# Supplementary material for: Induced Pluripotency of Human Prostatic Epithelial Cells
Source: PLoS One. 2013 May 22;8(5):e64503. doi: 10.1371/journal.pone.0064503 (PMC3661502; doi:10.1371/journal.pone.0064503)
Supplement: Table S3 — Genes that are hyper- or hypo-methylated across 5 pairs of samples at different time points of AR or PSA induction. (XLS) [file pone.0064503.s010.xls]

## Sheet: methylated-treeview.txt
Table S3 Genes that are hyper- or hypo-methylated across 5 pairs of samples at different time points of AR or PSA induction.
hypermethylated							hypomethylated
gene symbol	log 2 ratio AR Day 1	log 2 ratio AR Day 3	log 2 ratio PSA Day 1	log 2 ratio PSA Day 3	log 2 ratio PSA Day 5		gene symbol	log 2 ratio AR Day 1	log 2 ratio AR Day 3	log 2 ratio PSA Day 1	log 2 ratio PSA Day 3	log 2 ratio PSA Day 5
A1BG	0.629774	0.391676	0.901534	-0.0616452	1.57308		AARS2	0.352513	-3.86967	-0.994077	-3.70318	-4.51335
ABCF1;ABCF1	0.44191	1.60764	0.697257	0.853674	2.01611		ABCG4	-1.0503	-1.13473	-1.16673	0.0306131	-0.638778
ABCF2;ABCF2	1.35101	0.623879	0.393982	-0.0360243	1.27917		ACBD5	0.146641	-3.26275		-1.93768	-1.83074
ABHD2;ABHD2	0.650193	1.01135	0.495834	0.714191	0.754035		ACTR8	-0.350194	-1.05014	0.134868	-1.28754	-1.12672
ADAMTS19	1.06998	0.897824	-0.0870172	-0.0611761	0.833301		AK7	-1.29948	-2.50962	-2.60431	-0.691847	-0.734781
ADAMTSL4;ADAMTSL4	0.760492	1.12502	0.986038	-0.230857	0.1959		ALG11	-1.10382	-6.07123	-1.12209	-0.374148	-0.751614
ADH1C	0.940539	0.193483	-0.240232	0.614483	0.680934		ANAPC11	-0.280891	-1.79031	-3.58537	-1.30847	-1.28027
ADM	-0.184144	2.17181	0.797426	0.480901	0.706097		ANO1	-1.43004	-2.48674	-2.10881	0.346047	-1.899
AGAP1;AGAP1	0.582232	0.768205	-0.273908	0.674679	0.688592		ARL4A	-1.25989	-2.03744	-0.487225	-2.25963	-0.138625
AHCYL1;AHCYL1	0.255107	1.13752	1.69934	0.935864	0.42728		ASH1L	-1.64925	-0.132419	-1.3513	-0.852649	-1.76161
ALG5;ALG5	0.122941	1.33062	1.28095	0.762507	1.49353		ATG4B	-0.513463		-1.57749	-1.11879	-0.0293306
ALOXE3;ALOXE3	-0.503511	0.91483	1.02622	1.03327	1.07053		ATP2C1	-0.904169	-1.27409	-2.07739	-2.64322	-0.424251
AMD1;AMD1	1.06344	0.99699	0.517159	0.42387	1.3401		B4GALNT4	-0.526596	-1.16653	-2.22521	-1.30492	-0.548083
AMN	0.32951	-0.356646	1.82628	1.03222	1.26926		B4GALT4	-2.57707	-1.32804			-1.39104
AMOT	0.77159	2.91515	1.85405	0.117536	-0.127767		BACH2	-1.4323	-0.0175352	-1.09776	-2.16794	-0.943418
AMZ1	0.411133	2.11437	0.355735	2.24124	0.697954		BCLAF1	-0.160303	-0.593394		-1.43001	-1.67788
ANLN;KIAA0895	1.10382	2.0846	0.0684782	0.807995	1.54076		BET1	0.118306	0.0812601	-2.04717	-1.51649	-1.15481
ANTXR1;ANTXR1;ANTXR1	0.446426	1.10186	-0.048852	1.25948	0.954406		BEX4	-2.90062	-1.86048		-3.11591	-0.523984
AP3B1	1.34161	1.20294	-0.713944	1.16491	1.06788		BTNL3	-1.78232	-2.40698	-0.6112	-2.22156	-0.672851
APLP2;APLP2;APLP2;APLP2;APLP2;APLP2;APLP2;APLP2;APLP2;APLP2	3.53566	3.74787	2.30985	-0.159176	1.00394		BUD13	-1.19523	-0.796529	-1.19934	-6.14173	-0.438743
AQR	1.9319	1.33558	0.928534	-0.0721803	1.34051		C10orf4	-1.206	-1.51659	-0.364016	-3.80328	-1.19652
ARG2	1.12822	0.0734028	1.15279	0.648295	0.719874		C10orf41	-1.77854	-1.86927	0.453685	-0.23363	-1.38688
ARHGAP10	0.725013	1.1404	0.282892	0.588322	0.510779		C11orf71	-1.01305	-1.96827	-1.18711	0.538668	-0.424813
ARHGAP12	0.988607	0.951785	1.10647	0.962775	0.401661		C11orf91	-0.345295	-0.297921	-1.4155	-1.62002	-1.22077
ARHGAP29;ARHGAP29	0.943907	1.05282	0.920385	1.34343	0.833028		C12orf29	0.0583187	-1.73565	-5.59712	-5.6459	-3.3219
ARHGEF7;ARHGEF7;ARHGEF7;ARHGEF7;ARHGEF7	1.57112	2.35841	1.37235	1.33515	0.093996		C12orf44	-1.76019	-0.162666	-3.04052	-2.33497	-0.378403
ARHGEF9;ARHGEF9	0.712734	0.0807867	0.342689	0.948686	1.62511		C14orf104	-2.33011	-1.20218	-1.27515	0.136017	-0.55366
ARID1B;ARID1B;ARID1B	0.238441	0.784927	0.261231	0.630338	0.759334		C16orf42	-1.2561	0.179608	-1.75559	-3.64517	-0.754641
ARMC8;ARMC8;ARMC8	0.463491	0.754842	-0.0205398	0.599073	0.636313		C19orf26	-1.12881		-1.1318	-2.0091
ARVCF	0.511721	0.886963	0.727218	0.900122	0.0698968		C1orf130	-1.32405	-1.44576	-2.14579	-0.754999	-0.440624
ATF4;ATF4	0.736602	0.741844	0.193685	0.725553	0.535304		C1orf69	-3.40601	-1.1248	-0.707239	-1.16575	-0.566431
ATG2A	0.0265927	1.846	1.14849	0.135633	1.22372		C20orf43		-5.78953		1.00165	-0.884452
ATG4C;ATG4C;ATG4C;ATG4C	0.340131	3.60703	1.74828	1.35981	0.127215		C20orf56	0.242045	-1.06864	-1.08751	-1.99915	-0.885681
AURKAIP1;AURKAIP1;AURKAIP1;AURKAIP1	0.245869	0.815952	1.02042	0.797723	0.416039		C6orf153	-6.39088	-4.66909	-2.48653	-0.221613	0.531878
BAT2	2.41081	0.686603	1.48445	1.14298	1.82662		C7orf68	-1.04471	-0.402759	-1.65875	-1.2936	-0.0553042
BCL7C	0.404361	0.826122	0.416928	1.48175	0.702565		C9orf95	-3.7005	-3.15868	-0.452003	-1.57671	-1.15211
BCYRN1;TAF1;TAF1	1.46118	0.219117	1.18032	0.447779	1.17261		CA5B	-1.84503	0.441411	-1.48341	-2.03978	-0.828766
BHLHE23	0.646554	0.463187	0.302763	1.49075	0.791642		CACNA1A	-1.28277	-2.10613	1.4041	-3.09317	-1.69829
BMP7	0.819807	0.58471	-0.0791256	0.858748	0.889133		CALCOCO1		-0.631494	-1.08756	-1.06987	-2.45274
BNIP3	0.890995	0.251546	1.04801	1.62948	2.30928		CAMSAP1	-2.32579	0.559256	-0.749468	-1.08227	-1.44254
BTG2	0.385193	1.40491	1.75641	0.872725	2.90986		CELSR3	-1.52715	-1.04214			-3.67489
BZW1	-0.130226	0.16142	1.57722	1.5355	2.02635		CHSY1	-6.65794	-0.0435699	-1.24952	-2.96713	-6.56399
C11orf60;C11orf60;C11orf60;C11orf60	0.179724	0.786156	0.0942868	1.08353	0.806979		CLCN6	-1.69559	-1.36967	-0.488018	-1.47273	-0.017373
C12orf75;C12orf75	0.687558	0.885801	0.823161	0.124962	0.528795		CNOT2	-0.272698	-1.14504	-1.31469	-0.372569	-1.46823
C14orf162	0.455935	0.943971	-0.0939444	1.48012	1.22706		COL23A1	-1.19657		-1.25964	-1.86613	-2.12624
C17orf96	-0.0507697	0.488539	1.63576	1.31612	2.69713		COL7A1	-0.458239	-3.64915	-4.61652		-2.26071
C19orf52;YIPF2;C19orf52	0.341716	1.31495	1.72118	0.830935	0.86168		CPLX2	-1.5472	0.208202	-1.94891	0.199376	-1.14696
C1orf198;C1orf198	0.581057	0.891101	1.37875	-0.267664	2.47119		CR1L		-1.508	-2.29148	-2.12392
C1orf25;C1orf26;C1orf26	1.9917	1.38527	0.864357	-0.239989	1.4407		CRHR2	-2.23921	-0.0705161	-1.33485	-1.47393	-2.11369
C1orf63	1.89775	-0.1547	0.604638	1.05425	0.051315		CRK	-1.33532	-0.421203	-1.25008	-0.43523	-2.06081
C1QTNF7	-0.0560824	0.740111	0.239601	1.25128	1.45403		CSNK2A2	-1.66986	-1.01899	-2.2106	-1.07228	0.0176362
C20orf108	0.803016	0.20596	0.359589	0.920308	0.979179		CST3	-1.13389	-1.09179	-0.550132	-0.750806	-1.30859
C22orf9	0.977934	0.195842	0.821185	0.173527	0.738469		CTHRC1	-1.17852	-2.82996	-0.540096	0.348354	-2.26018
C2orf74;C2orf74	0.415045	0.871575	0.675757	-0.028967	0.768145		CUTA	-0.0110074	-1.40034	-3.22855	-2.70202	-0.788984
C6orf174	0.664537	1.08776	0.677251	1.01518	0.0441244		CYP26C1	-1.77335	0.043933	-1.01801	-1.23749	-0.814026
C7orf28B	1.51726	1.33308	-0.0738342	1.2339	1.44758		DDAH1	-0.0709919	-0.555347	-1.66822	-1.05837	-1.41103
CABP1;CABP1;CABP1	-0.0897432	0.834547	0.691967	0.682229	0.33137		DDX6	-2.38948	0.154397	-1.21922	-1.35119	0.166091
CACNA1G;CACNA1G;CACNA1G;CACNA1G;CACNA1G;CACNA1G;CACNA1G;CACNA1G;CACNA1G;CACNA1G;CACNA1G;CACNA1G;CACNA1G;CACNA1G;CACNA1G	0.878203	0.871477	0.684359	0.611551	2.99359		DEM1	-1.1149	-0.530098	-0.864001	-2.11911	-1.76917
CADPS;CADPS;CADPS	-0.449223	0.721177	0.651606	0.954936	2.55096		DGAT2	-4.51126	-1.08256	-0.0518615	-1.27365	0.144266
CASC5;CASC5	1.30448	0.159187	-0.0486036	0.81355	0.808813		DHRS7C	-1.05138	-0.182314	-1.20547	-0.411934	-1.59681
CCDC14	-0.13709	1.71209	1.25681	2.31859	2.9479		DLG4	0.105355	-2.58881	-1.33375	-1.13875	-0.989576
CCDC152	0.504396	0.652266	0.628742	1.64425	-0.156729		DNAJC16	-1.02959	-0.852615	-1.54902	-0.487891	-1.01817
CCDC46;CCDC46	0.55941	-0.0358328	1.39565	0.868826	1.05738		DPH1	-1.6077	0.329509	-1.13988	-1.04942	-0.427634
CCDC99;CCDC99	0.959703	3.40786	1.01837	-0.59745	0.625562		DPYSL4	-1.11148	-1.0529	-1.2617	-0.278694	0.0835647
CCND2	0.267559	0.741186	0.654761	1.43862	0.807243		E2F5	-5.38695	-1.26093	-1.35046	-0.382803	-0.643881
CCNT1	-0.412351	0.92458	0.926252	1.52112	1.71655		EFNB2	-1.0026	-1.56751	-0.0343305	0.0063705	-1.12332
CD37;CD37	-0.00109644	0.0223821	0.72744	1.12553	1.18402		ELOF1	-1.38003	-0.774238	-2.025	-1.86088	-0.132103
CD47;CD47;CD47	0.396481	1.96283	-0.260651	1.28506	1.73855		ENOX1	-0.00138858	-5.66753	-4.4137	-0.447558	-1.33017
CDH18;CDH18;CDH18;CDH18	0.747481	0.320491	1.9249	0.196062	5.84715		ETV1	-0.0520615	-1.77423	-0.400163	-1.61654	-1.27132
CEPT1;DRAM2;CEPT1	0.86038	0.79399	0.735313	-0.0421187	1.27505		EVC2	-0.552848	-1.96064	-3.83719	0.430655	-1.5168
CFL2;CFL2;CFL2;CFL2;CFL2;CFL2	0.587197	0.64032	1.33388	0.367119	0.45723		EXOSC6	-1.15545	-1.13291	-5.07989	-1.24507	-0.560205
CHD9	0.772186	0.130904	1.45946	1.23734	0.389391		FAM104A	-3.42364	-0.685694	-4.1462	-1.06185	-0.0436348
CKAP2L;CKAP2L	1.14244	1.05259	-0.503827	1.2285	1.21066		FAM117A	-0.903413	-0.545631	-1.81874	-3.36203
CLCN5;CLCN5;CLCN5;CLCN5	2.04522	0.957268	1.16205	0.409393	0.841847		FAM168A	-3.0813	0.340112	-4.7069	-0.204468	-1.55895
CNKSR2;CNKSR2;CNKSR2;CNKSR2;CNKSR2;CNKSR2;CNKSR2;CNKSR2	0.901306	0.219048	1.07483	1.70951	2.04869		FAM174B		-1.46073	-1.81223	0.203688	-1.51969
CNP	0.0164661	1.67475	1.28733	1.13868	0.250001		FAM35A	-0.963101	-1.0614		-1.15016	-0.728531
COX18	-0.0686216	-0.317283	0.931705	0.914136	0.735153		FAM49B	-1.41109	-4.11148	-1.74848	-0.415367	-0.796377
CREG2	0.632084	1.04058	0.0787655	1.15997	1.28311		FAM69C	-0.257985	-1.13873	-1.12337	-0.968165	-1.02949
CRIP2	-0.0797815	1.6516	0.246372	0.971964	2.46225		FAM82B	-0.862601	-1.48766	-0.768408	-1.52247	-1.60262
CRISPLD1	0.19438	1.48649	0.259253	1.3213	0.986416		FANCF	-2.61846		1.4445	-2.45291	-1.99798
CRMP1;CRMP1	0.530096	0.868502	0.0468173	0.593266	0.778221		FBXL16	-1.62623	-0.629221	-3.27113	-0.0808996	-1.09771
CSNK1D;CSNK1D	0.134104	3.52564	0.93439	-0.0184461	0.723327		FJX1	-1.25966	1.55371	-2.87642	-0.95725	-1.14602
CTNNA2;CTNNA2;CTNNA2;CTNNA2	-0.0519867	0.669573	1.11859	0.615778	0.163666		FKBP8		-1.20027		-1.15348	-2.11238
CTNNB1;CTNNB1;CTNNB1	0.771264	1.21935	-0.623871	0.554967	0.74134		FLJ10661	-2.03695	-0.449361	-2.1982	-0.436711	-1.83043
CYP20A1	0.927081	0.918968	0.296559	0.0203263	0.954581		FMNL1	-5.41882	-1.18829	-1.1719	-0.0352315	-1.43643
DBN1;DBN1	0.158254	0.723613	1.1348	0.345976	1.16399		FRS2	-1.96277	0.456594	-1.63505	-0.972285	-1.9976
DDX27	0.0817404	2.10095	1.11758	0.0628697	1.25029		FRYL	-1.16887	-1.55603	-2.15969	-0.206708	-0.512781
DDX28;DUS2L	0.876293	1.9537	0.616758	0.951772	1.51057		FSTL4	-1.5381	-0.772667	-1.18259	-1.09766	-0.771762
DDX39	0.0951302	0.238113	0.860027	0.834959	1.06662		FXC1	-1.39943	-1.37013		0.102192	-1.10905
DDX60L	1.19344	0.429996	-0.101146	1.64165	1.06796		GABPB1	-1.06061	-1.10205	-2.75164	-1.67985	-0.531805
DEFB129	0.185548	0.609416	1.40586	1.96265	0.514729		GADD45B	-1.33117	-0.0378774	-1.9917	0.171915	-2.10226
DHX15	0.416597	1.58215	0.596544	1.07385	0.931171		GLA	-1.37875	-1.61781		-1.35784	0.0840026
DIMT1L	0.944719	1.29445	0.556431	1.55725	0.662829		GOT2	-1.2673	-0.299304	-2.16519	-1.46012	0.0627619
DKC1;DKC1	0.86127	0.677729	0.722915	0.136883	-0.00100474		GPR161	-0.561953	-2.25807	-3.77717	-0.211761	-1.68097
DNTTIP2	0.86816	3.35092	1.00695	-0.561333	1.8848		GRIN2A	-1.38608	-2.06219	-1.71932	-1.67373	-1.57683
DPY19L3	0.630523	1.03114	0.38275	0.919301	1.49858		HCCA2	-0.561126	-1.19327	-1.86928	-0.0728987	-1.48434
DTNBP1;DTNBP1;DTNBP1	1.03726	0.627033	0.0871984	0.244509	0.666246		HDAC5	-1.26619			-1.52258	-4.15783
DYNC1LI2	0.253176	0.736824	0.477984	0.697284	0.586259		HEXIM2	-1.29913	-1.27509	-0.46624	-0.238323	-1.01022
DYX1C1;DYX1C1;DYX1C1	1.06486	0.784211	0.406634	0.115118	1.70079		HIST1H3B	-0.545206	-3.47998		-1.30894	-1.71794
EDN1;EDN1;EDN1;EDN1	0.549445	0.549887	0.62753	1.27671	2.05064		HLA-DPB1	-0.792577	-1.97795	-2.57467	-1.1823	-1.10199
EFNA4;EFNA4;EFNA4	0.455425	1.07001	1.31201	0.227889	0.952462		HMGXB4	-0.287797	-0.505161	-1.04545	-1.09883	-1.0539
EGFLAM;EGFLAM;EGFLAM;EGFLAM	-0.0938368	1.57032	0.887435	0.407056	3.78274		HMOX1	-1.11128	-2.61673	-1.49245	-0.508916	0.0933386
ELMOD3;ELMOD3;ELMOD3;ELMOD3;ELMOD3;ELMOD3;RETSAT;ELMOD3;ELMOD3	0.501702	1.64362	-0.247251	0.60565	1.73889		HNRNPH1	-1.12864	-1.14681	-1.68842	-0.933907	-0.976791
ELMOD3;ELMOD3;ELMOD3;RETSAT;ELMOD3	1.00238	0.42586	2.90248	0.550725	0.796569		HSD17B1	-0.610438	-3.23736	-1.36478	-0.464661	-1.19365
ELMOD3;ELMOD3;ELMOD3;RETSAT;ELMOD3	0.600028	0.902556	0.329611	1.26559	0.361181		HTR7P	-0.781925	-1.51624	-1.36919		-0.555228
ENOPH1;HNRPDL;HNRPDL	0.469113	2.0117	1.07912	1.21464	1.06837		IGF1R		-2.95229		0.988552	-0.585464
ENPP2;ENPP2;ENPP2	-0.288328	0.442648	0.800142	1.30142	0.915662		IRF6	-0.576898	-1.22934	-2.0594	-1.14324	0.283368
ENTPD1;ENTPD1;ENTPD1;ENTPD1;ENTPD1;ENTPD1;ENTPD1	0.788582	0.619133	-0.0193461	0.0401512	1.1363		IRX2	-0.182195	-3.9384
EPB41L5	0.49901	0.782369	0.135317	0.767934	0.836881		ISCU	0.47482		-1.7206	-0.767496	-2.64842
ERGIC1;ERGIC1	0.184475	0.821859	2.7649	3.23162	4.32622		ISM1	-1.6644	-2.24023		-0.631841	0.349733
ESRRG;ESRRG;ESRRG	0.809085	1.35421	1.02513	1.00866	1.30539		KBTBD4	-1.00732	-0.382448	-3.49289	-1.38298	-0.781255
ESX1	1.12027	0.808201	-0.20038	0.244116	0.921263		KDM6B	0.281173	-2.24169	-1.12139	-0.559988	-1.0838
FAIM;FAIM;FAIM;FAIM	0.688648	0.754085	-0.297229	0.39103	1.19819		KIAA0101		1.61288		-1.44688	-1.80962
FAM123A;FAM123A	0.376925	0.72283	-0.115378	1.12774	1.00706		KIFC3	-0.823643	-7.02581	-1.84417	-0.98794	-1.23429
FAM13A;FAM13A	0.239636	1.50549	0.206582	1.45903	0.627703		KLF6	-1.19029	0.209768	-1.08262	-0.848542	-2.26188
FAM164C;FAM164C	0.255199	0.738465	1.5218	-0.098752	1.59463		KRAS		-4.93793	-3.53274	1.05856	-1.1553
FAM180A	-0.262565	0.617232	0.941973	0.363588	1.28275		KRTAP10-8	-2.73194	-1.11308	-0.0943546	-1.1393	-1.71134
FAM21A	0.878175	0.439817	1.97551	0.0987594	2.30196		L1CAM	-2.71916	-1.55131	-0.771793	-0.345371	-1.26946
FAM46C	0.0631784	1.53516	0.922812	1.09535	2.5258		LARP1B	-1.08636	-1.65254	-2.6634	-0.541614	-0.600311
FAM53C;FAM53C	0.392023	0.652572	0.248355	1.72346	0.849965		LGI4	-1.11491	-1.23534	0.29133	-0.891978	-1.15746
FAM60A;FAM60A;FAM60A;FAM60A	0.76638	0.988032	0.687166	0.553566	0.227565		LHFPL5	-1.55937	-2.38742	-0.501969	-0.660626	-1.29132
FBXO27	1.78858	0.700995	1.1845	0.097168	1.20027		LIN52	-1.11311	-2.30002	-1.01498	-2.85034	-0.383184
FBXO4;FBXO4	0.482227	0.739372	0.180711	1.09248	0.740423		LMBR1	-1.11957	-1.79958		-0.536504	-2.60031
FBXO8;KIAA1712;KIAA1712;KIAA1712;FBXO8	1.02484	2.13819	0.125067	-0.0389101	0.888834		LOC100128164	-1.86955	-0.369882	0.155037	-1.32378	-3.62389
FGF14;FGF14	0.967923	0.611529	0.96695	0.490051	0.87549		LOC100133957	-1.06979	-1.60243	-2.06103	-0.130821	-0.526134
FIGNL1;FIGNL1	0.488912	1.06777	1.21885	0.255006	0.659797		LOC100289341	-1.90593	-1.41883	-0.281456	-1.74725	-1.70032
FLJ35220;LOC100294362;FLJ35220;FLJ35220	1.55555	0.845428	-0.262104	1.22281	0.259069		LOC100302652	-1.34787	0.249041	-1.03361		-1.96894
FNDC7	0.652329	1.12278	0.601418	0.0620499	0.372388		LOC285830	0.829823	-1.15617	-1.40563	-1.75235	-0.418914
FOXI1;FOXI1	1.1743	-0.26928	0.649359	0.292333	0.79892		LOC389765	-0.262996	-1.0814		-1.26273	-2.50989
FOXJ3	1.28151	1.3259	1.59865	-0.305639	1.62038		LOC404266	-3.27455	-1.01939	-0.288521	-2.01378	-0.535195
FOXO4;FOXO4	-0.424175	1.86022	1.18734	2.2919	3.0172		LOC492303	-3.07359	-0.549366	-1.28474	-0.392232	-1.2107
FRAT2	0.973096	0.695245	3.27667	0.464499	0.787282		LONP2	-0.778677	-1.76267	-1.4288	-0.76894	-1.00969
FTH1	1.09473	1.04401	0.365667	1.63317	2.20174		LPHN1	-0.757222	-0.252384	-2.95713	-1.34266	-2.76627
FTSJ3;PSMC5;FTSJ3	0.921205	1.51551	-0.0767476	0.526515	0.776922		LRCH3	-2.48162	-1.40696	-1.43091	-0.484185	-0.203162
G6PD;G6PD;IKBKG;IKBKG;IKBKG;IKBKG	1.54676	0.790229	1.1703	0.251194	0.421424		LRTOMT	-1.14628	-1.34071	-0.0954475	-2.3565	-0.468106
GABRA2;GABRA2	0.769662	0.795461	-0.234745	0.886289	0.311143		LZTS2	-1.77495	0.25105	-1.60165	-1.9489	-1.10895
GALNTL4	1.12397	-0.0599863	1.29591	0.710143	0.0699911		MAGEB6	-1.71283	-0.443276	-1.39014	-1.2078	0.0947187
GCLC	1.03511	0.939875	1.25357	1.23077	1.76724		MALAT1	-3.12814	-1.10999	-0.364993	-1.21068
GHR	0.883076	0.759776	0.533584	2.66097	1.52484		MAVS		-0.832854	-3.79616	-0.538141	-1.36539
GLUL;GLUL;GLUL;GLUL	2.45857	2.01434	0.418358	2.03206	-0.177805		MBTD1	-1.31838	-1.03792	-2.41421	-0.648055	0.135617
GMCL1	1.66538	0.689826	0.378405	1.09073	0.749085		MED25	-0.211512	-1.76311	-3.82841	0.233762	-1.34899
GPAM	0.748588	-0.0374385	-0.155217	1.21435	0.774507		MIR548H3	0.857119	-1.17626		-1.29623	-4.09677
GPC5	0.30305	0.901456	0.634849	1.29265	0.552009		MPI	0.150741		-1.5953	-1.68547	-3.00205
GPC5	-0.4464	1.36813	1.00465	0.395605	1.17408		MPV17L2	-1.42379	-2.56046	-0.968323	-1.01506	-1.92187
GRASP	-0.333244	1.85107	0.885516	1.27592	0.858237		MRI1	-0.380895	-1.72263	0.119101	-2.13758	-1.6387
GRIA3;GRIA3	0.836461	1.22066	1.68651	0.528383	1.5892		MRPL28	-1.32688	-1.34002	-2.8354	-1.1606	0.180798
GRID1	0.903567	0.594239	0.277361	1.69325	0.799743		MST4	-0.350288	0.529266	-1.90101	-3.91436	-1.78829
GRP;GRP;GRP	0.359668	0.728464	0.582529	0.708366	0.940481		MTCH2	-2.37784		-1.31893	-2.03625	-0.0890749
GSTO2	1.38206	0.0267717	0.296969	1.35012	2.60864		NAAA	-1.28292		0.762393	-2.65788	-2.32468
GSTT1	1.84836	2.02886	0.544976	2.82377	0.306764		NBPF3	-0.722478	-1.93382	-0.503954	-1.04601	-2.16367
GTF2H2C;GTF2H2D;GTF2H2D;GTF2H2C	0.666497	1.13788	1.30982	-0.0163982	0.671419		NCAPD2	-1.85602	-0.0886247	-1.99388	-0.365091	-1.55311
GTPBP10;GTPBP10	0.848176	0.601217	0.32143	0.276941	0.919013		NCKAP5L	-0.316717	-3.93851	-0.286436	-3.04701
GTPBP8;GTPBP8	4.19947	2.31645	1.56185	0.517458	-0.653526		NDE1	-1.74507	-0.786138	0.146384	-2.45822	-1.01917
H2AFV;H2AFV;H2AFV;H2AFV;H2AFV	0.766571	0.920925	0.308295	0.163847	0.950004		NDUFS1	-4.04275	-1.26241	0.0410026	-1.62789	-0.029819
H3F3B	2.80242	2.34537	2.05465	-0.268487	0.435404		NETO1	-4.51973	-3.36021	0.911403	-0.605314	-1.26318
HCG22	0.170064	1.24033	1.46008	1.48255	1.01266		NMUR1	-1.07912	-0.455414	-1.0112	0.0201117	-1.20745
HCG4	2.56614	1.24617	-0.221642	0.932538	2.218		NOM1	-2.71177	-1.86914	-0.904948	-0.640407	-7.88414
HDAC10;HDAC10	2.05548	1.07567	0.236131	0.438782	0.638908		NPHS2	-1.67783	-1.20476	-1.03188	-0.557067	-0.812034
HEATR7A;HEATR7A;HEATR7A	0.399629	0.57475	0.872246	1.16716	2.71595		NRBP1	-2.12448	-1.00131	-0.854416	-1.35003	-0.206382
HELZ	1.44752	0.13122	1.68771	1.2354	0.308297		NRXN1	-0.0627933	-1.43316	-1.65172	-1.02671	0.0603301
HERC4;HERC4	0.683237	0.0243595	0.623226	2.1629	0.74036		OSBPL1A	-1.74177	0.474577		-1.12473	-5.41899
HHIP	0.575237	2.55613	0.330137	1.3221	0.63879		OTUB1	-4.49435	0.556855	-2.48553	-2.78135	-1.66836
HIRA;MRPL40	1.12297	-0.214347	0.730984	2.10392	0.468229		PASK		-1.35218	-5.35026	-1.38337	-3.05521
HIST1H1C	0.852759	0.264764	0.618102	0.240074	1.4126		PAX2	-1.68446	-1.2305	-1.19992	-1.29743	-1.3589
HIST1H1D	1.26771	0.851086	0.846259	0.90039	0.431057		PCDH8	-1.43063	-2.00364	-1.21336	-1.74775	-4.04196
HIST1H2BB;HIST1H3C	1.12725	0.894125	1.15336	3.36586	0.0639993		PLEKHG5	-2.03858	-0.751533	-3.43904	-0.655126	-1.17854
HIVEP3;HIVEP3;HIVEP3;HIVEP3	-0.0757515	2.1376	1.37563	1.01947	0.924126		PODNL1	-2.35386	-0.848611	-0.190764	-2.61841	-2.58765
HK1;HK1;HK1;HK1;HK1	0.107111	2.17558	0.444388	4.016	2.09086		POLR2J	-1.24418	-2.29761	0.0844826	0.199274	-2.24701
HOMER1	0.623229	0.122516	-0.231758	1.20702	0.829397		PPWD1	-0.644657	-1.44759	-1.12488	-0.473823	-1.96402
HTR6	0.390095	0.895957	0.0133755	0.679929	0.738053		PRDM16	-0.775381	-0.664334	-1.0978	-1.75272	-2.11946
IFIT3;IFIT3;IFIT3	0.847807	0.942265	-0.24437	0.935749	0.694596		PRRG2	-2.99172	-2.04486	-0.531691	-1.00054	-0.273701
IFRD1;IFRD1	1.65205	1.17994	4.61467	-0.159189	2.10739		PSMD12	-0.716179	-2.98379	-0.337498	-1.51963	-3.26116
IGLON5	1.46303	1.76723	1.78349	1.099	1.05376		PTPLAD1	-1.45332	-1.0106	-0.304483	-1.38714	-1.11098
ILK;ILK;ILK;RRP8;RRP8	0.099918	0.75157	-0.226498	0.75857	0.697999		PTPRZ1		-0.781514	-1.63396	-1.30724	-2.19777
INTS9;HMBOX1;INTS9;HMBOX1;INTS9;INTS9;INTS9	0.604713	1.86075	1.58921	1.62815	-0.0591681		RAB8A	-1.26436	0.00411856	-1.9198	0.116449	-1.17306
ITSN2;ITSN2;ITSN2	0.762801	0.763527	0.0542921	1.85469	1.92441		RABL4	-0.918033	-3.77663	-1.5941	-0.211297	-2.08129
JMJD8;JMJD8	0.102601	0.686279	0.32641	0.679111	0.745982		RAI14	-0.219072	-1.51586	0.312563	-1.27155	-1.28089
KCNA1	0.497158	0.604534	-0.0834928	0.987549	1.27973		RASA3	0.13969	-1.48729	-1.4997	-1.26533	-1.33932
KCNK1	0.712286	0.114415	1.9843	0.0477548	0.82142		RASL10A	-2.57984	-1.15869	-1.40279	0.0328042	-0.384862
KCTD2;ATP5H;ATP5H	1.83928	0.902642	0.667374	0.854181	1.26278		RAX	-3.95717	0.652369	-1.74064	-3.04762	-1.31844
KDSR	0.432421	1.90464	0.964295	3.4354	1.60305		RILP	-1.54523	0.0466768	-2.72028	-0.639045	-2.45986
KIAA0195	0.064052	1.27526	-0.278597	0.773697	2.36426		RNASEH2B	-2.36353	-2.38934	-2.03411	1.18833	-0.949051
KIAA0232;KIAA0232	0.677494	0.519579	1.61657	-0.151394	0.860774		RPL36AL	-1.9168	-3.58365	-0.0358729	-0.819903	-1.89187
KIAA1586	1.50516	0.171453	1.44744	2.21037	3.63454		RPLP2	-5.04526	-2.56617		0.548005	-2.50851
KIAA1712;FBXO8;KIAA1712;KIAA1712;FBXO8	1.67159	0.847778	0.381828	0.467787	0.781966		RTBDN	-0.519636	-1.70022	-1.77284	-2.03438	0.0715042
KLC2;KLC2;KLC2;KLC2;KLC2	1.42392	1.32447	2.07624	2.0769	-0.317024		S100A6	0.561549		-6.31228	-1.31278	-2.14454
KLC4;KLC4;KLC4;KLC4;MRPL2	3.39138	0.736366	1.63441	0.210857	1.36896		SAFB2		-2.01169	-0.214582	-1.17117	-2.16602
KLK9	0.174472	0.638325	1.4857	0.633296	0.266074		SARS	0.143255	-0.763039		-2.34948	-1.50079
KRT6B	0.102984	0.82978	1.479	0.599118	-0.206433		SCAF1	-2.01908	0.511239	-1.4731	-1.60636
LCE2A	0.94688	1.06463	1.3461	-0.148764	0.119426		SCAI	-1.45343	-1.79506	-0.928879	-0.320727	-1.62409
LDLRAD3	0.929532	0.264905	1.02643	1.04791	1.65349		SCAMP1	-1.17522	-0.761911	0.139516	-3.20766	-1.56983
LDLRAP1	0.827937	0.544973	0.646802	0.536694	2.08601		SCHIP1	-0.221765	-1.49819	-2.22503	-2.38468	0.523858
LEPRE1;LEPRE1;C1orf50	0.575257	0.751684	-0.362797	2.1797	1.31714		SCYL3	-1.82983	-1.11288	-0.28249	-0.861056	-1.72906
LIMA1;LIMA1;LIMA1;LIMA1	0.813807	1.54531	0.896626	0.434008	0.0565923		SDHAP3	-0.591303	-2.14269	-7.28519		-1.03283
LIN54;LIN54;LIN54	1.19647	1.26591	0.609191	0.850488	0.603329		SEC61A1	-2.61178	-0.0857741	-3.74144	-1.00078	-0.463894
LINGO3	1.16323	-0.102753	0.36801	1.85147	0.990681		SEMA4F	0.190295	-2.25552	-1.04268	0.279105	-1.14083
LITAF;LITAF;LITAF;LITAF	0.646809	0.612771	0.439879	1.76723	1.3117		SFRS6	-1.37116	-1.99069	-0.831013	-2.32269	0.519361
LOC100133469	-0.159092	1.48255	0.631809	2.34961	1.19302		SFXN4	-1.52058	-4.16486	-0.619935	-2.18078	-3.24566
LOC100270746;C6orf41	0.94405	2.42831	1.87871	1.85397	-0.0760515		SGSM1		-3.57257	-1.06055	-1.44045	-1.27085
LOC100289511;SFRS5;SFRS5	-0.512262	1.20383	1.23144	2.15238	1.12502		SHCBP1	-1.54588	-3.45791	-0.938578	-0.529989	-1.14628
LOC285830;LOC285830	0.195765	0.682787	-0.0220265	0.759312	0.639151		SLC10A7	-0.376308	-2.55634	-2.59622	-0.201541	-1.07841
LOC338799	1.22601	-0.198268	1.32518	1.01551	0.905649		SLC1A2	-1.56029	-0.348608	-2.03036	-1.65749
LOC441046	-0.322771	0.880065	0.954612	1.07529	0.740656		SLC25A21	-1.17871	-2.65305	-4.4767	-3.7622	-0.221509
LOC645323;LOC645323;LOC645323	1.41026	1.19482	0.985885	0.49882	0.802221		SLC35E3	-0.481168	-0.63561	-1.38749	-1.44961	-1.29596
LOXL4;LOXL4	1.08821	0.287153	0.171014	0.662958	0.702166		SLC38A1	-1.68027	-1.39324	-2.55658	-0.0872598	-0.370645
LRP1B	-0.00728747	0.446511	1.4137	0.77272	0.628147		SLC43A1	-0.342983	-0.588664	-1.97312	-2.56203	-3.45482
LRRK2	-0.29361	0.581922	0.809566	1.07461	1.15894		SLC4A1AP	-0.185707	-1.62721	0.0641393	-1.30543	-1.10054
LRTOMT;C11orf59;LRTOMT;LRTOMT	0.160211	1.5791	2.20151	0.868458	0.954217		SLC9A3	-1.46527	-2.19816	-0.513727	-0.230269	-1.0998
LSM14A;LSM14A;LSM14A;LSM14A	1.71867	1.15429	1.95543	1.47273	0.770258		SLCO5A1	-1.37069	-2.03651		-0.264207	-2.49822
LYRM4;FARS2;LYRM4;LYRM4	0.778513	1.07593	0.374103	0.214454	0.846097		SLIT1	-2.61194	-1.5409	-3.01611	-1.64361	-2.60377
MAGEE1	1.12965	0.0883537	1.19933	0.632606	0.294858		SMARCD1	-1.34546	-0.322111	-4.44981	-1.01827	0.180873
MALT1;MALT1	3.12965	0.563752	1.12253	0.767826	1.32875		SPPL2A	-0.886844	-1.04309	-2.12455	-2.34773	-0.969447
MAP3K7;MAP3K7;MAP3K7;MAP3K7	0.91374	-0.0451789	1.85206	0.6225	0.50565		SRP72	-0.0672621	-1.08123	-1.56442	-0.514369	-1.19062
MAP4;MAP4;MAP4	0.622256	0.355289	0.176085	0.884331	1.6831		SRRM2	-0.821636	-0.671911	-1.18258	-1.30324	-2.81583
MARVELD1;MARVELD1	0.777502	0.429398	0.518702	0.60754	8.28163		STL	-0.214455	-0.718768	-1.97737	-3.16184	-1.25989
MBNL1;MBNL1;MBNL1;MBNL1;MBNL1;MBNL1;MBNL1	0.912403	0.983191	0.872376	0.47396	1.16147		SUCLG1	-2.01399	-1.15337	-1.01381	-1.20124
MDGA2;MDGA2	0.359022	2.0598	-0.0567436	0.59804	1.23098		SYCE2	-1.72424	-1.23483	-0.110982	-3.24997
MEA1;KLHDC3;KLHDC3	0.826058	0.330239	0.76223	-0.0124448	0.622076		TAPBP	-2.0119	-0.00197038		-3.41513	-2.33536
MEAF6	1.14621	0.650829	1.08319	1.35874	-0.468134		TCEAL6	-3.1999	-1.06152	-1.39409	0.222044	-1.04682
MED1	2.19302	0.746345	0.401004	1.83593	0.0979733		TECR	-1.5318	-1.00453	-0.0971482	-0.459262	-1.09234
MED14;MED14	0.240962	0.905623	-0.0817316	1.2306	1.10819		TGM2	-1.32925	0.675506	-1.11784	-1.1864	-0.671893
MEIS2;MEIS2;MEIS2;MEIS2;MEIS2;MEIS2;MEIS2	0.826428	0.882331	0.914942	-0.134832	0.720783		THOC2	-0.0416019		-1.2035	-4.15058	-3.31776
MEOX2	1.45488	0.916914	0.233393	-0.177754	1.46176		TMEM111	-2.08327	-1.0919	-1.1114	-1.15641	0.259587
METTL6;EAF1	1.03374	1.80368	-0.144298	1.36254	0.863127		TMEM179B	-1.46479	0.387111	-1.26523	-1.29267	-0.580832
METTL7A	-0.0217088	1.64071	0.775489	0.924775	1.99163		TMEM185B	-1.41757		-0.240457	-1.42935	-4.95394
MFGE8;MFGE8	0.0797566	0.517442	1.37067	0.744352	0.806145		TMEM53	-0.430168	-7.27721	-2.96051	-0.0450349	-1.09111
MIR17HG;MIR17HG	1.57881	0.770919	0.618737	1.42322	0.36813		TNFAIP8	-1.17748	-0.219788	-2.10664	-1.89185	-0.344831
MIR1908;FADS1	0.593045	0.580657	1.01634	0.622125	1.69928		TRAPPC1	-0.398228	-1.1879	-1.5056	-5.40091	-0.88219
MIR2110;C10orf118	1.19474	1.31623	0.0469392	2.56742	-0.196088		TRIM41	-2.88295	-1.43118	-0.326502	-1.16181	-1.76231
MLL5;MLL5;LOC100216545;MLL5;MLL5	3.09135	0.717865	0.25067	1.77707	2.73245		TSSC1	-0.485717	-1.05945	-1.24808	-1.13086	-1.88508
MLLT6	0.123494	0.619099	0.708429	0.840947	0.439779		TTC19	-2.28377	-0.36131	-1.01546	-1.51748	-0.783008
MOSPD3;MOSPD3;MOSPD3;MOSPD3;MOSPD3	0.274414	3.06542	1.75312	0.444561	1.8124		UBP1	-1.19823	0.745391	-1.20548	-0.730329	-1.39983
MPPED1	-0.136129	0.155313	0.847488	1.01863	2.08235		URB2	-1.33012	0.14121	-2.44343	-1.44388	-0.112704
MRPL23	1.66772	0.862655	0.407455	3.27564	0.134816		USMG5	-1.71522	-2.62078		-2.68572	-0.0545253
MRPS18B;PPP1R10	0.827695	0.98105	1.04546	0.332787	0.209169		USP48	-1.0786	-0.941819	-2.6624	-2.66978
MRPS36;MRPS36	1.72126	0.850023	2.27186	0.438716	0.0642239		VPS41	0.81126	-1.33729	-2.26279	-0.640506	-1.04841
N6AMT2	1.07771	0.814297	0.0537999	0.117415	1.11673		VSTM2L	-0.815427	-0.0347503	-1.43353	-6.89318	-1.07931
NAA30	0.910532	1.15335	0.609935	0.0678181	0.226257		WBSCR22	-2.20739	0.0349946	-1.04207	-0.528235	-1.19176
NEFL	4.35497	0.283905	0.842511	0.408013	0.960922		YPEL2	-0.524549	-1.40049	-1.34456	-1.00659	-2.55408
NEK7	0.728782	0.55561	1.06052	0.638808	0.497089		YY1AP1	-3.84781	-1.16457	-0.491731		-0.903627
NFIL3	1.56328	1.37312	-0.307202	0.853141	0.596639		ZBTB12	-3.81415	-0.996355	-1.53851	-1.04763	-0.778788
NIPAL3	0.967011	0.405105	1.33909	1.67478	1.45888		ZBTB22	-1.62565	-1.47946	-0.283828	-0.849513	-1.25788
NLGN4Y;NLGN4Y;NLGN4Y	0.544818	1.57335	0.88649	0.956242	1.93575		ZBTB4		-0.133187	-2.38271	-2.93312	-1.28207
NSUN3;DHFRL1;DHFRL1	0.621277	0.712426	0.630159	0.530044	0.754285		ZDHHC19	-0.8652	-1.07993	-1.98777	-1.23773	0.317171
NTM;NTM;NTM;NTM	0.804293	1.0362	-0.454356	0.669191	0.55392		ZIC4	-1.09905	0.386906	-6.66706	-0.764137	-1.09589
NTM;NTM;NTM;NTM;NTM;NTM;NTM	1.18961	0.998806	1.36269	0.868636	-0.0113088		ZNF248	-6.15883		-0.557939	-5.29944	-3.02122
NUDCD2;HMMR;HMMR;HMMR;HMMR	0.749078	0.784349	1.07916	0.58424	2.69332		ZNF440	-1.54126	-3.24943	-0.715636	-1.03769	-0.310712
NUDT6;NUDT6;SPATA5	0.32282	0.87891	-0.00804687	0.70555	1.20551		ZSWIM4	0.0612571	-1.21656	0.203284	-1.57958	-1.38286
NUP35	-0.338658	0.75484	1.04616	0.639641	1.30703		ZXDC		0.153551	-4.09646	-1.56646	-2.49841
NUP43	2.40728	1.22901	0.664071	0.509452	0.571475		ZZEF1	-2.22405	-1.55954	-0.0879792	-2.1641	-0.662994
OBSL1	-0.0452345	0.653068	0.525032	0.697148	1.2629
OCA2	0.276414	0.91336	1.57413	0.409346	1.25445
OR8S1	0.312937	2.18915	1.47039	1.92885	0.622414
ORMDL2;SARNP;SARNP;SARNP	2.3515	1.36749	1.33224	0.507849	1.91806
OTX2OS1	0.0551501	1.23269	-0.474169	0.994991	1.06783
PAFAH2	0.165852	0.599003	0.315726	1.37758	0.786499
PAX3;PAX3;PAX3;PAX3;PAX3;PAX3	0.402468	-0.174072	0.72392	0.633958	0.639777
PBX4	-0.0201377	0.617203	0.476445	0.754624	0.797621
PCDH19;PCDH19	0.608198	1.46482	0.0121561	0.913524	0.910123
PCDHB11	0.126397	1.01252	0.240073	1.85899	1.08794
PCDHGA1;PCDHGA2;PCDHGA2	0.641392	1.76873	-0.0683502	1.32543	0.915907
PCDHGA2;PCDHGA1;PCDHGA3;PCDHGB1;PCDHGB1	0.379089	0.948109	0.94315	1.98458	0.187765
PCGF2	2.81308	2.10119	-0.492696	0.219992	2.27567
PDHB	0.613692	0.575414	0.82574	0.461844	0.667095
PDIA6	4.85818	0.665544	0.719409	0.502637	3.12866
PDYN	0.143063	0.0654591	1.08177	0.755695	1.24536
PERP	0.745486	0.812264	0.788738	0.831633	0.549664
PGAP2;PGAP2;PGAP2;PGAP2;PGAP2;PGAP2;PGAP2;PGAP2	0.111079	1.02446	0.523365	0.871641	0.939927
PICALM;PICALM	0.785438	0.52722	1.02431	0.934521	0.0907911
PIK3R3;PIK3R3	0.491171	1.18698	-0.0314852	0.964259	0.828019
PMS2L2;STAG3L3;STAG3L3	0.631516	0.0532121	1.81549	2.13572	0.64634
PMS2L3	0.705946	1.42897	0.071277	2.80328	-0.448558
POPDC2	0.461055	0.75639	0.68922	0.815657	1.32673
POU6F2;POU6F2	0.304367	0.822952	0.0907832	0.906177	1.13754
PPP1CB;PPP1CB;PPP1CB	-0.0285375	-0.0408685	1.62216	2.08958	2.21868
PPP1R12A;PPP1R12A	1.12451	1.8685	1.14531	-0.114335	0.12696
PPP1R15B	0.576674	-0.356454	2.44075	2.20567	0.933052
PPPDE1	0.950024	0.177032	0.453327	0.968435	1.22673
PRAGMIN	1.34094	0.103289	1.03435	0.866586	1.89734
PRDX1;PRDX1;PRDX1	0.884039	1.44125	1.4062	0.461693	-0.314859
PRDX3;PRDX3	1.12929	0.838332	0.148809	0.502399	1.17088
PRKCH;PRKCH	1.07774	-0.156008	2.05301	2.29527	0.271487
PSD3	1.18884	1.6007	0.375111	0.278005	1.0679
PSMD9;PSMD9	0.694663	1.22923	-0.0530468	0.605704	0.581898
PSMG2;CEP76	0.801273	2.37897	0.521115	0.652558	4.98718
PTGER4	1.54415	0.262275	-0.431714	1.22969	0.959075
PTPRS;PTPRS;PTPRS;PTPRS	0.22685	0.547579	0.607552	1.48917	1.43115
RAB43	0.892019	0.680924	1.24543	0.285376	0.435084
RAB7A	0.989826	0.895	0.265295	0.163451	0.751307
RALGAPA2	-0.0622634	1.07344	0.978762	0.678881	1.01975
RANGRF;SLC25A35	1.27194	0.525804	1.01037	0.730238	0.287879
RASGRP2;RASGRP2;RASGRP2	1.34121	1.14762	1.38335	0.283306	1.217
RBAK	2.42675	0.0725675	2.21383	0.783043	0.131911
RBM24;RBM24;RBM24	0.499171	1.81372	0.125079	0.939119	1.41596
RBM28;RBM28;RBM28;RBM28	1.77321	2.44722	0.737018	0.745321	0.477111
RBMS1;RBMS1	1.74011	0.606378	-0.106741	0.740161	0.94883
RCAN2	0.770009	2.18718	0.60285	1.28201	-0.162237
RCE1;RCE1;C11orf80	-0.375434	1.21211	2.12012	1.40862	0.677958
RERE;RERE;RERE;RERE	4.43192	0.913371	0.945452	0.951835	0.779116
RGL2;RGL2	0.269373	0.435594	1.01568	1.22195	0.913902
RGS7	0.717778	0.645551	1.80176	0.522488	0.969956
RING1;RING1	2.10126	1.05401	2.57064	2.30525	1.55631
RMND5A	0.927679	0.815104	0.455115	3.92515	-0.0991304
RNASE4;ANG;ANG;RNASE4	0.992266	2.08925	1.22271	0.0200228	0.193878
RNASEH2B;RNASEH2B;RNASEH2B;RNASEH2B	1.28851	-0.0123668	1.02568	1.31402	1.50919
RNASEK	0.597109	0.0239558	1.18567	-0.0884443	1.34522
RNF11	0.339186	0.688266	0.562808	1.05232	0.989675
RNF181	0.941732	1.74475	0.480729	1.03518	0.997453
ROCK2;ROCK2	3.09113	0.9659	0.44759	1.09389	0.150937
RUNX1	0.0335867	0.892864	0.413344	1.44247	1.08469
RYR2	1.96173	0.771835	1.16111	1.33431	1.88322
S100A11;S100A11	1.90089	-0.0628072	0.539074	1.88951	0.972451
SAMD14	2.17849	0.870413	2.00615	0.2059	0.88587
SAMD9	0.478622	0.851324	0.0476964	1.11023	0.894242
SCARB2	1.58481	0.685042	1.46956	0.0941125	0.278174
SCIN	0.0639093	1.36932	0.648016	0.354283	1.24484
SDC4	0.45712	0.874449	0.984561	0.897769	-0.0465635
SDHB	-0.00926754	0.738983	0.275041	0.814215	0.993742
SETBP1;SETBP1	-0.323834	0.667781	1.21629	0.895007	1.00128
SF3A1;SF3A1;CCDC157	0.165851	1.14442	1.48427	1.46925	1.39296
SFMBT2	1.17363	1.7594	1.22671	0.437578	1.52628
SFRS18;SFRS18	0.91611	1.08628	-0.673425	0.899903	0.614712
SH2B1;SH2B1;SH2B1;SH2B1;SH2B1;SH2B1;SH2B1;SH2B1	-0.274808	0.95002	2.90177	0.993066	0.763559
SH3PXD2A	5.32368	0.603888	1.26369	1.57731	-0.252803
SHC1;SHC1;CKS1B;CKS1B	1.53751	0.211337	1.42283	0.827117	1.00351
SIK3	0.789699	0.858415	0.217524	-0.271297	1.24423
SIM1	0.126235	1.45482	0.762401	1.74153	1.66354
SIM1;SIM1	0.721415	2.4367	-0.0539473	0.729712	1.83012
SLC45A3	1.0521	1.58147	0.405293	1.77974	0.910262
SLC7A5P2	0.567601	0.910041	5.37633	2.53194	1.92153
SLC9A9	1.80962	1.58807	1.53495	0.137229	1.14788
SMARCA1;SMARCA1	-0.288837	0.132083	1.20213	0.898866	0.667552
SMARCC2;SMARCC2;SMARCC2	1.64086	-0.062233	0.861081	0.972312	1.81513
SMS	0.61775	1.52929	1.35492	0.402902	2.29924
SMYD3	0.416175	1.52535	1.14262	-0.431537	1.87978
SNORD104;SNORA76	0.493083	0.713168	-0.489057	1.07668	1.45771
SNX31	0.386525	0.250744	0.750682	1.31446	0.967966
SNX8	0.481668	1.96301	1.65086	4.78947	0.228857
SPRED2;SPRED2;SPRED2	0.00941278	0.61844	0.924809	1.57206	2.33781
STAR;STAR	-0.34215	1.37304	0.894747	0.757425	0.678484
SULF2;SULF2;SULF2	1.50922	1.87094	0.910967	0.200546	0.910098
SYTL2;SYTL2;SYTL2;SYTL2;SYTL2;SYTL2;SYTL2;SYTL2;SYTL2	0.589314	1.45839	0.755101	1.28434	0.696968
TAOK3	-0.237208	1.00525	0.668664	0.744429	0.226634
TBL1XR1	0.179418	0.697592	1.71923	0.0678015	1.42462
TBR1	0.303355	1.00383	1.59513	0.670438	0.293433
TECR;MIR639	0.703657	1.46416	-0.62824	1.21019	0.634416
TELO2	0.943491	0.0908246	0.224247	2.12204	0.602112
THOP1	-0.22749	2.62515	0.993621	0.655046	0.444185
THRB;THRB;THRB	0.738231	1.06544	0.192249	0.795465	0.470491
TLCD1;TLCD1	0.969196	0.804108	-0.0810502	0.300269	1.16088
TMCO1	-0.296726	0.696755	0.352317	0.742664	0.650882
TMEM120A;TMEM120A	0.927722	0.0778513	1.06136	-0.259473	1.16651
TMEM129;TACC3;TMEM129;TACC3	1.40431	1.0706	2.67158	0.505105	0.657277
TMEM187;HCFC1	0.146241	1.79718	1.69186	1.21103	-0.529766
TMEM201;TMEM201;TMEM201;TMEM201	-0.0735957	2.73821	0.902034	1.48733	0.547748
TMEM57	0.765625	3.5007	2.17903	0.582534	1.53171
TMEM65	-0.0672862	-0.148989	1.93688	2.06324	2.18204
TMEM67;TMEM67;TMEM67	-0.0877732	1.62062	0.852923	1.62444	0.230218
TMEM97	0.389909	1.1447	1.27988	0.486828	1.02805
TMOD1;TMOD1	1.53291	0.72566	1.42617	0.607047	2.07813
TMSB10	-0.184625	1.64492	0.75747	3.50254	2.32215
TNKS2	3.31659	0.530789	0.803059	0.701885	1.33023
TNRC18	0.035147	0.667708	0.0953939	1.55925	1.34188
TOPORS	-0.449901	4.84126	0.289993	2.45522	3.95773
TSC22D1;TSC22D1	-0.249002	0.476298	0.86313	0.748954	1.50066
TTBK1	-0.27808	0.578316	0.741116	0.74047	0.960411
TTC15	2.69316	3.71222	-1.87899	3.99626	0.723373
TTC31;CCDC142;TTC31	0.587097	1.37663	0.603072	0.207772	0.679822
TUBA1A;TUBA1A	2.48313	3.23126	-2.16308	2.30097	1.38675
TWF2	0.596481	0.75707	1.22446	-0.109683	0.95541
TXNDC6	0.609309	0.573861	0.0396368	0.64767	0.615689
U2AF1;U2AF1;U2AF1	1.06907	1.78146	0.933715	1.33998	0.198855
U2AF2;U2AF2;U2AF2;U2AF2	0.0510895	0.985353	0.943802	2.49604	1.21472
UBE2CBP	0.554825	1.33617	1.14797	-0.0378957	5.67146
UBE2H;UBE2H	1.87187	1.65245	0.46071	-0.356258	1.40824
UNC5A	0.262487	1.2426	1.10347	0.276262	1.82384
USP31	1.11969	1.31978	-0.0213211	0.222389	2.30428
USP49	1.19841	0.891637	0.993527	0.806313	-0.153205
VCL;VCL	1.49606	1.4212	-0.00838384	0.173976	1.01887
VIM	0.256928	0.631684	0.800504	1.08833	0.805106
VRK2;VRK2;VRK2;VRK2;VRK2;VRK2	1.03708	0.519619	-0.121062	0.757259	1.77901
WDR89;WDR89	0.595768	0.827416	0.0427955	0.194737	0.73505
WIBG;WIBG	0.73392	1.72958	0.0442814	1.38109	1.60707
WNT5A;WNT5A	2.98051	1.81587	1.80667	-0.124377	2.56427
WWC3	1.00553	1.15362	-0.15968	0.810879	0.981753
YIF1A	0.620262	0.741488	0.993636	0.821182	-0.0597961
YME1L1;YME1L1;MASTL	0.692277	0.607815	-0.168577	0.74574	0.207858
ZBTB33	0.416271	0.601235	1.07048	0.404641	1.40761
ZDHHC13;ZDHHC13	0.592702	0.678626	-0.25431	0.871819	0.476
ZFYVE1	0.535725	1.14567	0.776001	0.356719	1.40658
ZFYVE28	0.721333	1.63999	0.187388	0.226059	1.44446
ZHX1;ZHX1	0.344707	0.672303	0.180947	0.904155	1.65028
ZIK1	1.9448	0.41068	1.9312	0.229903	1.6794
ZNF207;MIR632;ZNF207;ZNF207	0.590803	0.016539	0.926663	0.944885	0.262202
ZNF259	-0.0775437	1.32772	1.42127	1.4198	0.548432
ZNF416	0.700168	0.953456	0.402706	-0.278274	0.846071
ZNF488	1.05766	2.5632	0.198276	0.483517	1.28497
ZNF764	0.659638	-0.0343702	1.53104	4.4466	4.0773
