# Supplementary material for: Induced Pluripotency of Human Prostatic Epithelial Cells
Source: PLoS One. 2013 May 22;8(5):e64503. doi: 10.1371/journal.pone.0064503 (PMC3661502; doi:10.1371/journal.pone.0064503)
Supplement: Table S4 — IPA analysis identified embryonic development as the top biological function in which hypermethylated genes were enriched during AR and PSA induction. (XLS) [file pone.0064503.s011.xls]

## Sheet: Table S4.txt
Table S4 IPA analysis identified embryonic development as the top biological function in which hypermethylated genes were enriched during AR and PSA induction.
Category	Functions Annotation	p-Value	Molecules	# Molecules
Embryonic Development	patterning of bone	8.43e-05	BMP7,CTNNB1,EPB41L5,HIRA,HIST1H1C,HIST1H1D,PCGF2,VCL	8
Embryonic Development	patterning of axis	0.00042	BMP7,CTNNB1,EPB41L5,HIRA,HIST1H1C,HIST1H1D,VCL	7
Embryonic Development	formation of anlage	0.000635	BMP7,CTNNB1,PAX3,WNT5A	4
Embryonic Development	abnormal morphology of vertebral column	0.000896	MEOX2,SIK3,SULF2,WNT5A	4
Embryonic Development	maintenance of embryonic tissue	0.001	CTNNB1,PAX3	2
Embryonic Development	size of embryonic tissue	0.00168	BTG2,CTNNB1,HIRA,MEOX2,VCL,WNT5A	6
Embryonic Development	formation of smooth muscle	0.00198	MAP3K7,PTGER4	2
Embryonic Development	formation of muscle	0.00241	EDN1,ILK,MAP3K7,PAX3,PTGER4,VIM	6
Embryonic Development	lack of caudal vertebra	0.00326	MEOX2,WNT5A	2
Embryonic Development	abnormal morphology of hyoid bone	0.00348	BMP7,EDN1,PCGF2	3
Embryonic Development	morphology of dendritic spines	0.00411	ARHGEF7,CTNNA2,ROCK2	3
Embryonic Development	cardiogenesis	0.00638	ADM,BMP7,CCND2,CTNNB1,EDN1,HIRA,MAP3K7,MED1,MIR17HG,MOSPD3,PAX3,SHC1,TMOD1,VCL,WNT5A	15
Embryonic Development	mass of kidney	0.00781	ADM,GHR,LRRK2,SIK3,TSC22D1	5
Embryonic Development	cell division of embryonic cells	0.0088	BMP7,RGL2	2
Embryonic Development	branching of neurites	0.00929	ARHGEF7,BMP7,CRMP1,CTNNA2,DBN1,GRASP,NEFL,ROCK2,SULF2,WNT5A	10
Embryonic Development	dendritic growth/branching	0.00967	ARHGEF7,BMP7,CRMP1,CTNNA2,DBN1,GRASP,NEFL,ROCK2	8
Embryonic Development	development of somites	0.0104	BMP7,ENPP2,G6PD,MEOX2,PCGF2,VCL	6
Embryonic Development	abnormal morphology of retinal cone cells	0.0112	EGFLAM,THRB	2
Embryonic Development	development of axial skeleton	0.0112	MEOX2,RING1	2
Embryonic Development	development of neural tube	0.0123	ENPP2,HIRA,HIST1H1C,HIST1H1D,PAX3,PCGF2,VCL,WNT5A	8
Embryonic Development	development of striated muscle	0.013	IFRD1,MBNL1,MEOX2,PAX3,TMOD1,VCL,VIM	7
Embryonic Development	abnormal morphology of radius	0.0131	BMP7,SULF2,WNT5A	3
Embryonic Development	formation of prostatic bud	0.0138	BMP7,WNT5A	2
Embryonic Development	morphology of vertebral column	0.0162	ANTXR1,MEOX2,PCGF2,RING1,SIK3,SULF2,WNT5A	7
Embryonic Development	development of muscle	0.0163	CTNNB1,DTNBP1,EDN1,IFRD1,ILK,MAP3K7,MBNL1,MED1,MEOX2,PAX3,SHC1,TMOD1,VCL,VIM	14
Embryonic Development	cell spreading of embryonic cell lines	0.0167	ANTXR1,VIM	2
Embryonic Development	development of myocardium	0.0167	TMOD1,VCL	2
Embryonic Development	morphogenesis of embryonic foregut	0.0167	CTNNB1,EPB41L5	2
Embryonic Development	patterning of embryonic tissue	0.0174	CTNNB1,MAP3K7,MEOX2	3
Embryonic Development	angiogenesis of para-aortic splanchnopleural region	0.0184	RUNX1	1
Embryonic Development	attachment of embryonic cell lines	0.0184	ANTXR1	1
Embryonic Development	cell division of mesenchymal cells	0.0184	BMP7	1
Embryonic Development	development of hyaloid artery	0.0184	BMP7	1
Embryonic Development	development of paraventricular nucleus	0.0184	SIM1	1
Embryonic Development	differentiation of cortical subplate	0.0184	TBR1	1
Embryonic Development	differentiation of interfollicular epidermis	0.0184	CTNNB1	1
Embryonic Development	differentiation of metanephric mesenchyme	0.0184	BMP7	1
Embryonic Development	epithelial-mesenchymal transition of extraembryonic ectoderm	0.0184	CTNNB1	1
Embryonic Development	formation of cardiac loop	0.0184	CTNNB1	1
Embryonic Development	formation of mammary primordia	0.0184	CTNNB1	1
Embryonic Development	formation of mylohyoid muscle	0.0184	VIM	1
Embryonic Development	formation of somitic bud	0.0184	PAX3	1
Embryonic Development	induction of long bones	0.0184	BMP7	1
Embryonic Development	induction of metanephric mesenchyme	0.0184	BMP7	1
Embryonic Development	initiation of formation of optic fissure	0.0184	BMP7	1
Embryonic Development	looping morphogenesis of heart tissue	0.0184	TMOD1	1
Embryonic Development	maintenance of apical ectodermal ridge	0.0184	CTNNB1	1
Embryonic Development	morphogenesis of mesencephalon	0.0184	WNT5A	1
Embryonic Development	morphogenesis of vertebral column	0.0184	ARHGEF7	1
Embryonic Development	morphology of trabecula	0.0184	RYR2	1
Embryonic Development	onset of regression of apical ectodermal ridge	0.0184	CTNNB1	1
Embryonic Development	outgrowth of skeleton	0.0184	WNT5A	1
Embryonic Development	patterning of mesoderm	0.0184	MAP3K7	1
Embryonic Development	patterning of vitelline vessel	0.0184	CTNNB1	1
Embryonic Development	polarization of epiblast	0.0184	ILK	1
Embryonic Development	remodeling of ductus arteriosus	0.0184	PTGER4	1
Embryonic Development	size of ventricular zone	0.0184	CTNNB1	1
Embryonic Development	development of lens	0.019	ATF4,BMP7,MED1	3
Embryonic Development	development of ectoderm	0.0196	CTNNB1,EPB41L5,KRT6B,VCL	4
Embryonic Development	abnormal morphology of fontanelle	0.0198	ATF4,SIK3	2
Embryonic Development	development of allantois	0.0198	BMP7,ENPP2	2
Embryonic Development	formation of body axis	0.0198	CSNK1D,CTNNB1	2
