# Supplementary material for: Induced Pluripotency of Human Prostatic Epithelial Cells
Source: PLoS One. 2013 May 22;8(5):e64503. doi: 10.1371/journal.pone.0064503 (PMC3661502; doi:10.1371/journal.pone.0064503)
Supplement: Table S5 — Genes whose methylation levels changed >4-fold in AR day 3 vs 1 and PSA day 5 vs 1 comparisons. (XLS) [file pone.0064503.s012.xls]

## Sheet: Sheet1
Table S5 Genes whose methylation levels changed >4-fold in AR day 3 vs 1 and PSA day 5 vs 1 comparisons.
probe ID	symbol	fold change AR day 3 vs 1		probe ID	symbol	fold change AR day 3 vs 1		probe ID	symbol	fold change PSA day 5 vs 1		probe ID	symbol	fold change PSA day 5 vs 1
20718373	AARS	0.123599		50623409	A2BP1	7.69101		27682342	A4GALT	0.0855689		51770341	A2BP1	43.0877
36698495	AARS2	0.143597		27682342	A4GALT	6.91986		36698495	AARS2	0.19324		18662419	A4GALT	8.51111
33793485	ABHD13	0.0607991		13661447	AADAT	4.49345		66658389	ABCF1	0.125254		13661447	AADAT	5.9473
49702465	ABR	0.139509		38673307	AARS	4.73105		73603347	ABHD10	0.245129		27704446	AAK1	5.44829
58646446	ACBD3	0.0237423		71771425	ABCA5	4.23113		46709356	ACP1	0.156814		38680483	AARSD1	7.27636
69802362	ACBD5	0.0955498		41797345	ABCB6	7.53584		63676374	ACTG1	0.0725006		69777332	AASDH	6.41214
27788506	ACCN1	0.0793709		59647395	ABCD2	4.17633		67642443	ADAM15	0.166233		73777367	AASS	4.41553
55655383	ACLY	0.224972		22660366	ABCD3	5.75115		71626392	ADARB2	0.246469		38651315	AATF	8.67616
51732491	ACOX1	0.0403428		39685317	ABCF1	9.22046		35801383	ADRA2C	0.20887		47739318	ABCA5	9.18431
70631367	ACP6	0.172541		12806417	ABHD11	4.32879		24703442	AGFG1	0.230228		13610420	ABCB6	4.41218
63606479	ACVR1	0.0791485		48714469	ABI2	17.1623		26725369	AGGF1	0.0825756		21713474	ABCB7	5.25763
43630510	ACVR2A	0.16774		19790347	ABLIM1	10.2784		32799463	ALDH18A1	0.0578967		73726440	ABCC4	106.897
21775357	ACYP2	0.110383		64763418	ABLIM2	4.24344		17653477	ALKBH6	0.0946108		52747464	ABCC5	4.3174
43643433	ADAMTSL5	0.205639		40804508	ABR	5.31094		27699383	ALOXE3	0.133944		34619413	ABCG2	4.53243
33768470	ADARB2	0.214982		17687483	ABT1	14.5755		54600315	ANKRD34C	0.239132		41757326	ABHD13	11.5143
35801383	ADRA2C	0.134234		65786385	ACBD3	5.54905		68641450	ARG2	0.00705854		48798327	ACACA	4.75115
33761410	AFF2	0.243135		20628363	ACCN1	23.2128		26757381	ARHGAP12	0.0073923		41797494	ACAD10	11.7071
23703488	AGAP2	0.0318133		56712330	ACIN1	5.90461		44790343	ARHGAP29	0.104454		44745327	ACAD9	6.25265
49751398	AGPAT2	0.128818		48721310	ACOT13	7.26671		11773402	ARHGAP6	0.0716866		51667404	ACADL	4.83574
73677381	AIMP1	0.208171		33804333	ACSL4	11.2806		73737352	ARHGEF10	0.232629		67727318	ACADM	11.8395
17663356	AKR1B1	0.0266244		42616441	ACSL6	4.33425		16640314	ARHGEF17	0.0313714		10754456	ACAP2	15.8817
45600379	ALDH1A3	0.221696		62730440	ACTA1	10.6003		25708418	ARID1B	0.227808		47760420	ACAT1	33.5353
47627421	ALDH1L2	0.194702		33695488	ACTA2	14.6398		49706472	ARID2	0.138249		65676376	ACAT2	24.0538
52765387	ALDH7A1	0.144655		12640318	ACTG1	24.3416		59655316	ARSG	0.119436		58646446	ACBD3	6.15749
33766441	ALG11	0.0427128		11769344	ACTN2	6.72515		56699386	ARSJ	0.0421022		59737440	ACCN1	4.54414
72698405	ALG8	0.222997		20727308	ACTR1A	4.28422		39708406	ATN1	0.220034		47721372	ACCS	10.7362
53771358	ALKBH7	0.105496		53630497	ACVR1B	35.9737		44803507	ATP10A	0.182864		44798357	ACD	16.3516
52694336	ANK1	0.0825832		35710312	ACVR1C	9.71182		11679434	ATP1A3	0.097965		43779449	ACE2	5.69042
65682344	ANKH	0.250302		26663474	ACYP2	27.3359		21726353	ATP5I	0.123016		32658334	ACHE	4.85234
58716386	ANKRD16	0.0679465		57761333	ADAM9	11.6237		52623446	ATP6V0C	0.15698		50804388	ACLY	4.58749
47608364	ANKRD27	0.206768		39756300	ADAMTS3	4.00696		29699446	ATPGD1	0.0584904		54791346	ACOX1	4.10742
69733418	ANKRD35	0.205715		73725468	ADAMTS5	15.5753		29794306	AVPR2	0.220838		27779405	ACSF3	8.62141
53789329	ANP32A	0.179226		33770360	ADAR	4.35605		21765505	B4GALNT4	0.0505868		33804333	ACSL4	19.3559
15622364	ANXA7	0.145207		22651452	ADCY2	4.95385		61684409	B9D2	0.238807		64631396	ACSS1	5.17611
12785502	AP1M2	0.207714		57612412	ADCY5	13.3669		57749497	BACH2	0.153889		21760388	ACTG1	7.00243
47779343	AP3S2	0.180013		65657354	ADH5	5.58179		54709363	BCAN	0.220964		62774400	ACTR1B	6.54551
54699423	AP4E1	0.0208645		35694405	ADIPOR1	8.246		17808360	BCL11B	0.158136		12783481	ACTR3C	4.16407
18618360	APAF1	0.055963		37799356	ADPRHL2	7.0176		44651369	BIRC3	0.0794976		35796320	ACTR6	5.27242
34729448	APEH	0.249023		15743501	ADRA1B	4.00611		19667407	BMF	0.220512		63637430	ACVR1	4.03947
25773403	APH1A	0.142199		61633406	ADRA2A	9.85119		30775370	BMP6	0.0321287		68667382	ACVR1B	7.61123
64627378	APOLD1	0.0655525		67788351	ADSS	4.67776		26770433	BNIP1	0.100657		40677391	ACYP2	10.0182
32800412	APPL2	0.188035		69620422	AEN	12.5524		69803369	BRD2	0.193278		62694492	ADAM10	4.74345
40779416	ARF1	0.186926		13621310	AES	79.9874		40751482	BRE	0.0233386		37621428	ADAM12	9.39393
36745391	ARF6	0.172287		64733424	AFG3L2	4.96572		17762469	BRF1	0.245283		22731368	ADAM19	6.9577
71722440	ARG2	0.0154658		43639433	AGBL2	4.35371		23622387	BRUNOL4	0.141346		37806361	ADAM22	6.3264
44790343	ARHGAP29	0.162235		69797437	AGGF1	26.4017		71603502	BRUNOL6	0.242423		16638497	ADAM9	4.1936
68628345	ARHGEF12	0.159616		22657497	AGL	4.54283		10800380	BTBD11	0.0695991		33754413	ADAMTS12	4.61063
16640314	ARHGEF17	0.120302		65706379	AGPAT1	5.33535		42627485	BTC	0.0328341		43612462	ADAMTS15	4.57258
19792446	ARHGEF7	0.0834342		69735397	AGTRAP	9.76664		27657384	C10orf46	0.173428		65754503	ADAMTS17	11.1677
40759391	ARL15	0.205366		20662385	AGXT2L2	5.19745		70766433	C11orf49	0.121956		65662414	ADAMTS6	336.485
48686440	ARL4A	0.224059		68625396	AICDA	4.7066		52729372	C14orf43	0.248134		10787337	ADAMTS8	4.6502
53697413	ASAP3	0.150597		56781442	AIDA	16.4077		31660339	C16orf67	0.121069		39684312	ADAMTS9	7.69704
12794474	ASB13	0.117307		37773358	AK3L1	7.8913		69802394	C17orf89	0.223375		25602428	ADAMTSL3	9.46094
34667325	ATAD2	0.0725851		18795361	AK7	14.7908		27682346	C18orf1	0.190253		42692480	ADAR	31.4873
37679393	ATM	0.2334		11673330	AKAP1	4.2224		67775465	C18orf10	0.20075		21632410	ADARB2	4.38474
39708406	ATN1	0.214874		30698469	AKAP12	10.3904		49749391	C1orf204	0.239227		35687409	ADAT2	13.826
14698398	ATP6V1G1	0.14871		31661405	AKAP8	6.62764		58774454	C1orf66	0.181068		26737461	ADAT3	12.3306
63606379	ATP6V1H	0.0711175		62609446	AKD1	5.29113		49794395	C1orf9	0.217639		52648411	ADCK1	5.11045
20656449	ATP8A2	0.222422		22738445	AKIRIN1	64.2694		26657387	C20orf111	0.160591		44701414	ADCK2	33.0916
42704350	AURKA	0.0551512		32724372	AKTIP	4.10347		69806469	C20orf20	0.161445		41778461	ADCY10	5.02911
29794306	AVPR2	0.243842		32799463	ALDH18A1	4.41226		49665348	C20orf3	0.224519		22651452	ADCY2	7.28933
10725404	B3GNT9	0.177622		52713454	ALG1	4.04607		38733408	C20orf72	0.218697		14740352	ADCY6	5.72996
13739352	BAT3	0.213535		30650377	ALG11	6.55287		22722450	C22orf40	0.15553		47799380	ADCY9	4.27218
16695320	BBS9	0.224583		24714313	ALG3	4.47161		28754398	C2orf70	0.0313819		44808416	ADCYAP1	8.86178
35690365	BDNF	0.102365		15773359	ALMS1	10.6054		32799367	C6orf129	0.217137		39765329	ADD1	4.22732
10613300	BET1L	0.133126		72730489	AMD1	21.7984		44789315	C6orf176	0.159398		70654452	ADD3	4.29846
32750350	BHLHE23	0.118235		14703457	AMDHD2	4.72301		25664477	C7orf42	0.240304		65657354	ADH5	5.04374
17699433	BHLHE41	0.23932		11682389	AMMECR1	4.21997		60774361	C8orf42	0.214958		74655459	ADHFE1	23.3445
70658334	BIN3	0.196095		54800496	AMOTL1	5.18065		19648370	C9orf142	0.150533		33630431	ADIPOR1	48.3051
47764474	BMPER	0.0387331		26767477	AMZ2	9.88452		40778498	CACNA1A	0.223672		57632484	ADIPOR2	4.69349
22777415	BMS1P4	0.0391059		66622481	ANAPC10	6.32401		27810493	CALCA	0.17205		16609305	ADK	5.36862
39624503	BRF1	0.0316272		42700413	ANAPC11	4.63687		11601503	CALM2	0.196656		16654316	ADM	4.56426
19624345	BRI3BP	0.106902		37642441	ANAPC2	6.15245		22672488	CALM3	0.228477		30769385	ADO	4.44932
49765439	BRMS1	0.218311		42690359	ANGPTL5	4.85187		49648345	CALR	0.239522		25807334	ADORA2B	5.59444
61798343	BRUNOL6	0.0949201		67743461	ANK1	4.52963		73687382	CARKD	0.21238		11679416	ADPGK	7.54129
14740473	BTBD11	0.193588		11671324	ANKDD1A	10.8028		42703483	CASC3	0.24312		50736343	ADRM1	16.7527
70673385	C10orf79	0.160333		47602300	ANKRD13B	8.7444		57612347	CASP7	0.212544		47755340	ADSL	4.49631
33608365	C11orf68	0.20883		36807334	ANKRD26	12.1185		10683340	CAV1	0.187266		15695350	ADSS	5.55442
34693503	C11orf71	0.0752557		74795428	ANKRD28	5.43606		50732400	CCDC65	0.187757		27618300	AFF1	50.2044
71746356	C12orf29	0.21804		35780397	ANKRD29	6.10975		13609447	CCDC88A	0.0933739		37665373	AFG3L2	6.65204
18709406	C12orf35	0.148068		32806439	ANKRD34A	5.02361		45675398	CCDC94	0.0184891		32780385	AFTPH	37.3534
29774503	C12orf53	0.0221689		55791396	ANKRD34B	9.79756		35707303	CCM2	0.0177496		69763409	AGBL3	8.87876
15741463	C12orf65	0.155902		14751488	ANKRD35	4.99245		19775307	CCNE1	0.0297159		64713452	AGFG1	4.44494
27694356	C13orf18	0.23004		31621334	ANKRD36	4.46103		31777335	CCNH	0.208327		29641357	AGFG2	4.96029
10607503	C14orf135	0.161475		11777363	ANKRD5	4.36174		67740314	CCNO	0.0600089		49668310	AGK	4.40877
29799337	C15orf39	0.10662		60794454	ANKS1A	9.32794		29637410	CD3EAP	0.205772		64791348	AGPAT1	6.72844
39686351	C16orf5	0.0743125		71667324	ANKZF1	63.3287		39654468	CD47	0.0495742		73761310	AGPAT4	6.73711
67775465	C18orf10	0.0773		23677356	ANO6	5.4441		55744447	CDC16	0.171549		29764493	AGPAT6	6.37653
58743364	C19orf22	0.241689		20642432	ANP32A	6.01945		62691311	CDC23	0.144011		40601472	AGRN	6.0259
45691324	C19orf6	0.111042		33661395	ANP32E	20.2483		52784502	CDK12	0.157415		17688433	AGTR1	4.2625
56687362	C1orf198	0.216613		25681340	AOX1	4.08668		12796447	CDK13	0.237127		38611453	AGXT2L1	4.47798
48739351	C1orf38	0.0312297		44795307	AP1B1	9.19374		17631469	CDK16	0.117012		40630503	AHCTF1	6.33039
35678323	C1orf65	0.233523		36624388	AP1G1	4.38013		73772502	CDK18	0.143627		60768503	AHCYL1	7.0105
12629448	C1orf69	0.145281		61798462	APBA1	4.94143		56678446	CDK4	0.216658		70706340	AHDC1	6.55128
11709508	C1QTNF1	0.161511		48734507	APC	4.64322		52643366	CDK5RAP2	0.227322		70694436	AHI1	4.87842
15730341	C20orf20	0.224918		70754488	APH1B	5.08308		12750319	CDK5RAP3	0.12438		57613361	AHNAK2	4.73198
73642489	C21orf66	0.231227		72706395	API5	4.41294		51799395	CEP72	0.211197		63732419	AHSA2	5.78453
37646429	C22orf30	0.0607885		45810402	APLF	6.79331		57747339	CHAT	0.115434		34688367	AHSG	4.06591
70673304	C22orf32	0.148316		48608491	APLP2	6.55836		11652428	CHCHD5	0.0787732		53608411	AIP	6.64959
12647384	C2CD4A	0.0539578		22760309	APTX	4.04236		10725502	CHMP6	0.0438566		57691343	AK2	37.0554
62757393	C2orf28	0.0691463		19652333	ARAP2	4.52494		22742324	CHSY1	0.0359753		26623327	AK5	4.61348
24658347	C3orf58	0.221428		54799319	ARF1	6.18181		57628313	CLCN2	0.0638936		62696318	AK7	8.07212
65658478	C3orf75	0.174958		14654417	ARFGAP1	10.291		11694399	CLIP1	0.246298		53757423	AKAP12	4.84818
22715355	C5orf25	0.0199469		20647455	ARG2	9.86539		21662416	CLIP4	0.213439		51606445	AKAP13	5.35121
42663474	C5orf32	0.153168		60761483	ARHGDIA	4.89408		28605326	CLMN	0.249111		11716479	AKAP5	30.2012
10649320	C5orf39	0.203723		56644398	ARHGEF18	4.55357		73709378	CLTC	0.240935		53755319	AKAP8	4.39265
24623463	C6orf114	0.0711399		49706472	ARID2	6.55316		35639415	CNIH2	0.239776		60621498	AKAP8L	5.13399
44789315	C6orf176	0.249864		10790489	ARID5B	5.62069		53746440	CNST	0.230284		37687432	AKIRIN1	4.25054
61772453	C7orf27	0.159427		33683426	ARIH1	4.61955		30687452	COL23A1	0.206692		16810432	AKR7A2	5.3109
59689382	C7orf28A	0.210285		51778358	ARL10	5.61245		56609496	COL4A3	0.239449		62768426	AKT1	7.47186
61602388	C7orf50	0.131239		48739380	ARL15	4.61903		14711424	COPS4	0.208254		16709350	AKT2	7.03208
65665426	C7orf55	0.180361		19761479	ARL3	12.3046		54800401	COPZ1	0.172522		32724372	AKTIP	4.09164
50774307	C7orf63	0.115972		64750350	ARL5A	7.33371		57675317	COX7C	0.224526		12707407	ALCAM	9.86102
36651448	C8G	0.174691		41775443	ARL8B	8.00656		15769313	CPLX2	0.143801		67660443	ALDH1L1	4.60963
65693469	CA5BP	0.12295		37657482	ARMCX3	4.29689		15603466	CREBL2	0.102527		66620357	ALDH3A2	6.26628
46784347	CABC1	0.231917		47660316	ARMCX4	15.132		15682370	CRLF1	0.0906394		41702508	ALDH4A1	5.07502
32743427	CACNA1C	0.0278781		21726427	ARPC4	6.43814		56723406	CRTC2	0.145741		28748487	ALDH7A1	6.38874
35707463	CACNA2D3	0.221514		18615396	ARSG	6.32619		44687456	CRYZL1	0.0965522		40773371	ALDOB	4.67661
52619458	CACNB2	0.208104		56699386	ARSJ	18.3434		33796438	CSMD3	0.116105		25712506	ALG13	4.09323
25668455	CALU	0.199952		10650492	ARX	6.67179		37698498	CSTF2	0.242394		26695307	ALG3	6.54694
47679399	CAMTA1	0.184139		14647346	ASF1B	7.83854		15658459	CTCF	0.191819		38800447	ALG9	5.0023
48603462	CCDC102A	0.236565		17715438	ASFMR1	9.34485		55640321	CTNS	0.0539554		21713410	ALK	4.02397
25741422	CCDC159	0.214592		43810469	ASGR1	4.90247		40711378	CTPS2	0.171429		28717313	ALKBH8	4.61528
32738406	CCDC160	0.0280526		26734410	ASH1L	4.36418		31785404	CTR9	0.199607		15723376	ALOX12B	4.41852
26720425	CCDC42B	0.243921		22747321	ASH2L	5.00449		47751318	CXCL12	0.176594		28625509	ALPL	6.17005
65606437	CCDC45	0.179748		59792307	ASL	51.1411		51630331	CXorf38	0.0310692		60640378	ALS2CL	4.18993
64702355	CCDC7	0.153312		21651329	ATAD3B	9.92221		30782426	CXorf57	0.177086		15755384	ALX1	4.91431
27719494	CCDC90B	0.222611		62642334	ATE1	7.8312		62641380	CYC1	0.234648		48778318	ALX4	6.75666
69635420	CCNY	0.176786		26719425	ATF2	5.36177		69616359	CYP1A1	0.0568523		49636455	AMD1	6.75524
13634377	CDK1	0.180132		28662352	ATF3	4.32268		70709362	CYP26B1	0.232753		14720435	AMDHD1	12.4338
52724397	CDK11B	0.0622315		67610325	ATF6	5.24547		10767413	DAD1	0.205096		50681309	AMDHD2	23.4272
34767316	CDK5R2	0.0487072		74807407	ATG2B	6.35357		34716379	DAPK3	0.247705		14725440	AMIGO1	4.70196
66733406	CDV3	0.171961		51711453	ATG7	6.19536		51775387	DBC1	0.190403		41662401	AMIGO2	6.87593
58787504	CEBPG	0.193798		63690447	ATL3	4.24509		37634501	DBNL	0.202061		66773472	AMMECR1L	5.22471
66648483	CENPK	0.115897		31628405	ATP10A	7.64064		21648487	DCAF5	0.117831		39684361	AMOT	20.8146
10770434	CEP63	0.0697111		21794322	ATP1B1	4.34856		40806473	DCHS1	0.0729521		69802303	AMOTL1	4.10208
45693451	CES8	0.140053		42741434	ATP5G2	4.57513		18608335	DDX17	0.155123		61710385	AMOTL2	4.68417
12786492	CHMP4A	0.0386305		12617300	ATP5SL	11.1591		73728445	DDX41	0.0935316		63740392	AMPH	4.16328
33653419	CHMP4B	0.0325154		53644400	ATP6V1H	4.19288		13730501	DDX47	0.145455		42661447	ANAPC1	7.63818
60777379	CHST13	0.115767		57651483	ATP7B	6.44378		32628485	DDX59	0.243063		42700413	ANAPC11	6.356
48768487	CHST14	0.0124699		12806328	ATP8A1	7.72201		26718413	DEDD2	0.0355975		41724423	ANGPT4	7.65789
56797378	CIB2	0.247321		65808482	ATPIF1	13.7477		58668354	DEGS2	0.101218		11671324	ANKDD1A	4.57131
54767361	CLIP1	0.225369		50601402	ATXN10	4.74045		66737385	DEPDC1B	0.215908		57740332	ANKFY1	6.8982
13653375	CLSTN1	0.171639		21708441	ATXN7L1	29.9075		15695368	DGCR6	0.224852		37649435	ANKH	6.45184
35639415	CNIH2	0.194965		30759375	AURKB	4.93774		11629423	DGUOK	0.166238		67801324	ANKHD1	4.11764
50666406	CNOT10	0.145409		35653350	B3GALT4	7.17625		23676315	DHODH	0.19317		12774496	ANKLE2	4.9135
11681337	CNOT4	0.164551		25691348	B9D1	4.82385		24778488	DIP2A	0.246554		71674311	ANKMY1	4.23291
11622311	COL4A2	0.00981864		49622478	BACH2	4.96147		53648422	DLG2	0.0695577		20756313	ANKRD11	7.646
69667428	COL4A3BP	0.175088		13609446	BAT1	39.7022		35749326	DNAH8	0.209872		46645357	ANKRD13A	4.21174
69790421	COL9A2	0.158445		72808470	BAT2	4.56363		23738449	DNAJC19	0.190255		58716386	ANKRD16	6.46178
62620337	COMMD9	0.247344		68782408	BAT4	5.1847		23645437	DNTTIP2	0.0624517		33754336	ANKRD17	5.77697
74663326	COPG	0.172508		67713437	BAT5	6.94617		51691408	DOC2A	0.137502		67697464	ANKRD22	25.2071
50680301	COQ10A	0.221047		39645450	BAZ1B	5.98872		40670391	DPH2	0.224481		47608364	ANKRD27	4.21585
10737422	COQ10B	0.246079		16764375	BBS9	7.49422		12698310	DPYSL4	0.201239		11738465	ANKRD29	4.60295
22665300	CORIN	0.150943		47802388	BCAP29	6.33592		72804467	DRD2	0.21904		70645301	ANKRD43	5.33183
25647311	COX10	0.164296		12646333	BCAR1	5.33877		12733385	DST	0.134038		60794454	ANKS1A	4.44938
19667374	COX7A2L	0.241604		67660488	BCL2L1	5.41946		54616341	DTD1	0.0133636		49764501	ANKZF1	33.8503
54749465	CPE	0.215484		46712302	BCL2L11	6.30945		13621360	DUSP4	0.189618		33801372	ANO6	46.7381
69739306	CPNE1	0.0899915		58804500	BCL9	79.0618		21702461	DYDC1	0.242295		22760405	ANO7	4.35446
52712311	CPPED1	0.205592		29683407	BCORL1	5.58987		37687473	ECHDC2	0.206599		69710312	ANO8	12.3528
48676422	CR1L	0.153573		36740508	BDNF	5.81644		34731399	EDNRA	0.215852		30658406	ANP32A	13.9783
39616457	CREB3L1	0.0996617		29747428	BECN1	4.31889		59642388	EFNB1	0.210032		53753474	ANP32B	5.25477
54630328	CREG2	0.250526		60679439	BEND6	4.23503		46727495	EHBP1L1	0.247624		56649469	ANPEP	6.94331
45643395	CRHR2	0.176067		36764465	BHLHE41	5.80726		46733328	EHMT2	0.205157		16695480	ANTXR1	4.12198
52739469	CRY2	0.203055		17749503	BICC1	4.01248		67656385	EIF2AK4	0.223292		23702483	ANTXR2	4.3418
17729337	CRYBA2	0.106166		45736508	BIVM	5.79224		49773397	EIF2B3	0.22085		25681340	AOX1	9.14424
49659343	CSRP2	0.176335		51613482	BLM	8.59215		71631404	EIF3A	0.184411		60740463	AP1B1	9.82154
35670330	CTNNBIP1	0.179196		21677354	BLOC1S1	4.49218		39735493	EIF3B	0.159862		61618473	AP1G1	4.72242
28631410	CUL4B	0.0340122		47711397	BLOC1S2	4.45568		74736451	EIF4A2	0.191901		46736367	AP1M1	28.3437
70663395	CUX2	0.232236		19667407	BMF	17.743		29657428	ELL2	0.216161		65699373	AP2A2	6.34635
65736336	CXCL14	0.190763		50734398	BMS1	6.81986		23643385	ELOVL6	0.209814		48693422	AP2B1	4.77462
12792490	CXorf64	0.0676664		59605460	BOD1	5.7459		42668433	ENKUR	0.130037		62629420	AP2S1	7.25469
71670362	CYP51A1	0.217476		12718426	BPTF	4.67948		29730303	ENO1	0.204845		22677440	AP3B1	4.3269
22722333	CYR61	0.199217		15780489	BRCA1	5.7362		11727493	ENTPD5	0.217272		55659362	AP3M2	7.25179
59663464	DBF4B	0.171707		23655403	BRD2	11.3635		34744348	EP400NL	0.109735		50646430	AP4B1	19.8565
11702370	DCAF11	0.0942467		61674491	BRE	9.44709		46711438	EPB41L2	0.143156		54699423	AP4E1	11.8972
24789334	DCAF12	0.186017		17762469	BRF1	7.36604		20716342	EPN1	0.0344656		21662443	APAF1	4.02554
40747358	DCC	0.144059		20682442	BRIP1	10.3926		74730307	EPO	0.241782		70671411	APBA1	5.56817
20615428	DCLK2	0.0710785		19787410	BRMS1L	4.05319		24707473	ERBB2	0.133944		42781347	APC	31.456
45769340	DCP1B	0.161575		52628307	BRP44L	6.64367		74720444	ESYT2	0.146094		71709321	APC2	6.35709
60668333	DDA1	0.0378169		37702315	BRSK1	4.63732		13736432	ESYT3	0.166063		17632398	APCDD1L	6.31076
67719359	DDB1	0.0727564		50691423	BSDC1	4.82849		55630498	ETV3	0.23491		34729448	APEH	5.63001
58786496	DDIT4L	0.173089		73609434	BTBD10	4.17104		50662399	ETV6	0.179037		32764364	APEX2	7.62945
34699346	DDX18	0.0733821		55681416	BTBD3	6.41004		27789376	EVI5L	0.18747		25773403	APH1A	6.18581
69773355	DDX3Y	0.103888		36634438	BTBD8	8.26985		40694480	EXT1	0.0375792		34737497	APH1B	6.41374
57746388	DEDD	0.0120342		32752331	BTN3A1	5.48259		56614450	EYA3	0.0880023		15604404	APITD1	4.54805
13705301	DENR	0.156014		37632382	BUD13	12.7984		49787423	FAAH2	0.246463		50799317	APLF	13.9144
68725328	DERL2	0.238186		10780510	BZW1	5.95168		45781424	FAM111A	0.0613793		59716402	APOBEC1	5.85991
54735465	DFFA	0.207129		41754397	BZW2	54.1517		73605376	FAM123B	0.142405		60705451	APPL1	33.5673
63763506	DFFB	0.0161118		68780499	C10orf131	4.28997		53717340	FAM134A	0.235343		57600447	APRT	4.92014
57662410	DGUOK	0.0535564		16756460	C10orf18	21.3293		10665347	FAM135A	0.229306		51619472	AQP11	4.18843
22600437	DHRS4L2	0.0804449		42603405	C10orf4	6.42739		73604326	FAM190B	0.0816444		36801313	AQP12A	9.22732
62693509	DHX16	0.111904		35666501	C10orf41	6.24311		43667322	FAM3B	0.154875		64793360	ARF6	4.19563
44676351	DHX34	0.0151534		27657384	C10orf46	4.19234		54605481	FAM53C	0.211623		56675394	ARFGAP3	6.24226
53769378	DHX36	0.149914		40786472	C11orf58	4.69335		51759473	FAM69C	0.0261755		62620367	ARFGEF1	4.01539
52623309	DIDO1	0.239697		16653439	C11orf60	20.0017		34733509	FAM89B	0.146865		63789410	ARFGEF2	4.98664
44686340	DIO3	0.130996		42607303	C11orf71	5.7898		28763381	FANCA	0.0997949		46676347	ARFRP1	48.8804
55778308	DKKL1	0.162654		59711332	C11orf75	4.19781		31807467	FANCF	0.170814		12629364	ARG2	4.4763
43609450	DLG4	0.16575		38645471	C11orf83	4.20675		31736371	FBXO15	0.201583		59734427	ARGLU1	7.04401
21627391	DLGAP3	0.223493		24758407	C12orf35	4.15663		17627433	FBXO22	0.19372		66686371	ARHGAP11A	4.25519
72793318	DLX2	0.165827		14747346	C12orf42	10.2305		48662507	FBXO3	0.186243		22751500	ARHGAP11B	5.90828
18628445	DMBT1	0.115299		23706493	C12orf76	8.68607		63737467	FBXO31	0.105677		13625392	ARHGAP17	155.125
62690470	DNAH7	0.0705255		22729384	C13orf23	6.27548		18652499	FCHO2	0.175942		54686477	ARHGAP8	9.33794
32788399	DNAJC13	0.0418499		11779498	C14orf106	5.55413		10781402	FDPS	0.199548		56799374	ARHGEF10L	5.08175
69666446	DNM3	0.0799895		68657437	C14orf118	12.8743		47604478	FGFRL1	0.22233		33605352	ARHGEF7	6.60049
46720317	DOK4	0.148489		19754482	C14orf126	4.14156		50622481	FLI1	0.0552645		60780489	ARID1A	6.65508
17777410	DOM3Z	0.0614559		72637440	C14orf133	46.0864		67677426	FLJ31306	0.227816		57610411	ARID3A	4.10325
12698310	DPYSL4	0.244932		31671460	C14orf178	13.4634		30727322	FLOT1	0.140253		72604401	ARL1	4.22661
40741408	DTX4	0.16817		65683487	C14orf179	4.89894		21603505	FOS	0.153124		51778358	ARL10	5.22036
51638462	DYNC1H1	0.224133		26773498	C14orf182	7.43785		71608395	FOXRED1	0.211893		48739380	ARL15	5.3269
52717335	E2F8	0.245984		33801399	C14orf43	4.19261		51767390	FRMD8	0.111895		69706449	ARL16	4.18633
41693450	EARS2	0.181874		50611375	C15orf27	4.51256		35786476	FRRS1	0.183693		39629365	ARL3	19.3197
50700318	EFEMP2	0.223113		44657388	C15orf39	4.48283		11608462	FTSJD1	0.249807		25723357	ARL4C	5.5249
49752457	EFNB1	0.0913226		30626452	C15orf61	6.75093		64652490	G2E3	0.175638		22783324	ARL4D	4.7774
39607307	EFS	0.130399		51721485	C17orf103	7.47214		65744394	GABARAPL1	0.1084		58772303	ARL6IP1	5.28988
68810428	EGLN3	0.188256		18756395	C17orf93	4.53542		25765425	GALNTL1	0.227778		68641393	ARL6IP4	5.19589
32636416	EGR4	0.230288		15765459	C17orf97	7.56809		74631495	GAN	0.0345634		11702305	ARL6IP5	6.22934
32753474	EID2B	0.217257		45628440	C18orf19	18.2343		72762348	GAS2L1	0.0187588		64663503	ARMC1	5.60947
61723399	ELAVL3	0.172093		32718467	C18orf22	4.5411		40663413	GATA5	0.208864		45603406	ARMC10	5.059
38676425	ELF4	0.0233756		53671422	C19orf26	8.80926		70767489	GDPD4	0.184262		46705393	ARMC2	5.02194
56668455	ELMOD2	0.143544		34770413	C19orf47	5.68492		37636447	GLG1	0.224022		51810507	ARMC3	4.40727
56757450	ELOVL1	0.20902		33726356	C1orf109	6.28968		52698508	GLRB	0.245052		15701362	ARMC7	4.30983
25715433	EMX2	0.16407		42719423	C1orf115	4.23174		37634329	GLS	0.226495		57778347	ARMCX2	5.48972
36749400	ENC1	0.24007		59752388	C1orf128	16.6141		23728422	GLT25D2	0.0745884		39644310	ARNT2	4.02698
45758478	ENOX1	0.0306189		12702418	C1orf130	4.68013		71657391	GLTPD1	0.200352		65773349	ARNTL	6.14236
11727493	ENTPD5	0.0440023		20684474	C1orf151	12.236		18648312	GMFB	0.129234		16690377	ARPC5L	7.90363
46653379	ERBB2IP	0.205243		67716452	C1orf159	5.404		34782474	GNG4	0.172388		20744309	ARPP19	11.9304
70655303	ERLIN1	0.150848		22620401	C1orf187	27.8261		19795505	GOLSYN	0.183711		49766461	ARRDC4	7.21021
14693338	ESD	0.158024		10796479	C1orf21	4.5355		59603468	GPR6	0.23916		51653400	ARSA	7.74596
51631389	ESRP1	0.0325793		40724402	C1orf31	10.0713		27623342	GPS1	0.153005		18615396	ARSG	6.87614
16783412	ESRRG	0.0300884		19680476	C1orf35	7.65495		17638373	GRIN2B	0.081906		58682506	ARSK	8.16657
15604414	ETV5	0.170664		11626380	C1orf69	4.06592		37626401	GRWD1	0.213853		44787376	ARX	6.77525
10800326	EXO1	0.0462287		65727415	C1orf88	5.45101		60605441	GTSE1	0.232359		13752470	ASAH1	4.08601
58603333	FAM104B	0.143334		66655356	C1R	5.65176		13690348	GUCY1A3	0.232568		41798357	ASAH2B	174.127
19704389	FAM113A	0.109686		26664429	C20orf160	83.2239		57658329	H2AFJ	0.0937222		47757474	ASAP1	6.43066
10634311	FAM134B	0.0608698		57703468	C20orf177	7.02289		64669369	HADHA	0.0901406		67699369	ASCL1	4.2023
10665347	FAM135A	0.0613288		28736421	C20orf186	4.97136		39727431	HCFC1R1	0.238563		34679508	ASCL2	21.5676
43676403	FAM136A	0.203375		11683451	C20orf3	4.73991		42721331	HCK	0.0886486		52644440	ASH2L	10.2603
51634488	FAM163A	0.141611		52619372	C20orf96	15.7244		63654444	HIST1H2AG	0.0101903		55620455	ASNA1	4.55289
64757365	FAM171A2	0.190914		45663461	C21orf63	8.26125		31782316	HIST1H3E	0.230283		56801411	ASPG	4.0399
35797307	FAM172A	0.178583		59641323	C22orf23	9.40491		49785490	HLA-B	0.176138		47616384	ASPM	4.00613
42631510	FAM21A	0.225666		10745361	C22orf30	23.4954		65636380	HLA-C	0.226073		52739363	ASTN1	7.23235
67809431	FAM46C	0.21324		39635439	C22orf40	24.3378		28697451	HLA-DQA2	0.0280293		26757439	ATAD2	4.44936
35768490	FAM49B	0.133959		17669352	C2orf18	14.3674		34779364	HLA-DRB1	0.158244		36773409	ATF1	4.44807
34712432	FAM96B	0.0728232		59652426	C2orf89	5.13998		51629438	HLA-DRB5	0.232744		28662352	ATF3	6.33892
27700413	FBXL16	0.106999		65779499	C3orf26	7.31409		35617474	HLA-DRB6	0.241855		67610325	ATF6	29.0201
10643438	FBXL17	0.0351566		36692466	C3orf31	17.2063		71808406	HLA-J	0.179493		22650414	ATF6B	4.09926
29610451	FBXL7	0.121978		15645510	C3orf43	11.9816		23726408	HMGB2	0.0393703		51686484	ATG12	5.25586
39725499	FBXO11	0.230279		55609343	C4orf10	20.0121		42640354	HMGN4	0.174735		67762342	ATG16L2	4.61678
15607379	FBXO3	0.0146798		47648457	C4orf32	4.12027		73779434	HMMR	0.0655577		20765356	ATG2A	6.49271
45797368	FEM1C	0.213936		66659399	C4orf33	5.81041		24666303	HNF1B	0.117678		71684451	ATG4C	4.42958
70639402	FEZF2	0.0823578		70783452	C5orf28	5.99497		38648431	HOXA11	0.221011		50639427	ATG5	5.12408
31717494	FHAD1	0.22531		48603489	C5orf41	4.96302		16758370	HOXB7	0.113019		38765444	ATL2	5.63647
72615309	FKBP10	0.165848		27721510	C5orf49	8.25729		17680405	HOXD11	0.222512		74723381	ATL3	11.909
12670375	FKBP4	0.11047		58773327	C5orf54	4.67814		28752437	HPS5	0.226474		37697414	ATM	8.11011
16646317	FKBPL	0.225084		27600412	C6orf136	7.19282		40603329	HRASLS5	0.215926		36770422	ATP10B	5.58232
34640351	FLJ43663	0.165542		36684382	C6orf145	6.21299		24609484	HRK	0.24591		15720385	ATP11B	9.81904
60713355	FLJ43860	0.23863		36657454	C6orf154	7.16507		29714388	HSPBP1	0.1194		40713448	ATP1B1	6.11018
53615428	FLRT2	0.0878094		16721426	C6orf174	5.35549		44666495	HYAL3	0.158816		15655487	ATP1B2	6.10888
10696450	FLT3	0.247904		58760482	C6orf176	4.55562		16638461	IER2	0.045022		31692358	ATP1B3	4.40725
73789303	FMNL3	0.0996864		44781510	C6orf48	5.73259		21717419	IER5	0.224799		33690482	ATP2C1	4.17019
30707405	FNDC3B	0.194182		36781412	C7orf10	4.51615		25772443	IFT88	0.17214		31718371	ATP5C1	7.06931
54666429	FOXB1	0.192062		11695389	C7orf30	4.39113		34807356	IGF2BP3	0.224774		35786502	ATP5G3	5.5738
34694381	FOXE3	0.187081		36629401	C7orf41	4.30148		48631503	INO80	0.177165		65621507	ATP5J	4.05793
21605395	FOXJ1	0.0751189		15789481	C7orf50	14.123		52636369	INO80C	0.162025		14648375	ATP5L	5.34408
44803449	FOXJ2	0.108936		34702410	C7orf55	69.048		39809460	INSM2	0.197656		66612462	ATP5SL	7.0098
51709398	FREM2	0.19917		48603385	C7orf60	6.22465		32705456	INTS10	0.233173		33659300	ATP6AP2	7.28336
72799380	FRMD4A	0.0242085		55717451	C8orf12	11.8834		24629364	IP6K2	0.0631246		29664453	ATP6V0A2	4.09974
15739311	FSTL4	0.0635949		56620373	C8orf38	6.37452		56703479	IRF1	0.195182		37708358	ATP6V0B	5.32452
57606354	FUNDC2	0.184985		28759380	C8orf41	4.80313		46687321	IRF6	0.168573		45657327	ATP6V0E2	4.54524
61610453	FXC1	0.235484		34729331	C8orf76	30.0484		14625459	ISM1	0.23438		44626326	ATP6V1C1	4.12362
14676381	FZD10	0.180445		48728509	C9orf16	9.40157		43665375	ISOC1	0.237569		14771510	ATP6V1C2	14.818
65744394	GABARAPL1	0.0223098		51603372	C9orf40	11.9491		49614405	ITSN1	0.105085		63606379	ATP6V1H	6.3103
72809371	GABPB1	0.162356		62673491	CA4	5.58012		30611473	ITSN2	0.223435		24766495	ATP7B	4.33937
61654439	GALK1	0.0757185		15774456	CA7	9.26582		66803370	JMJD4	0.204916		48760504	ATP8B3	11.0013
70617481	GALK2	0.125072		21782410	CACHD1	4.1207		28698306	JMJD7	0.0178871		16801345	ATPAF1	5.60799
64692429	GALNT2	0.168354		51686435	CACNA1G	4.75966		56608361	KCNK2	0.192156		16657317	ATPAF2	6.03881
39653337	GALNT3	0.134946		62643327	CACNB4	4.91551		44755412	KCNK4	0.179326		66800432	ATPBD4	4.01678
14724369	GALNTL2	0.203944		47641483	CACYBP	9.1716		64757461	KCNS2	0.0711282		62680315	ATPGD1	5.01854
57661432	GCC2	0.236681		22793395	CADPS2	5.12522		32613440	KCTD3	0.031269		41661374	ATRN	5.21419
51706495	GDF11	0.11759		70788304	CAGE1	8.5625		74642506	KDELR3	0.170196		55788453	ATRX	52.1037
70767489	GDPD4	0.0676608		49648345	CALR	5.4799		38685413	KDM4B	0.143016		50601402	ATXN10	11.5764
52744501	GHITM	0.174693		54611458	CAMTA1	9.32445		54800316	KIAA0040	0.231907		24752462	ATXN7L3	4.22297
13700402	GHSR	0.220253		41690373	CAPZA2	12.727		65773404	KIAA0141	0.146107		34740445	AVPI1	6.02658
29775386	GINS1	0.189802		64616327	CASC1	4.85395		58783339	KIAA0247	0.134331		55770318	AXIN2	4.82216
30664401	GIPC1	0.21394		18738394	CASC5	6.00933		11635363	KIAA0355	0.152287		36727401	AXL	4.04804
67631324	GJA3	0.234915		24644490	CASKIN2	69.66		21774440	KIAA1024	0.18044		72654381	AZI2	4.43712
35626412	GLB1L2	0.0262087		57612347	CASP7	10.6231		36643339	KIAA1147	0.232429		57746317	AZIN1	5.78693
41773493	GLI3	0.137288		23757376	CASP9	9.60609		53634305	KIAA1274	0.159842		40789367	B2M	47.1864
53617400	GLRX3	0.178342		42676452	CASZ1	4.10666		59713501	KIAA1407	0.157854		60807432	B3GAT3	5.28927
40808419	GLRX5	0.138318		54786366	CATSPERG	4.29494		62703440	KIAA1429	0.031845		66683365	B4GALNT1	11.1125
37794383	GNG7	0.239891		17715509	CBLL1	11.1973		66666349	KIF6	0.166655		41799508	B4GALT1	6.75389
69627435	GNMT	0.182231		42605373	CBWD3	4.81124		32745404	KIF9	0.218019		31703443	B9D1	5.95938
36739506	GNPTG	0.0294717		55650428	CBX3	5.55756		19638307	KRCC1	0.178109		60615413	B9D2	12.2071
65609404	GPA33	0.0807517		39785461	CBX7	4.51213		14621300	KRT38	0.238519		30782484	BACH1	7.54464
54605331	GPD1L	0.170957		10801476	CBY3	4.32296		32788444	KRT8	0.227517		35760418	BACH2	5.47663
29644357	GPN1	0.242806		12655471	CCAR1	30.3206		21609483	LCORL	0.193864		41737425	BAG2	17.1123
46763305	GRID2	0.182794		71792351	CCDC117	5.82525		65669344	LIMA1	0.0495611		19644498	BAI2	4.09288
35765383	GRIK3	0.112199		69750424	CCDC132	5.71059		72672498	LIN7B	0.10388		19632449	BAI3	4.10856
15751465	GSG1L	0.0715667		65602484	CCDC14	5.2898		72704487	LMBRD1	0.0209947		26701406	BAIAP3	6.16132
39722434	GTF2H1	0.137493		34718364	CCDC25	4.45523		23742365	LMX1A	0.16097		42741424	BANF1	5.37705
66793507	GTPBP3	0.210798		18760487	CCDC3	4.48332		35635407	LOC100124692	0.151967		19809493	BARHL2	5.4298
69677411	GTPBP8	0.192061		68782457	CCDC34	4.22465		66689433	LOC100128164	0.11914		73725493	BARX2	4.11878
14731302	GTSE1	0.139402		51808509	CCDC49	10.6179		52683411	LOC100133091	0.142956		16661407	BAT3	4.94115
14650314	H3F3A	0.15038		51715480	CCDC50	9.9944		58745321	LOC100133612	0.175769		67713437	BAT5	14.773
52629463	H3F3B	0.200053		40622452	CCDC63	6.66163		60645329	LOC100216001	0.16357		10629474	BAZ1A	5.09332
35783489	HCG27	0.144105		37712333	CCDC75	6.66881		58758467	LOC100272228	0.221731		52602375	BAZ2A	14.6383
31687314	HCG4P6	0.13862		12769315	CCDC88A	6.72682		66714306	LOC285456	0.198181		66732457	BBC3	6.3643
11704430	HEPH	0.095859		73645503	CCHCR1	24.166		56690438	LOC348926	0.145414		46809336	BBS1	65.552
47761496	HERPUD2	0.239625		38704318	CCNA2	5.17474		18800372	LOC400752	0.22516		16764490	BBS10	12.897
33610339	HES1	0.15153		13802415	CCNC	5.47837		15721386	LOC730101	0.116113		14635311	BBS4	4.49639
25670458	HIGD1A	0.154991		69758475	CCNL1	8.97842		62765428	LOXL1	0.216759		51751450	BCAP29	5.26056
71614338	HIPK1	0.234734		27795356	CCNT1	4.52383		16657334	LPPR2	0.245413		65647399	BCAS3	4.63718
33662340	HIPK3	0.103446		44767400	CCR2	5.48948		23755416	LRGUK	0.00805328		49685400	BCAT2	7.65948
54763413	HIST1H2BD	0.0659907		20653494	CD247	9.23758		54646379	LRRC10B	0.017374		67637445	BCCIP	4.10648
34809462	HIST1H2BJ	0.212482		56726457	CD320	4.81057		26620495	LRRC20	0.0409435		27681376	BCL11B	12.9669
72794486	HIST1H3B	0.115399		52723451	CD3EAP	4.02051		20786497	LRRC42	0.213099		67787364	BCL2	23.1928
27736411	HIST1H4E	0.17121		36796415	CD44	4.80839		44774494	LRRC43	0.151403		42665502	BCL2L1	4.2164
18611411	HLA-C	0.177229		42739331	CDC16	83.7421		22809435	LRRC67	0.051633		46712302	BCL2L11	9.14549
22757305	HLA-DQB1	0.24084		35670301	CDC20	12.1377		37786403	LRRK1	0.142396		44702347	BCL3	5.46597
50611302	HLA-DRB6	0.163893		61621411	CDC27	4.15695		71619508	LSM4	0.135631		29635494	BCL7C	6.65862
71780461	HLA-E	0.0925816		25756462	CDC42	6.36104		47673393	LTBP4	0.0589357		74785394	BCOR	4.76439
48779459	HLA-J	0.190101		71801483	CDC7	25.5694		47722307	LTV1	0.190644		21793415	BCORL1	26.4723
63636435	HLA-L	0.221865		11610474	CDCA4	32.615		18654433	LYST	0.127794		62779353	BDNF	17.7776
41681392	HMGCR	0.240364		21705404	CDCA7	4.55225		14702313	MAD1L1	0.216092		36706506	BET1	9.63922
13767473	HMOX1	0.23752		59600455	CDH8	4.51356		12761382	MAFK	0.199589		47671412	BEX1	58.6885
59600418	HNRNPR	0.139054		66804335	CDK2AP2	4.39853		11609349	MALAT1	0.0657184		35787506	BEX2	5.42418
36667324	HOMEZ	0.0135381		31626326	CDK6	98.9661		35684350	MAN1A1	0.106809		64697369	BFAR	5.31627
10694335	HOXB7	0.2142		73757355	CDKL1	4.10554		34633311	MAP1S	0.201793		62733318	BHLHE22	4.14119
35810381	HOXC4	0.188141		28761356	CDKL2	4.69878		29634378	MAP3K7	0.212914		57744460	BHLHE40	5.63632
14719408	HOXC9	0.208428		56641387	CDKL5	4.33417		69600384	MAP4K1	0.0669343		62705406	BHLHE41	4.46025
17680405	HOXD11	0.149787		10710442	CDYL	4.74742		54714344	MAPK10	0.0806759		17655437	BICD1	4.73178
59797409	HP1BP3	0.0851874		42654427	CEACAM21	4.15752		15628377	MAPRE2	0.113982		66802475	BIK	4.22191
28631411	HS3ST3B1	0.238317		15699497	CEBPG	5.63462		68633339	MAPT	0.22099		48810397	BIRC2	4.64547
15693488	HSD17B1	0.24173		12688348	CELSR1	5.10991		12730330	MARCKSL1	0.199387		21690380	BLCAP	16.8278
73653454	HSD17B8	0.223045		49700333	CENPQ	4.54401		73687397	MASP1	0.199983		73627342	BLK	4.70933
19795430	HSPA9	0.217435		25740504	CEP152	6.44438		49803488	MBOAT7	0.0795074		26623312	BLMH	4.58473
27743450	HSPC072	0.23754		47644414	CEP57	4.34035		27617326	MDM2	0.0866804		12782505	BLOC1S2	4.46631
12738340	HTT	0.17544		25646385	CEP68	5.46012		12636469	ME2	0.1111		27758426	BLOC1S3	4.67731
12747390	HYAL3	0.0180763		10684346	CFHR5	5.88965		20733434	MEGF8	0.230154		68769393	BMF	4.05123
30615302	HYDIN	0.140504		29803499	CFL1	4.75606		42675319	MEOX2	0.165995		40619332	BMP6	7.7577
22788438	ICT1	0.087969		34763318	CGN	6.33051		33782454	MEPCE	0.230687		41625377	BMP7	6.88799
73648381	IFNAR2	0.069317		29657421	CH25H	107.261		32622417	MFAP3	0.132756		60621493	BMP8A	8.63692
44720423	IGLON5	0.0768623		36662443	CHCHD2	17.7801		16777310	MFGE8	0.211357		25639302	BMPER	4.93663
29727333	IGSF21	0.171212		46747477	CHCHD6	4.57783		73769311	MFSD4	0.165733		65600493	BMPR1A	30.4337
26710488	IGSF8	0.0198807		27779401	CHD1	5.70116		10652423	MIAT	0.15499		48756434	BMPR2	4.35774
72753476	IL27RA	0.0590937		46765382	CHD1L	4.11782		38765503	MICB	0.123788		62600347	BNIP2	48.593
48799304	INADL	0.0893074		71701478	CHD2	4.21125		28751429	MID1	0.244493		38783467	BOC	6.99565
39617388	INO80B	0.113656		65764465	CHD5	4.20532		14773436	MIOS	0.145277		59605460	BOD1	5.67847
66753504	INSIG2	0.147567		28806496	CHEK1	6.66277		65745334	MIR124-3	0.0687099		46608419	BOD1L	5.57061
46752412	INTU	0.0245419		29778383	CHID1	4.69396		65749474	MIR137	0.104664		17660447	BPHL	4.13286
54695510	IPO11	0.250101		18697367	CHMP2B	5.32859		27616426	MIR663	0.0325142		50652454	BRCA1	7.87699
48789301	IPO13	0.0328668		38663355	CHMP6	4.40945		13762316	MLF2	0.167881		49657476	BRCC3	7.3204
34703364	IQSEC1	0.0507623		33604415	CHN1	4.87997		19735500	MPHOSPH8	0.241037		19620447	BRD2	7.52786
62734473	IRS2	0.110403		51606347	CHRDL1	22.197		55699416	MPP6	0.0519525		60639483	BRD8	15.9534
21650372	IRX2	0.143296		22742324	CHSY1	27.5862		48631340	MRFAP1	0.198937		60750435	BRIP1	4.92082
57608306	ITGB4	0.216003		36690362	CHUK	7.05279		35706377	MRPL12	0.155883		44781455	BRIX1	12.7966
56618486	JMJD8	0.186065		55627501	CHURC1	6.36621		25616330	MRPL32	0.245186		55665453	BRP44L	8.94712
43660481	JOSD2	0.220189		45687463	CINP	4.68849		57706501	MRPS17	0.108875		66763481	BRSK2	6.00171
52605508	KCNC2	0.0436991		38612308	CITED1	12.7497		15679320	MS4A7	0.0950643		64607316	BRUNOL5	9.60003
74760411	KCNF1	0.233031		66722399	CLASP1	6.87014		58725376	MTDH	0.190037		14774420	BSCL2	4.14391
20635336	KCNJ6	0.248643		27732387	CLCN3	12.9781		39600442	MTERFD3	0.0625838		50691423	BSDC1	7.56463
42701494	KCNN1	0.120935		38613436	CLDND2	63.1699		53609451	MTIF3	0.211904		26710410	BTBD11	11.9612
19613422	KCNN2	0.217059		35603339	CLK1	4.94444		41682393	MTPAP	0.140187		12801415	BTD	55.1262
27617367	KCNQ1	0.0541172		51682406	CLNS1A	35.4948		47669502	MTX2	0.223358		49758438	BTG2	7.87036
13727401	KCNQ4	0.240821		15622502	CLPTM1	10.9453		55707303	MYB	0.0910758		52649352	BTN1A1	7.42685
35782437	KCTD3	0.213602		15808341	CLSPN	6.18893		24736415	MYEOV2	0.180898		43695506	BTN3A3	20.2664
53697496	KDM3B	0.184842		13739403	CMAS	5.70886		73784354	MYH10	0.195723		32615481	BTNL3	6.01277
14701471	KDM5A	0.0198871		66655337	CMPK1	50.2389		36637308	N4BP2L2	0.0271939		68727420	BTRC	71.3005
20724437	KHDRBS2	0.198394		13601452	CNGA3	4.40228		38604440	NAA15	0.0766057		49661302	BUB1	6.04253
44610350	KIAA0100	0.177005		56803507	CNNM4	4.6507		30624300	NAA40	0.0197926		37632382	BUD13	4.61752
72675423	KIAA0146	0.216518		18642453	CNO	4.04427		59609365	NANOG	0.0177435		21657307	BUD31	4.90647
60733427	KIAA0319	0.173441		69754368	CNTN4	4.19748		35667477	NANP	0.189641		22724467	BZW2	5.60522
69651509	KIAA0528	0.0898738		28629418	CNTNAP2	5.05515		52678312	NAT9	0.0156915		55631302	C10orf107	27.1538
21661416	KIAA0586	0.0661619		52801346	COBL	5.50746		64617424	NAV2	0.165429		32677378	C10orf114	7.82583
57793349	KIAA1033	0.0421905		15798475	COCH	8.80137		40761469	NCOA4	0.073986		65777509	C10orf137	5.6089
18795475	KIAA1409	0.10279		61687461	COL19A1	4.95713		48618446	NDUFA12	0.139774		34663504	C10orf140	5.24603
65767474	KIDINS220	0.120157		36794498	COL4A1	58.2089		66789331	NDUFA2	0.0732835		74686336	C10orf18	4.18372
51784410	KIF17	0.143662		36736379	COL4A3BP	5.52629		26728426	NDUFV3	0.139224		16702510	C10orf26	4.75781
72694405	KIF2C	0.11898		74669504	COL4A5	4.83063		65689507	NECAB2	0.219985		36736498	C10orf28	15.6471
34651506	KIFAP3	0.202065		63764491	COL7A1	4.47159		61640419	NEDD4	0.226595		35666501	C10orf41	12.5216
47628399	KIFC3	0.0169474		16626449	COMMD1	186.489		73759463	NEK8	0.17904		22773335	C10orf53	6.19749
68736464	KLF11	0.0504452		73786470	COMMD6	4.54215		30749408	NELL1	0.0930084		40715473	C10orf58	5.0255
61668398	KLF13	0.179661		15727463	COPB1	4.33498		47663486	NFATC1	0.0984563		33627301	C11orf1	4.85111
12739418	KLF7	0.0802221		55736343	COQ6	4.2602		32606494	NFKBIL1	0.203117		73733314	C11orf2	4.72165
27791410	KLHL11	0.0894839		73677342	COTL1	4.03159		14720427	NFXL1	0.0826499		20629467	C11orf31	12.8007
53687413	KRAS	0.0558737		41624311	COX7A2	7.79796		52725362	NGRN	0.114382		51670368	C11orf46	4.1778
24637450	L2HGDH	0.187846		50807474	CPEB1	13.3353		48680440	NHSL2	0.102031		16680307	C11orf49	4.11531
10792306	L3MBTL4	0.210533		31798409	CPEB2	6.83788		19797318	NIPA1	0.0990119		32647435	C11orf58	8.6882
10692360	LAGE3	0.16724		54650468	CPPED1	6.59489		27721425	NKIRAS1	0.0943512		33749503	C11orf61	11.6591
38713398	LAMB1	0.168458		73780483	CPZ	4.27406		50738428	NMT2	0.0522354		57684327	C11orf63	4.08545
23606376	LARP7	0.240607		61778387	CRHR2	4.16891		60662337	NOM1	0.0121707		34739474	C11orf65	37.2061
31664479	LASS2	0.0649508		10743343	CRIM1	5.21607		47754429	NR2F2	0.146875		53788361	C11orf67	8.39878
72665319	LETM2	0.200984		41630439	CRKL	9.59146		44791510	NRL	0.0659342		42607303	C11orf71	4.30064
69712509	LIMK2	0.114785		54785359	CROT	10.5778		72768312	NSMCE1	0.0385664		50628458	C11orf73	4.37949
10648333	LIN52	0.168364		45623376	CRP	5.92817		14620392	NUDT15	0.207706		59711332	C11orf75	7.88493
48791388	LIN54	0.146406		35711327	CRTAP	20.4718		56743300	NUP37	0.20106		45748490	C11orf80	4.13576
53690506	LMF2	0.150779		35640423	CRY1	4.1288		16671311	NXPH3	0.0685798		72670504	C11orf84	5.48847
31740413	LMNB1	0.0845877		53735348	CRYM	5.24932		41801419	OBSL1	0.155926		66707490	C11orf92	25.3466
16807398	LNPEP	0.198591		66773444	CSGALNACT2	10.644		50603308	OR51S1	0.220766		28793411	C12orf10	5.37062
45703329	LOC100128239	0.227839		60708377	CSMD3	7.56867		74638385	ORMDL3	0.0642997		50748496	C12orf23	19.9566
62762309	LOC100129716	0.212247		52764423	CSNK1E	6.3104		43699305	OSBP	0.0439825		71746356	C12orf29	7.88325
29683436	LOC100133091	0.171068		17643425	CSNK1G1	11.9264		36772473	OSTC	0.191429		57767483	C12orf34	4.72388
73691495	LOC100133957	0.0906568		11636489	CSRNP1	4.39094		73623472	P2RX6	0.216203		18709406	C12orf35	4.11367
43660447	LOC283392	0.156168		72622498	CSTF3	36.3423		65626382	P4HTM	0.128777		67678304	C12orf4	8.20327
53790411	LOC285830	0.0376601		13684317	CTDSP1	4.41309		54605418	PAPSS1	0.236316		12722431	C12orf43	4.03851
10773497	LOC344595	0.16332		74709311	CTNNA3	9.93355		21629331	PAQR8	0.0843704		48728487	C12orf44	8.75785
12601310	LOC344967	0.127235		50735490	CTR9	4.12725		30628504	PARD6B	0.189413		27775419	C12orf62	4.33813
27758408	LOC404266	0.0514078		61684508	CTSD	4.007		45807341	PCDH8	0.23817		15741463	C12orf65	6.93785
10780464	LOC440356	0.248914		40794431	CTU1	5.20301		26728481	PCDHB4	0.114639		47736382	C12orf66	8.97908
66653433	LOC552889	0.0241851		64611500	CUEDC2	10.5598		17712304	PDCD11	0.182379		11666385	C12orf72	5.81271
67699322	LOC642846	0.126098		72680336	CUL5	15.3253		22802492	PDCD2L	0.247525		46631373	C13orf27	7.47862
28653392	LOC643719	0.237349		41612432	CXCL12	26.7853		10724498	PDE4D	0.0992624		63611361	C13orf37	7.50878
51787446	LOC651250	0.137751		21739409	CXCR4	10.3979		32626309	PDE5A	0.150391		41790361	C14orf101	5.89688
18603413	LPCAT3	0.209816		51758367	CXorf15	16.1307		72611367	PEX11B	0.168168		44801505	C14orf102	10.7021
40632491	LPO	0.0502386		55792421	CXorf42	4.27708		36659445	PEX13	0.170676		68657437	C14orf118	4.43217
16657334	LPPR2	0.101741		54773337	CXorf48	4.46192		12807339	PFDN6	0.183162		55764411	C14orf126	4.08028
49637464	LRCH3	0.0433581		18779301	CYP2F1	4.28882		30662309	PFKFB2	0.0551667		67612500	C14orf135	5.46626
47717465	LRP4	0.244096		68652415	DAB1	4.65796		22785327	PFKM	0.13731		38694411	C14orf142	4.1224
15673492	LRRFIP1	0.230055		34763340	DACH1	4.17338		65743372	PFN2	0.230128		19634426	C14orf159	9.49862
42764333	LRRK2	0.0756333		61772342	DAGLA	5.25832		16657492	PGBD1	0.042224		57673347	C14orf179	9.11362
49643328	LTB	0.111775		55726454	DAXX	5.57466		63643309	PGK1	0.0709226		15732357	C14orf184	4.30243
69681421	LUM	0.248455		39699396	DBNDD1	4.33261		46717373	PHACTR1	0.18827		44639300	C14orf4	8.5125
15717338	LZTS2	0.131967		39731373	DCAF10	88.8224		71782414	PHC3	0.169519		71672466	C14orf80	4.22638
25708482	MACROD2	0.20667		68734426	DCAF13	7.21701		38754369	PHF21B	0.184069		61709391	C15orf21	6.48586
24624384	MAEA	0.230119		72649404	DCAF8	5.59696		56719504	PHIP	0.212769		39746341	C15orf27	7.26205
61675468	MAGI2	0.16562		40806473	DCHS1	5.0104		70661344	PIBF1	0.149533		30626452	C15orf61	4.46917
39760356	MALT1	0.12023		72711362	DCHS2	4.8255		28690503	PIK3AP1	0.0255334		74747365	C16orf46	6.50428
27744394	MAOB	0.149803		35607357	DCLRE1B	4.01986		57709402	PIK3C3	0.136175		46737486	C16orf55	6.56987
15646407	MAP2K1	0.213524		42604394	DCTPP1	6.66028		15714346	PIWIL1	0.118542		16616502	C16orf62	5.15469
23666444	MAP3K14	0.0893671		74622364	DCUN1D1	4.73111		74749392	PKIB	0.114099		13740412	C16orf65	4.06141
25807346	MAP3K7	0.210113		49676457	DDA1	4.82666		74674491	PKNOX1	0.246342		69605442	C16orf70	6.33895
56704448	MAP3K7IP3	0.24986		62669343	DDX23	5.45193		61676364	PLCH2	0.206598		49745402	C16orf91	4.4177
20673302	MAPK1	0.117788		56688385	DDX39	6.87935		29633357	PLCL2	0.0351023		16761340	C17orf49	5.44951
12645480	2017-03-04	0.0343349		54711470	DDX3X	40.2049		58718323	POLR2K	0.154395		18771347	C17orf59	16.3805
64629361	MARS2	0.156763		47779318	DDX3Y	5.24572		16765410	PORCN	0.159398		36637362	C17orf68	26.0492
53787331	MAT2B	0.123796		20671321	DDX42	5.06486		47779450	POSTN	0.215648		29613431	C17orf70	4.09131
59627311	MATN3	0.126002		17701319	DDX59	7.34782		42762405	POU3F4	0.0268644		39675454	C17orf75	6.4546
56716505	MATN4	0.152171		32736318	DDX6	6.87707		24770352	PPIE	0.192706		64634445	C17orf80	47.6777
41667444	MBOAT7	0.18156		55712492	DECR2	10.383		32745416	PPM1E	0.188236		41723369	C17orf85	12.3187
27733385	MCFD2	0.201955		15647488	DEGS1	6.23451		49674401	PPM1H	0.224917		45628440	C18orf19	13.1053
22676331	MDM2	0.228217		34628417	DEM1	7.40012		71673433	PPP2R5C	0.11753		18796455	C18orf21	6.99138
65694399	MECP2	0.241944		50798503	DEPDC5	25.9343		53757402	PPP3CC	0.228595		11685325	C18orf22	8.84229
39766465	MED20	0.189217		55622366	DEPDC6	12.4153		13623354	PQBP1	0.0313287		69679307	C18orf8	6.40429
64677305	MED24	0.225094		29682427	DERL1	7.42727		11625351	PQLC2	0.121615		27628481	C19orf10	8.17436
73714322	MED25	0.239928		58664388	DERL2	5.52093		20726320	PRKCB	0.214858		34769335	C19orf2	7.93481
46659384	MFAP1	0.0484564		44643354	DFFA	6.53308		35809328	PRMT8	0.240688		48650496	C19orf28	4.07847
48673399	MFAP3	0.198588		47742472	DGAT2	6.43841		38786430	PRPF39	0.204521		27621396	C19orf35	18.2164
64737454	MICA	0.0952539		15695368	DGCR6	5.01565		44715484	PRRT1	0.123873		17670374	C19orf42	21.4216
59784391	MIR191	0.0962566		37689508	DHCR7	5.57998		43762399	PSAP	0.20588		41652369	C19orf53	5.59728
60732322	MIR196A1	0.190647		50736392	DHRS1	8.54037		49704451	PSMB8	0.120361		56642495	C19orf54	73.2214
11710471	MIR375	0.0320141		10715349	DHRS3	4.65112		65700476	PSMD10	0.0604581		26781448	C19orf61	6.82758
69708388	MIR423	0.0732634		17739367	DHX30	58.5276		66749383	PSMD12	0.156246		20608496	C19orf62	4.07018
31661424	MIS12	0.13495		73600418	DHX35	5.12236		38789498	PSME3	0.0267716		58620349	C19orf76	12.6687
33653433	MKX	0.216584		68803306	DHX36	5.39887		12710405	PTH1R	0.238588		19661507	C1orf103	7.45129
26742476	MLXIP	0.148731		49707453	DHX37	6.62618		63771463	PTHLH	0.216023		47708325	C1orf113	4.33955
22787412	MLXIPL	0.195389		56739357	DIP2A	4.34952		19634501	PTPRB	0.133647		48731417	C1orf114	5.57405
46702463	MMP17	0.196436		43771470	DIXDC1	4.33153		21780506	PTPRV	0.149247		26777485	C1orf115	4.09276
60668492	MOCS2	0.233245		16775349	DKFZP434H168	21.2334		55792404	PTTG1IP	0.230863		40765322	C1orf123	4.04243
55616480	MOG	0.16525		61616458	DKFZp686O24166	6.1603		19624349	PUS7	0.233812		16665365	C1orf125	21.7778
53676328	MRPL3	0.246976		16748302	DLC1	6.57846		16630341	PYGL	0.0133436		56646395	C1orf183	9.31712
48629466	MRPL48	0.21727		44670346	DLEU1	7.25203		22628312	RAB11FIP5	0.0745898		47764301	C1orf203	4.76221
41693386	MRPS12	0.238097		19782460	DLG4	7.16122		59747449	RAB36	0.237687		48640473	C1orf27	8.90189
28670340	MRPS15	0.181962		39627459	DLGAP4	6.20498		74744431	RAB5C	0.190794		58759478	C1orf43	23.2063
15778467	MRPS9	0.118892		49785466	DLGAP5	5.31959		15620379	RAD1	0.161014		35678323	C1orf65	11.7112
28756453	MSH3	0.203312		34701425	DLK2	5.13504		37704388	RAD17	0.193765		16684382	C1orf69	4.74221
68702481	MSI2	0.0417592		72779326	DMWD	4.25068		30643362	RAD9A	0.130489		43602394	C1orf74	7.82122
38694418	MST4	0.174395		19679480	DNAH12	5.19121		17775390	RADIL	0.00974612		28786475	C1orf86	6.46662
10636452	MT1M	0.0406005		29785492	DNAJC1	6.00088		72682457	RAI2	0.0471715		18685303	C1orf88	7.91562
31681489	MTDH	0.244955		13782331	DNAJC27	6.54382		49607401	RALGPS2	0.14754		14779504	C1orf94	5.204
50792402	MTF1	0.121409		64752407	DNAJC28	50.2416		35801377	RASD1	0.184964		36692449	C1QBP	4.34106
30807354	MTMR14	0.179614		14667486	DNPEP	7.36514		71650503	RASGRF1	0.0895674		59766339	C20orf11	4.34778
21607454	MTMR2	0.17084		39605458	DOCK11	8.45969		25800354	RASGRP2	0.151634		59613311	C20orf111	14.3027
21632423	MTRF1	0.102753		50677305	DOCK6	17.5003		19604474	RASSF6	0.0338071		66797384	C20orf194	110.774
63788356	MTUS1	0.242558		17689400	DOK4	4.05816		39758411	RBM39	0.178295		53784350	C20orf199	6.72131
43634446	MUDENG	0.0435619		68662435	DONSON	4.18037		61606506	RDX	0.208944		54744309	C20orf27	9.28058
58681464	MYCN	0.193123		62640396	DPYSL2	4.51805		43807414	RET	0.243408		35721340	C20orf72	19.2749
30732333	MYL12B	0.239658		69807447	DPYSL4	6.35483		20658343	RFX5	0.186903		13748452	C20orf95	4.19891
26697375	MYNN	0.141027		62717497	DSCR6	5.86692		57717418	RHBDD1	0.19785		54659377	C21orf56	10.2792
74710450	N4BP2L1	0.0546659		37615316	DSE	6.79865		44758353	RHOBTB3	0.0448698		18708426	C21orf66	5.77908
62641486	NAAA	0.238171		36653454	DSN1	5.45692		10729468	RHOC	0.224493		52769322	C22orf23	9.93877
49734490	NAF1	0.161635		18796415	DSP	31.4244		61699461	RHOQ	0.234949		49603389	C22orf26	4.30319
66672422	NAPRT1	0.17975		43656449	DUS2L	6.11875		37725397	RIC8A	0.142977		69760461	C22orf32	5.45735
32731434	NAV2	0.127479		58791323	DUSP1	4.14789		26670372	RIN3	0.147966		12647384	C2CD4A	19.7864
55646422	NBN	0.243209		34799410	DUSP11	5.36442		15606479	RNF149	0.216162		39679505	C2orf28	13.464
74798308	NCAPG	0.127534		39643452	DUSP16	4.9205		44739440	RNU6ATAC	0.234297		66694401	C2orf42	5.64959
36712506	NCAPH2	0.232858		64807345	DUSP28	4.14366		28711430	ROMO1	0.050085		58798339	C2orf55	7.40357
13626303	NCL	0.218437		18770435	DYNC2LI1	5.57906		57773366	RPGR	0.116913		41722350	C2orf60	6.47215
11721412	NCOA2	0.201307		54689440	DYNLRB2	7.46626		37643461	RPL15	0.194008		61691448	C2orf82	4.79288
59727474	NCOA5	0.215527		38794338	DZIP1	5.33313		29655397	RPL34	0.126383		35723438	C2orf89	5.81155
31641308	NCRNA00188	0.145961		62617304	E2F5	23.0497		29766477	RPL39	0.037172		39640390	C3orf25	4.2219
20695481	NDRG1	0.20191		30652401	EBAG9	6.16147		58752347	RPL9	0.136693		13711368	C3orf26	7.68784
66789331	NDUFA2	0.142476		25760389	EBF1	5.7616		64683357	RPLP0	0.0402374		62610364	C3orf31	6.10164
66727384	NDUFB7	0.105769		56718440	EBF2	7.88425		36602488	RPRD1A	0.0484202		13767416	C3orf52	4.27525
69653411	NDUFS5	0.083076		68614307	ECSIT	6.82744		29739327	RPS13	0.144353		69635352	C3orf58	5.68523
23704370	NDUFV3	0.176971		15604402	EDARADD	4.36222		44656481	RRP7A	0.221321		33600315	C3orf59	4.48985
58714454	NEFM	0.25082		54803496	EDIL3	4.04529		43715466	RSPO1	0.245194		30741446	C4orf10	20.2315
47760328	NELL2	0.208786		74779367	EDNRB	5.8106		61733322	RTDR1	0.185673		28784356	C4orf19	6.27148
35700356	NET1	0.224304		21604323	EFCAB4A	5.67897		42797347	RYR1	0.0428733		73736443	C4orf27	4.5051
59717430	NEU1	0.212262		24632401	EFNB2	5.46344		65634303	SAE1	0.165818		68726309	C4orf29	5.01227
40799455	NEUROD1	0.246654		15689425	EFNB3	4.64208		71784373	SAFB2	0.158513		51623371	C4orf32	8.99825
50623473	NFKBIE	0.0362089		63736307	EGLN2	4.25778		49663334	SAR1B	0.124701		66753461	C4orf34	234.004
32701507	NICN1	0.136703		55714397	EGR3	5.89015		26788352	SCML1	0.173818		18647450	C4orf37	4.54365
39790390	NKX6-2	0.247623		15676447	EHHADH	8.59024		55706465	SCNN1B	0.0122383		30654414	C4orf41	7.15564
10746490	NLGN4X	0.092134		69788439	EIF2B3	4.56408		52803374	SDC1	0.136255		33788492	C4orf43	7.03966
73782406	NLN	0.212848		52741472	EIF2C3	6.94489		45742322	SDC4	0.0270509		25632477	C4orf46	12.2574
38742389	NOMO3	0.172293		46683428	EIF3E	4.98908		43614417	SDCCAG1	0.103668		55727360	C5orf13	4.00155
27721416	NOP16	0.183639		33762333	EIF3I	16.6168		26763327	SELO	0.212051		57804433	C5orf32	4.08182
18658330	NOVA1	0.17485		15706398	EIF4A2	4.94238		45687394	SEMA3B	0.0895106		21627480	C5orf33	8.15866
34723501	NPC1	0.16671		63724456	EIF4E	4.25907		43792366	SEMA6C	0.211931		30772368	C5orf36	4.90358
44802365	NPHP4	0.193868		69779459	EIF4EBP2	5.82904		52796325	SEMA6D	0.0116445		45758330	C5orf43	4.87498
70640322	NRBP2	0.180073		64753371	EIF4G1	26.0663		33782380	2017-09-11	0.15003		65804328	C5orf44	4.52262
30667383	NRG2	0.220218		23807319	ELL3	56.4504		11657489	2017-09-08	0.216966		71659461	C5orf45	4.2824
12610429	NRM	0.156814		32718343	ELOVL5	5.62351		21640367	SERPINB6	0.219034		18668369	C5orf49	6.26137
12651366	NRSN2	0.161208		49806358	ELOVL6	4.13795		44645317	SETDB1	0.219647		59757509	C5orf52	4.0759
22744455	NSUN5	0.102791		47766476	ELP3	4.60611		27797478	SFRS5	0.123165		64618491	C5orf56	4.35788
72613471	NUDT16P	0.158631		55606322	ENTPD6	15.0314		22664475	SH3BP4	0.118313		40623360	C6orf10	12.8575
17730310	NUDT19	0.205257		68684382	EPC1	5.67816		22744369	SH3PXD2B	0.118628		34798313	C6orf103	6.61087
63775300	NUMB	0.0294242		18665366	EPHA4	4.30685		55779348	SHH	0.154613		69800483	C6orf108	8.26556
16603352	NUP50	0.181409		68787486	EPHA5	8.36818		12631378	SIRT5	0.197749		24623463	C6orf114	4.07629
13784342	NUP98	0.058917		74668337	EPHA6	5.34182		71694377	SLC25A23	0.151083		39679353	C6orf115	4.92942
28741409	NUSAP1	0.11478		52744407	EPHB6	12.1415		23658401	SLC26A10	0.145094		50783320	C6orf122	5.58348
26732308	NXN	0.0599197		46704490	EPM2A	18.7401		16621382	SLC30A1	0.04299		41653338	C6orf136	11.5573
18782411	NXPH2	0.199088		52617425	ERAL1	4.50057		38713337	SLC35A2	0.0708932		66795305	C6orf145	7.26733
33701314	OAZ1	0.137875		22732440	EREG	6.34833		39640373	SLC38A3	0.0131252		51710338	C6orf173	4.05638
32792436	OBFC1	0.0381028		11767477	ERGIC2	13.9151		35734341	SLC39A1	0.216802		22648400	C6orf186	16.3947
74739341	OGFR	0.183678		20715312	ESPN	4.24103		42741499	SLC41A3	0.0899957		55704398	C6orf192	4.03828
37686404	ONECUT1	0.218645		13736432	ESYT3	4.26694		72608379	SLC43A1	0.180902		48624440	C6orf211	5.42623
58706300	OPRK1	0.188583		35702335	ETFDH	4.03457		47770319	SLC44A3	0.0644374		38686498	C6orf217	4.45606
54767393	OSBPL1A	0.0683984		41780484	EVI5	12.5822		35707399	SLC5A3	0.0383429		67648353	C6orf47	8.78356
23638419	OSBPL8	0.0145424		58761331	EXOC2	8.48852		51712334	SLC6A2	0.242879		46774323	C6orf48	4.87949
54762395	OTUD5	0.2162		31712510	EXOC6B	5.07152		14698335	SMAD4	0.0213806		70630321	C6orf52	7.06443
32741393	PABPC3	0.204059		69670442	EYA3	6.74985		30796474	SNRNP35	0.00854196		53715300	C6orf57	4.62481
32744403	PACSIN1	0.150157		30760387	EZR	11.6068		33703487	SNX1	0.0449399		22783462	C7orf10	4.85484
48603384	PAFAH2	0.113246		21693456	FADS2	6.68825		53685506	SNX5	0.23959		12675385	C7orf13	65.5046
43733404	PALLD	0.237942		47749307	FAM104A	4.94386		29623370	SOCS5	0.138039		55682498	C7orf20	5.36349
45807341	PCDH8	0.223942		17682357	FAM120B	8.41055		21608385	SON	0.122655		12725433	C7orf23	12.0188
44763500	PCNP	0.185347		34742411	FAM123B	54.4463		62636490	SORD	0.0892938		51673380	C7orf25	17.5601
34725417	PDCD1	0.136578		63628386	FAM128A	43.4643		49806469	SP8	0.0106323		12639495	C7orf28B	15.3508
18743318	PDGFRL	0.192748		61704323	FAM133A	4.07683		52630345	SPATA1	0.186081		11695389	C7orf30	5.48862
58619344	PDIK1L	0.222229		61736372	FAM150A	4.1519		25701505	SPATA13	0.219622		66632490	C7orf31	6.47406
67714312	PDP1	0.160276		54713462	FAM151B	4.96924		19732476	SPHK1	0.229173		37616383	C7orf42	6.051
10674454	PEX3	0.213601		47756309	FAM155A	6.60548		10773378	SPINT2	0.115954		30750453	C7orf44	4.03256
55646414	PFKFB3	0.226687		62699304	FAM160A2	6.54928		70618419	SPPL3	0.210995		16612482	C7orf50	25.9675
12642387	PGAM5	0.247349		23645310	FAM167A	5.29627		38712465	SPRY2	0.173832		23677303	C7orf52	8.37465
57695377	PHC2	0.0685727		37785323	FAM168A	10.5063		69742326	SPTBN4	0.231507		20708382	C7orf55	4.36067
15679439	PHC3	0.245479		38657473	FAM168B	4.41741		33753442	SPTY2D1	0.241452		50774307	C7orf63	18.9962
39723400	PHF14	0.145393		29609387	FAM169A	9.13766		34803399	SRGAP3	0.210981		60642418	C8orf55	10.8188
46747505	PINK1	0.0360163		44690320	FAM174A	4.75492		69641366	SRM	0.197109		24785330	C8orf59	4.00622
21800333	PLBD2	0.240999		27710506	FAM18B2	6.24504		18695451	SRP14	0.205281		36623337	C8orf79	4.02838
71727505	PLP2	0.165057		14668484	FAM190A	6.40175		25668371	SSC5D	0.0391421		67602334	C8orf85	4.61786
12671439	PNPO	0.14849		51673449	FAM190B	17.7179		18681320	SSTR2	0.155083		26704301	C9	6.70449
26771301	POGZ	0.135359		30630359	FAM198A	6.39964		18778421	ST8SIA1	0.0694678		64681423	C9orf103	8.77424
59660438	POLDIP3	0.00932898		13683454	FAM19A5	5.9519		56782349	STK17B	0.00561501		60797334	C9orf110	4.32456
10750466	POLR2G	0.231458		65637323	FAM43A	4.11755		55715388	STK32A	0.158868		11735426	C9orf128	4.17303
24631328	POLS	0.138817		18743376	FAM46A	6.02662		33798393	STX2	0.0749746		45670320	C9orf170	4.77426
67606479	PPAP2B	0.13887		41743458	FAM47E	4.84125		13766389	STX5	0.0588177		62765414	C9orf5	57.1205
68751464	PPFIA3	0.249419		73749365	FAM50A	4.62153		23689487	STX6	0.00744837		43787498	C9orf6	4.4622
29740486	PPIA	0.168386		25761383	FAM54A	6.57237		10625469	SYP	0.194943		45751448	C9orf89	4.06961
13604307	PPP1R12A	0.133196		10810407	FAM55C	26.1585		15633417	SYT6	0.0938907		69644505	C9orf91	4.52498
48773393	PRDM13	0.142653		10605312	FAM59A	4.84276		47626468	TACO1	0.131107		62673491	CA4	6.61696
30692306	PREP	0.167772		38748494	FAM60A	14.6205		35801388	TAF1C	0.125279		11732337	CA5A	5.52859
30605335	PRICKLE4	0.197045		59656422	FAM63B	8.01992		25809339	TBC1D25	0.126982		14606359	CA8	4.79836
42633310	PRIM1	0.18546		48709382	FAM64A	8.23652		14702498	TBC1D5	0.191526		46784347	CABC1	15.6674
19767318	PRKAA2	0.0953747		44773433	FAM76B	18.7447		28804403	TBL1X	0.0889218		19612340	CABIN1	4.29034
34635367	PRKAR1A	0.0564043		62657337	FAM82A2	15.2836		59718411	TBL1Y	0.234788		25746338	CABLES1	6.01332
49702382	PRKAR2A	0.0425793		44617470	FAM86C	6.33911		73665471	TBX1	0.123012		28779431	CABP7	5.53479
51667442	PRKG1	0.137691		17737398	FAM89A	23.5798		54744428	TCEA1	0.117291		63799373	CACNA1C	9.63036
56786472	PRPF18	0.247734		23653337	FAM91A1	4.46353		64669413	TCEANC	0.232137		22660416	CACNA1G	6.36733
19753494	PRPS1	0.0651504		58675422	FAM9C	5.14932		12726427	TCEB2	0.0318187		62643327	CACNB4	4.07587
53808454	PRR15	0.236673		54720454	FANCA	4.27888		14746325	TCF12	0.243821		47676409	CACNG6	4.28978
53789431	PRRT1	0.236912		52713452	FANCD2	4.03582		60652325	TCP11L1	0.135623		25789334	CACYBP	6.05568
28721407	PRX	0.178237		73617449	FAT1	4.75363		44809319	TCTN1	0.144794		15732504	CALCB	4.48698
24791494	PSMB9	0.233145		21660372	FAU	5.00865		47744496	TEX10	0.0329653		11774446	CALM1	13.6794
61763417	PSMG1	0.127622		26606315	FBLN2	5.69965		30727404	TFIP11	0.101315		63649504	CALM2	15.6734
52730344	PTGER2	0.196691		67803330	FBXO15	7.65478		71804328	THAP2	0.0597267		25668455	CALU	6.25294
13751496	PTH1R	0.186996		58715348	FBXO21	4.2643		66626436	THOC2	0.101847		39644492	CAMK2G	5.61055
28775423	PTMA	0.229797		67790484	FBXO7	11.5632		31728322	TIGD3	0.144101		65760300	CAMK2N1	17.6809
50740387	PTPLAD1	0.15965		32721339	FCHO2	19.8704		29690370	TINF2	0.213072		32803497	CAMSAP1	4.30445
41607342	PTPRT	0.200867		62662379	FDFT1	6.41309		29670331	TIPARP	0.139197		29746506	CAMTA1	34.8228
33763410	PURB	0.0616997		13715478	FDPS	4.20966		65668481	TLCD2	0.227843		15671498	CAMTA2	4.96178
39675462	PYGO2	0.135121		57746311	FDX1	6.23056		26743470	TLL2	0.112645		67735363	CAND1	18.8725
63748405	RAB18	0.211221		67793318	FEN1	4.08594		28809376	TMC4	0.211662		66694447	CANX	15.5423
54679323	RAB1B	0.220747		64720373	FEZF2	17.7249		57700435	TMED4	0.193298		65797366	CAP1	5.07291
12800372	RABL4	0.103069		60772490	FGFR4	6.66441		18729502	TMEM132D	0.111658		20638348	CAPN12	4.16552
30643362	RAD9A	0.0702275		29607332	FGFRL1	39.2614		17667455	TMEM146	0.134201		16801482	CAPN5	8.20782
65654494	RAP1GDS1	0.134923		63635510	FHL1	4.77207		74714360	TMEM184B	0.170793		36798370	CAPRIN1	5.66272
38614417	RAPGEF3	0.12979		47600317	FHOD1	4.13189		11808430	TMEM185B	0.0613675		61691365	CAPS2	4.43736
59716350	RASAL2	0.246981		57656347	FKBP9	5.72069		44639302	TMEM19	0.135156		58803502	CARD10	4.78562
71650503	RASGRF1	0.0192417		64780344	FLI1	5.14115		41738444	TMEM41B	0.212217		73655508	CARKD	5.08606
51628480	RBM22	0.151207		56663432	FLJ41603	4.07974		51624443	TMEM86A	0.14508		45707481	CASKIN2	6.54081
20614502	RBM33	0.172481		32670461	FLJ42875	15.4507		59732437	TMEM97	0.0410512		35750352	CASP9	5.975
14624500	RBM41	0.221025		13667480	FLJ45983	6.21816		33715319	TMOD2	0.107561		34767417	CAST	4.25466
57646386	RBM9	0.229495		38735472	FLOT1	29.3134		19758373	TMTC3	0.0589144		14658400	CASZ1	29.2304
34661350	RCC2	0.222788		43606461	FLRT2	9.4177		24739368	TNFRSF19	0.207987		48716326	CBFA2T2	6.5035
62608393	RELL2	0.199197		23669449	FMNL1	9.83251		15608501	TNK2	0.0862663		32619391	CBFB	9.14684
49631312	RERE	0.178531		54619372	FNBP4	16.8671		33714344	TNXB	0.225787		31748359	CBLC	34.1286
16804423	REV1	0.205401		70643436	FNDC1	6.30856		32747400	TOMM20	0.198164		50616335	CBLL1	5.33783
62801405	RFESD	0.215413		25784306	FNDC3A	5.33901		36778417	TOP3B	0.239284		26809452	CBR1	6.44138
64734392	RFT1	0.153993		66749388	FNDC3B	4.55852		13738314	TPP2	0.0270547		22803332	CBR3	9.47292
58622498	RGL2	0.186812		74635428	FNTB	25.9471		40650342	TRAF3	0.00813417		43669441	CBX1	10.1671
64728449	RING1	0.125058		10669351	FOS	17.397		17713451	TRAPPC1	0.204919		49683401	CBX2	5.58629
52751356	RLF	0.0795777		45796501	FOSB	7.30343		14761363	TRPM8	0.221296		64669322	CBX6	4.2669
51738430	RMND5B	0.170959		23670318	FOXF1	5.20013		31604480	TSNAX-DISC1	0.0096501		21745308	CBX8	4.72729
20783500	RNASET2	0.237487		50663384	FOXF2	5.59045		24721378	TTC25	0.107998		35791320	CC2D1B	9.56691
33747418	RNF169	0.154674		16654479	FOXK2	4.56466		22798383	TTC31	0.247809		72651327	CCAR1	7.87914
50745431	RNF19B	0.00759852		23661352	FOXO1	9.60889		56764397	TTLL12	0.119054		69726337	CCDC102A	4.75264
45650318	RNF220	0.11145		28720434	FOXP1	11.3827		69691402	TUSC2	0.234829		55759501	CCDC105	4.09954
32773486	RNGTT	0.0752313		65778379	FOXRED1	6.30405		65683509	UBA1	0.101235		10780496	CCDC106	4.31612
22648422	ROBO3	0.236817		42757327	FRMD4A	7.28784		10790334	UBAC2	0.244002		16648317	CCDC108	5.16332
31609423	RORA	0.125121		66630484	FST	4.01326		50616495	UBE2H	0.0761865		37629472	CCDC112	4.79084
74658375	RP9	0.0738303		40619365	FUBP1	4.73853		44710417	UBE2O	0.0875672		13711330	CCDC13	14.95
19632303	RPAIN	0.242563		45782417	FZD7	15.0489		12748342	UBE2V2	0.137842		40656481	CCDC14	6.05972
57773366	RPGR	0.208251		63747313	GABARAP	6.20158		46619452	UBL5	0.119945		70745410	CCDC148	23.5148
10709417	RPL13AP5	0.0719287		57622380	GABRG3	7.77388		27611410	UBQLN1	0.175919		57669463	CCDC149	5.96498
24601314	RPL26L1	0.249438		71651422	GAD1	7.32337		35800493	UFD1L	0.245517		52620416	CCDC151	5.64691
14601319	RPL28	0.244921		30797471	GADL1	11.4865		69682448	URGCP	0.248883		20790328	CCDC159	6.21279
52621330	RPRM	0.144171		17669443	GALNT6	4.11321		24671437	USP49	0.207918		32738406	CCDC160	12.1498
68791416	RPS19	0.0700995		13806443	GALNT9	4.05318		72602327	USP8	0.237152		57712468	CCDC163P	5.42946
41789462	RPS6	0.0162189		54728319	GALNTL4	5.58197		43675422	VAPB	0.220686		63721462	CCDC18	8.22819
12625389	RRP12	0.248247		34618462	GAN	11.9972		64604484	VENTX	0.247376		70627505	CCDC22	8.4177
37600489	RSU1	0.2358		70684506	GANC	7.87229		57692387	VPRBP	0.153015		68782457	CCDC34	12.1158
17726390	RUNDC2A	0.134182		65700433	GAPDH	9.15579		50753502	VPS24	0.0713965		63743423	CCDC37	7.96727
71761317	RYR3	0.240224		25665332	GATA5	5.24958		11610369	VPS26A	0.1756		74793324	CCDC40	4.06674
11723353	S100A11	0.229407		35745443	GATSL3	4.64143		70673340	VPS4B	0.0501199		10668508	CCDC41	14.9152
22621420	SAMD11	0.0654693		37661356	GCSH	4.90021		69720312	VPS52	0.0950166		59650492	CCDC42B	14.3812
69713383	SASH1	0.188316		59782371	GDAP1	5.84463		68708446	VTI1B	0.136886		49725492	CCDC46	10.5611
47768300	SATB1	0.239714		57777312	GDNF	23.2884		27665448	VWA3B	0.0971497		15617329	CCDC51	4.02151
23635456	SATB2	0.192334		63670428	GFI1	8.28658		37632362	WBP11	0.148895		72789491	CCDC55	4.53248
50691434	SCD5	0.119145		20753434	GFOD1	10.2314		73618310	WBSCR16	0.202295		70626406	CCDC6	4.00087
46617435	SCIN	0.192735		52777425	GGNBP2	5.95244		39610400	WBSCR17	0.167456		32649457	CCDC64	4.07965
66803418	SCN5A	0.222998		52613412	GGTA1	4.53719		15679384	WDR26	0.133469		60758304	CCDC67	5.65173
35626429	SCN9A	0.232957		13806349	GIN1	4.35497		24605495	WDR4	0.169615		48787426	CCDC82	5.37504
21765353	SCNM1	0.200401		34669391	GK5	4.76395		36631368	WDR45	0.0448391		22645305	CCDC83	4.4376
26778404	SEC31A	0.186967		69659503	GLDC	9.47408		53779348	WDR47	0.229882		32694494	CCDC85A	5.43327
54663302	SEMA4B	0.136202		73644300	GLI3	60.5746		53638438	WDR77	0.0410931		18618339	CCDC85B	6.30254
59797418	SERP1	0.118086		44618381	GLOD4	4.50324		60738332	WDR93	0.172986		46682349	CCDC90B	5.92562
17800432	SERPINB8	0.182682		12636466	GLRA2	12.6371		51711458	WDYHV1	0.206451		42644500	CCDC93	4.908
47719338	SERTAD4	0.201008		71658499	GLRA3	4.38289		54608321	WFS1	0.085756		71755321	CCDC94	4.37734
25683467	SETD4	0.206717		42795395	GLTPD2	189.786		36766470	WNT3A	0.208133		52645329	CCDC99	4.48449
64770344	SETDB1	0.0476424		71685475	GLTSCR1	4.43795		47670418	WSB1	0.185775		19695416	CCHCR1	10.6742
42654321	SF3B14	0.0677655		50717377	GMDS	6.4241		11696397	WSCD1	0.210281		49640473	CCKBR	6.74253
49638367	SFPQ	0.0684657		56656352	GMIP	4.53735		30701501	WWTR1	0.11065		47682352	CCNA2	9.00779
17759309	SFRS1	0.178761		43741463	GNAQ	5.40524		56781435	XIAP	0.221348		11709478	CCND1	14.6099
53619396	SFRS15	0.187437		18636376	GNG5	126.598		57620361	XKR9	0.0373226		50704397	CCND2	10.3361
15624345	SFRS7	0.187717		48775390	GNG7	6.55869		64798438	XPR1	0.232993		14806421	CCND3	8.51555
14655476	SFTA3	0.0625244		57728468	GNPNAT1	7.06766		42714424	YIF1A	0.205065		25622354	CCNF	4.07873
29672443	SFXN4	0.122343		71699397	GNS	8.73573		58722460	YIPF5	0.0946803		33774475	CCNG1	18.5413
70750471	SGEF	0.239266		61622407	GOLGA4	148.699		71795472	YPEL2	0.231229		29648316	CCNI	14.9773
31715432	SH3BP5	0.225372		42607396	GOLGA7	6.44708		39736501	ZBTB9	0.247074		43650442	CCNJL	4.924
39790475	SH3RF3	0.139281		19795505	GOLSYN	7.25599		44734374	ZCCHC8	0.123893		38741503	CCNL1	4.51863
23646363	SHCBP1	0.207931		70753321	GORAB	4.17888		51807309	ZDHHC13	0.131546		47622410	CCNO	4.19334
50779340	SIVA1	0.229574		62766486	GPAA1	5.59634		30787375	ZEB1	0.150358		46792504	CCRN4L	7.8862
35645482	SLC10A7	0.130894		12665352	GPC5	4.03934		74660402	ZHX1	0.0881858		25657399	CCT4	7.43051
73738323	SLC22A11	0.0521761		22630501	GPN2	10.6656		31682503	ZMYM3	0.0967982		64635404	CCT5	6.56718
34657320	SLC22A3	0.222196		14690376	GPR108	13.6255		15705467	ZNF235	0.089544		60649447	CCT6A	5.30298
24629448	SLC25A11	0.0959325		51792482	GPR111	5.65183		37669416	ZNF248	0.0838727		14769342	CCT6B	5.72452
43709308	SLC35D3	0.0817213		46659469	GPR153	147.692		48623446	ZNF26	0.212179		25687373	CCT6P1	39.0683
35707399	SLC5A3	0.0255393		48603324	GPR157	24.2853		58627442	ZNF343	0.176786		28632499	CCT8	4.68819
13621382	SLC6A1	0.220249		48655307	GPR19	4.08502		26669492	ZNF354A	0.19454		42714347	CD164L2	7.04288
36634373	SLC6A15	0.052022		20722326	GPR3	5.03949		15771372	ZNF37A	0.0897222		26657399	CD1B	4.76356
48721338	SMAD4	0.15975		59603468	GPR6	7.67247		71627450	ZNF467	0.224374		51714346	CD2BP2	4.27872
19632452	SMC2	0.210417		69621357	GPR63	10.8267		43646378	ZNF502	0.223911		56726457	CD320	143.005
40728414	SMCHD1	0.103918		37765337	GPR98	12.6157		62786337	ZNF511	0.0872145		58751386	CD38	9.60361
26648326	SMG6	0.215382		70704463	GPRASP1	7.41562		36726494	ZNF514	0.21736		52723451	CD3EAP	6.18551
46604407	SNX7	0.0644302		20686419	GPSM1	19.5753		24724435	ZNF532	0.0202994		45775504	CD44	6.85296
62636490	SORD	0.15567		69640357	GRAMD1B	21.9124		14650437	ZNF549	0.217548		32732357	CD47	8.91252
51684479	SPAG17	0.146653		32718392	GRB10	14.8567		59770424	ZNF566	0.104138		56809387	CD55	8.40868
72712318	SPAG5	0.198949		58759498	GRHL2	4.0792		25679426	ZNF575	0.20104		55790482	CD63	6.70293
14810488	SPAG6	0.123339		44728309	GRID2	6.32195		32638387	ZNF580	0.248757		31651426	CD8A	8.7395
52770323	SPATA13	0.199806		20785452	GRIPAP1	6.28333		20675331	ZNF605	0.17105		58773314	CD99L2	4.6181
31629365	SPATA2L	0.0536123		24739445	GSTCD	8.34353		56786372	ZNF655	0.206413		59660380	CDC14A	6.5737
62653507	SPATS2L	0.136463		41694333	GTF2F1	5.53357		55695408	ZNF670	0.245448		73727442	CDC16	10.5482
53749318	SPIN2B	0.10956		56694460	GTF2F2	7.83003		45707357	ZNF674	0.00950201		12679366	CDC20	4.87217
63700319	SPINT1	0.242318		42752314	GTF2I	4.5122		25658305	ZNF684	0.0615604		56644451	CDC20B	5.7636
14747335	SPRED1	0.239353		20764497	GTF3C5	16.5112		57795351	ZNF761	0.157254		30784341	CDC34	153.577
27624361	SPSB4	0.246301		72688414	GTPBP5	5.65745		54723327	ZNF77	0.106997		17631334	CDC42EP3	4.61518
69742326	SPTBN4	0.0765246		21808412	GUK1	26.0791		51786417	ZNF778	0.151835		13784385	CDC5L	8.48247
50607418	SRRM3	0.144441		56615384	H2AFJ	19.8453		66659451	ZNF792	0.112255		71801483	CDC7	4.86474
42625355	SSH1	0.0402797		27715493	H2AFX	10.7043		60620498	ZNF823	0.0500359		59785506	CDCA5	8.74171
68766393	SSRP1	0.136026		72712314	HARS	25.8145		12614459	ZNF837	0.11176		51808465	CDCA7L	4.51874
22718310	SSU72	0.189436		69788507	HAUS2	4.52326		22734307	ZNF879	0.221623		50779384	CDCA8	5.95262
71713329	ST6GALNAC3	0.201473		59712332	HAUS7	5.42569		52675498	ZNHIT6	0.155123		25804506	CDCP1	4.43786
15751454	STAMBP	0.0876877		43657407	HCCA2	6.61651		10770505	ZNRD1	0.116299		31631370	CDH10	18.7869
12621465	STARD9	0.221618		73620485	HCCS	13.4653		33790408	ZNRF1	0.139562		13634377	CDK1	26.7217
65787306	STAU2	0.237115		10736429	HCG4P6	5.64172		22656361	ZSWIM2	0.0952576		73743314	CDK11B	4.07342
67733350	STIL	0.0223059		74701367	HCN2	5.43122		10764324	ZSWIM6	0.103614		29763464	CDK12	4.33525
56782349	STK17B	0.205662		36642485	HDAC2	4.01625						41740455	CDK16	4.94505
11777462	STK38L	0.0475422		65685339	HDAC5	7.4019						17722300	CDK17	5.91263
64779489	STMN3	0.115384		38781317	HDAC6	4.11567						14626310	CDK18	4.31497
24804370	STX3	0.0512027		26712409	HDGFRP3	4.1059						65752460	CDK4	4.24756
42749305	STX5	0.209438		61665495	HDX	4.70676						39669385	CDK5R2	7.51052
23689487	STX6	0.0730067		56685354	HEATR6	4.46632						49602312	CDK5RAP3	33.4112
68716504	SUMO1	0.136926		49782460	HFM1	4.64099						28764490	CDKN1A	4.12061
46747400	SUPT5H	0.191961		49777345	HIGD1A	4.91922						70761370	CDKN1C	17.4892
28786470	SURF2	0.190458		70733349	HIGD2B	35.0136						55722472	CDKN2AIP	7.03004
73657341	SYN1	0.125424		59753470	HINT1	4.06905						17708375	CDKN2D	4.09545
29762373	SYNGAP1	0.248099		20781452	HIST1H2AB	5.48957						72716383	CDT1	5.43148
37766406	TAF9B	0.0550797		40643489	HIST1H2AE	4.67405						10710442	CDYL	4.96142
22798324	TAOK3	0.0634037		63654444	HIST1H2AG	7.15359						45649325	CEBPA	4.09435
46640365	TARBP2	0.0845835		23704405	HIST1H2AL	4.58186						58787504	CEBPG	13.1449
20807328	TBC1D12	0.130392		49681434	HIST1H3D	4.37504						20762466	CECR5	10.8257
52797351	TBC1D17	0.0825167		19735397	HIST1H3G	7.65944						30649323	CEMP1	5.65261
29669446	TBC1D22A	0.231231		20714452	HIST1H4B	7.47768						67719308	CENPE	8.29545
56707423	TBL1X	0.193818		29709451	HIST1H4L	7.58273						24704353	CENPF	10.4731
64682447	TCTA	0.143806		34795342	HIST2H2AC	4.47279						21768413	CENPI	16.8444
33712303	TCTN3	0.214051		60790473	HLA-A	4.64103						66648483	CENPK	4.80282
26781422	TDP1	0.0503278		41636307	HLA-B	4.51081						62647380	CENPL	6.87495
17744301	TEC	0.0669027		74662472	HLA-C	4.96295						21679445	CENPN	14.0856
29633499	TESK2	0.120436		61697461	HLA-DPB1	8.46507						58720303	CEP152	19.6369
73789383	TG	0.111757		70656460	HLA-DPB2	8.36995						58682423	CEP192	9.77409
56802301	TGFB3	0.173928		62621397	HLA-DRB1	4.86518						20643432	CEP57	10.9878
74605411	TGFBR2	0.157126		51729306	HLA-DRB6	19.5813						66641504	CEP68	6.70061
69650434	THAP2	0.163722		43803413	HLA-E	7.27975						64673509	CEPT1	9.79132
54670424	THOC1	0.0368268		46673467	HLA-F	4.54988						41743359	CERCAM	5.0861
72614316	THRA	0.123167		25664448	HLF	7.95177						41604393	CERKL	7.88367
60664318	TIA1	0.0890477		27658424	HMGN1	6.15748						45693451	CES8	4.24537
52752491	TIMM17B	0.0205768		65760367	HMGN3	17.4277						12773483	CETN3	4.34287
12750380	TLK1	0.219344		49717485	HMP19	4.60125						69628354	CFDP1	8.29639
58733301	TM9SF2	0.0301081		34718378	HNRNPAB	6.52251						37698440	CFL1	13.4699
19601429	TMED4	0.135162		44705493	HNRNPC	5.34266						44657492	CFL2	105.789
11731314	TMEM106A	0.231408		57700424	HNRNPF	6.82499						21636358	CGNL1	4.5432
30747458	TMEM132A	0.185128		46619324	HNRNPH2	5.27853						24623354	CGREF1	11.4332
52791359	TMEM132D	0.20691		46608496	HNRNPM	4.94509						52605505	CHAC1	11.043
54713362	TMEM14B	0.0804415		71655499	HNRNPUL1	39.9765						36662443	CHCHD2	4.04648
27616423	TMEM199	0.120958		22710487	HOXA11AS	4.68713						34775330	CHCHD6	7.03017
20703462	TMEM5	0.166242		16675466	HOXA7	4.30074						19764508	CHD4	13.5741
69635504	TMEM50A	0.067201		39740426	HOXA9	5.30529						29758375	CHD6	5.98265
52674422	TMEM53	0.0184794		18632400	HOXC8	8.01733						35679375	CHD7	4.95395
58781335	TMEM66	0.195962		47610385	HOXD13	4.22008						41721468	CHD8	24.4002
44707331	TMEM67	0.110865		64743427	HRASLS5	4.77372						20807455	CHEK2	4.09599
44702434	TMEM97	0.198954		24609484	HRK	4.42967						26792324	CHFR	9.29249
74751359	TMTC4	0.165429		24683399	HRNBP3	21.5942						55754407	CHN1	27.4889
27777456	TMX2	0.187256		43646368	HS3ST2	4.57489						36658499	CHPF	7.48985
14717505	TNFRSF19	0.222436		33750406	HS3ST3A1	6.24869						56674460	CHPF2	7.94857
11801433	TNS1	0.127886		69604365	HSD11B2	5.73552						17683336	CHRDL1	5.50909
15707325	TNXB	0.221681		12775474	HSD17B7P2	4.19316						63624441	CHRM2	4.02636
30702427	TOP2B	0.103789		49748436	HSPA1A	7.31549						66693499	CHRNA7	4.17637
62763480	TOP3A	0.195304		29714388	HSPBP1	4.46071						49720354	CHRNE	6.06779
51733403	TP53INP1	0.172996		57631404	HSPC157	5.55765						42624385	CHST1	19.9934
16781349	TP73	0.248638		19794390	HTATIP2	8.7531						60777379	CHST13	4.30504
44666500	TPD52	0.140613		57635450	HUWE1	6.97508						10798420	CHST14	7.15213
25686394	TPD52L2	0.214178		31796473	IDH3B	8.32261						28701420	CHST2	4.09534
45698333	TPPP	0.0597349		62717407	IER3	4.28688						69790416	CHSY1	4.41566
62705442	TRIB1	0.241613		24765350	IFIT5	4.28645						35701381	CIDEA	4.41355
16766451	TRIM31	0.15431		25732389	IFNAR1	4.64071						41797364	CILP2	4.07451
29747494	TRIM39	0.0616608		22604416	IFNGR1	16.0959						26678471	CISH	14.0145
73697315	TRIM52	0.224803		48764447	IFRD1	7.30259						17642474	CITED1	6.91523
40624342	TRMT12	0.213492		14614454	IFT57	5.44512						70656396	CITED2	28.5154
73712476	TSLP	0.163179		49618423	IFT80	5.44654						25673433	CLASP1	4.78188
17787425	TSPAN2	0.0931556		50785383	IGF1R	5.4548						71632321	CLASP2	4.15341
56702422	TSPAN8	0.151934		43603335	IGF2	5.31931						49771372	CLCN5	9.8647
47656325	TTC30B	0.229011		39613339	IGFBP2	16.9961						17616451	CLCN7	12.7409
39611301	TTC7B	0.199997		27672395	IGFBP3	4.19994						29755337	CLDN12	7.40555
63729495	TTLL6	0.0223141		22702437	IGFBP7	6.27947						11648452	CLDN23	7.99341
37614482	TTTY15	0.0750221		51648345	IGSF8	6.14609						39615300	CLEC4D	8.2854
62639490	TXNDC6	0.226676		35740449	IL12A	5.27831						24810425	CLGN	5.01836
23737497	UBE2K	0.0497883		67742449	IL13RA1	11.6941						20656385	CLIP2	4.13019
56787327	UBE2V2	0.217262		36758329	IL27RA	6.5109						30689339	CLK1	4.07221
22623481	UBR3	0.0597295		66802359	IL6ST	8.83381						33650420	CLK4	119.419
32685305	UBR5	0.213072		40783502	ILK	18.9693						19669464	CLN3	18.1283
21721461	UCK2	0.21098		52636369	INO80C	4.23656						52772319	CLNS1A	8.49687
62757398	UFD1L	0.108675		43626502	INSM2	5.97387						24744320	CLSTN1	6.79244
48769502	UFSP1	0.248875		64644506	INTS4	6.36131						69768509	CLU	8.6745
25619374	UNC13A	0.240835		10790391	IPO11	7.60229						47662486	CLUL1	5.41938
40689351	UNC5B	0.191083		50608378	IRS2	4.08922						46703492	CLYBL	7.85309
48674510	UQCR	0.105605		63628449	IRS4	5.61657						12690343	CMC1	9.29502
36744454	UQCRC2	0.190133		22670501	IRX5	18.9816						23684310	CMIP	18.3859
48701333	UTP14A	0.205536		12684467	ITGAE	7.83858						14643495	CNIH	10.4802
14600476	VAMP3	0.191466		47633309	ITGB4	4.31042						20694468	CNIH2	4.49182
69788335	VARS	0.0231294		23711481	ITPA	9.82867						51778380	CNIH3	8.08859
38649349	VCL	0.189248		69664355	IVNS1ABP	8.82441						50803353	CNN2	5.65725
64673300	VIPR1	0.181454		27617462	JAG2	17.0925						49628459	CNN3	17.3136
53624501	VPS24	0.0591621		51737361	JARID2	4.941						45646389	CNOT10	40.2408
25669367	VPS25	0.246862		52610335	JOSD1	18.2617						62788329	CNOT2	4.06945
37779325	VRK1	0.212139		32786497	JPH1	8.80676						23751508	CNOT3	4.68216
49675401	VTA1	0.214386		30627459	JRK	21.2093						73638434	CNOT7	6.77601
31639475	VWA5B1	0.237674		47795345	JRKL	5.19844						63795441	CNPY1	4.20355
40660467	WDR11	0.1797		29603472	JTB	4.0179						34619479	CNR1	4.76262
36622317	WDR7	0.104932		52610469	KCNB2	5.354						40625361	CNRIP1	4.91069
35718384	WDR81	0.0175337		68603461	KCNC3	4.96532						38747481	CNTD1	12.8885
52743370	WDR86	0.0680881		15716351	KCND2	5.23699						72602391	CNTD2	15.9755
36650360	WIPF1	0.185761		68807509	KCNH1	7.74804						35615491	CNTFR	48.838
16803333	WNT5A	0.162434		52694433	KCNH3	4.71745						72702351	CNTNAP4	4.22186
56750359	WRN	0.0392668		49604468	KCNH4	4.79502						22609312	COBRA1	10.1686
47670418	WSB1	0.0231519		65659379	KCNJ11	5.3282						46768314	COG1	9.79489
28750310	WWC3	0.180406		43683432	KCNJ12	26.9103						23738509	COG5	8.927
53716323	XRCC5	0.0753575		59759372	KCNJ8	4.03325						47690417	COG6	4.59392
21712424	YBX2	0.03642		68679353	KCNQ5	5.3903						38723472	COG8	4.20025
43655503	YIPF1	0.206279		60737358	KCNV1	4.54082						40743333	COL11A2	8.71164
27605326	YIPF4	0.208446		66658438	KCTD7	10.9834						19617468	COL13A1	4.38951
74654465	YTHDF1	0.114609		41665349	KDM3A	7.86509						47651355	COL19A1	5.72626
67745368	YWHAZ	0.0536859		65639453	KDM5D	8.24473						57726434	COL1A1	4.66977
66740470	ZBTB3	0.0890671		36701412	KDR	4.17407						50613410	COL25A1	20.3474
18651425	ZBTB7B	0.0847432		23692354	KDSR	8.51277						25642337	COL5A3	5.51562
29621471	ZBTB9	0.105327		18807438	KIAA0141	9.17221						52659500	COL7A1	8.35284
28632406	ZDHHC9	0.100909		16641320	KIAA0196	23.7929						29677401	COL8A1	6.72336
27697454	ZFHX4	0.118028		15783338	KIAA0232	29.4534						69790421	COL9A2	5.27135
23769397	ZFP36L2	0.177511		58783339	KIAA0247	4.9678						44794426	COMMD3	8.94665
55692352	ZFP91	0.233085		48684425	KIAA0319L	4.28051						38683423	COMMD5	6.45874
37808315	ZMAT2	0.0350952		71714421	KIAA1012	9.96753						71661471	COMTD1	4.35191
69707341	ZNF132	0.205265		55750309	KIAA1310	7.58159						48620407	COPS4	4.85982
29619314	ZNF136	0.16799		17613502	KIAA1530	6.20894						19723460	COPS7A	5.12539
18654474	ZNF202	0.156436		23704331	KIAA1543	5.63849						12712407	COPZ1	12.3773
67707389	ZNF211	0.0865962		40644470	KIAA1586	5.04741						51683477	COQ10A	5.70483
52803440	ZNF213	0.13754		21678403	KIAA1731	6.07983						36633454	COQ5	4.89464
70606429	ZNF23	0.213955		22603373	KIAA1737	6.70212						55737490	CORO1C	26.7185
38640347	ZNF264	0.100268		45791477	KIAA1841	4.05354						68639383	COX11	4.50677
58627442	ZNF343	0.120805		18708410	KIAA1949	6.16464						26755313	COX15	9.6857
61719450	ZNF398	0.242826		60802341	KIF12	11.905						12660391	COX6A1	5.83639
44732385	ZNF511	0.0952642		48736509	KIF17	10.0034						56707410	COX6A2	4.34302
39760319	ZNF512	0.231578		65754387	KIF18A	5.06354						58745409	COX6B1	5.64216
69749354	ZNF540	0.0420741		36650373	KIF22	4.33286						74775456	COX6B2	8.45223
56659441	ZNF577	0.145125		61760497	KIF26A	19.2679						71784453	COX7B	9.87305
45711364	ZNF598	0.108262		35693457	KIF9	22.9048						42688304	CPD	4.1421
34741313	ZNF649	0.180724		56756389	KIFC1	9.08697						10787480	CPEB1	13.4571
59735357	ZNF692	0.193002		30762321	KIRREL2	12.0271						66722361	CPEB4	6.40132
28635307	ZNF75D	0.180772		33746435	KLC2	126.02						17611315	CPLX2	5.10538
74790305	ZNF774	0.173807		44771406	KLC4	7.16842						63737380	CPM	12.4416
17697474	ZNF780A	0.190211		70793344	KLF14	7.31621						59631405	CPNE4	10.0174
42808369	ZNF79	0.188028		28629411	KLF2	6.68838						59651441	CPNE8	4.36474
34600508	ZNF793	0.246526		15675499	KLHDC1	4.07807						74616320	CPOX	4.67201
29693473	ZNF816A	0.160301		34761386	KLHL21	25.0222						52712311	CPPED1	4.4799
10770505	ZNRD1	0.135607		22662340	KLHL24	4.00175						67666331	CPT1A	27.7247
17667410	ZSCAN18	0.0584297		49774399	KLHL5	6.26139						70631472	CR1L	36.2476
				55654451	KPNA3	7.30547						74741458	CRABP2	4.51258
				40716499	KPNA4	23.0112						13720370	CRADD	5.1277
				30689397	KPNB1	8.31969						27730510	CRBN	15.7665
				65747375	KTN1	4.96316						63706343	CRCP	4.65815
				50789371	L2HGDH	6.59987						18680302	CREG1	7.61224
				45715411	LAMA3	7.44478						66688477	CRIP3	4.33167
				42788499	LAMA4	4.24372						15690436	CRISPLD1	5.11294
				71708322	LANCL1	5.97151						21651411	CRLF3	7.55642
				39672393	LAPTM4A	53.6422						64786445	CROT	4.65726
				43767360	LARP4	4.05439						32650407	CRTC2	4.28398
				37612394	LCLAT1	4.29737						60766496	CRTC3	79.3778
				44614503	LDLR	4.43318						68657340	CRY1	5.43193
				11632328	LDOC1L	67.3008						26758424	CRYBA2	4.52625
				15651451	LENG1	4.19711						63653435	CRYM	10.5788
				10692384	LETMD1	8.49192						62718426	CSDA	7.54654
				70715351	LHX1	5.10153						66773444	CSGALNACT2	4.10683
				36606385	LIMD2	4.02446						31675439	CSNK1A1	12.2501
				62664468	LIN7B	7.99594						17643425	CSNK1G1	7.09514
				64625305	LIX1L	6.52635						20773456	CSPG4	4.11001
				23726421	LLPH	5.98119						44602442	CSPP1	7.04145
				53714381	LMO7	4.01973						28618507	CSRNP2	5.61254
				23742365	LMX1A	4.38503						74634409	CSRP1	4.20919
				13778402	LOC100134713	5.55828						45806405	CTCF	14.9727
				69713394	LOC100286793	10.7273						24781471	CTDSPL	7.36086
				67610355	LOC100286844	123.039						58795427	CTDSPL2	5.10852
				66803443	LOC100289341	7.00272						40807320	CTH	6.61168
				25688451	LOC100289511	5.36641						71606390	CTHRC1	8.67463
				46784407	LOC148189	13.2646						27796368	CTNNA2	4.23203
				65744391	LOC150776	4.13878						74709311	CTNNA3	5.44218
				65751420	LOC256880	14.3732						18612436	CTNNBL1	8.06687
				22744476	LOC282997	4.43048						73606372	CTNND1	4.47646
				58651303	LOC283050	5.12071						55654310	CTPS2	4.05202
				66676474	LOC285830	8.25399						64722300	CTR9	5.06517
				21685467	LOC286016	9.19136						42651501	CTSC	4.02328
				20662333	LOC338799	10.441						51784345	CTTN	99.3511
				43787446	LOC388796	5.46525						28761361	CTU2	6.38985
				21797497	LOC400027	4.14753						58779326	CUGBP2	20.5366
				70777345	LOC400657	13.6561						12688393	CUL4B	9.76056
				30745356	LOC401397	8.78965						18716425	CUTA	51.2007
				29679397	LOC404266	4.1492						65740313	CUX2	6.16849
				70671474	LOC492303	9.67481						71751352	CWC22	5.35782
				50637448	LOC642846	8.45359						51709454	CX3CR1	4.20363
				49795474	LOC645323	5.0559						42763351	CXADR	5.75335
				72728320	LOC645332	6.12989						29709384	CXCL14	11.5618
				11726378	LOC646762	4.10276						51787426	CXCL17	8.6562
				20771323	LOC728392	5.71533						43755459	CXCR4	6.46725
				22744349	LOC729082	4.34886						60796507	CXorf15	7.67503
				42775402	LOC729338	4.07967						44642377	CXorf42	8.96948
				20622426	LOC729609	4.01915						53757461	CXorf57	4.48222
				46681369	LOC729991-MEF2B	10.8776						10795444	CXXC5	6.03401
				54771452	LOC731789	7.54451						17771438	CYB5D2	5.74663
				72692347	LOC81691	41.6244						25769373	CYB5R4	4.2217
				69790464	LONRF3	4.19886						15710394	CYFIP2	34.2019
				32731328	LOX	4.79192						11708370	CYLD	6.17362
				25775473	LPCAT2	38.9408						47684322	CYP11A1	4.85696
				69789427	LPCAT3	40.6721						18727474	CYP1A1	54.928
				62600401	LPGAT1	9.97689						22628452	CYP1B1	8.0228
				35779325	LRCH3	4.9932						24691463	CYP24A1	6.4042
				54730389	LRP1	5.26441						48784418	CYP26B1	4.41413
				64681477	LRP10	5.28825						26739504	CYP27A1	4.13525
				37601405	LRP4	4.41572						27613490	CYP4V2	9.85011
				26656491	LRP5	36.5839						28610350	CYP51A1	8.41058
				41750327	LRPPRC	6.15551						13748451	CYR61	4.42882
				27690485	LRRC28	4.28343						12627361	CYYR1	13.3402
				69764473	LRRC41	67.3548						20771375	DAB2	8.50107
				32715390	LRRCC1	14.7722						58609398	DACH1	4.47497
				39755447	LRTOMT	4.53943						57692360	DACT3	4.99332
				14773378	LSM11	166.719						71715488	DAGLB	4.4012
				14682312	LSM3	8.01888						21618319	DAK	4.16114
				64767361	LTB	5.48691						44673408	DALRD3	16.4319
				15792443	LTBP4	4.74925						66648436	DAP3	5.94339
				21791431	LUC7L3	26.5983						51750305	DAPK1	4.21814
				70709320	LYPD1	6.91699						60764426	DAXX	37.2037
				22707319	LYPD6B	6.96481						67740372	DAZAP1	5.278
				60719437	LYRM1	5.03116						49735310	DAZAP2	5.14096
				18603476	MACROD1	5.06836						45619366	DBC1	5.23419
				14702313	MAD1L1	5.12608						10710457	DBNDD1	10.3133
				72734344	MAD2L2	7.00836						57671470	DCAF12L1	4.59214
				67748309	MAF	4.03244						12723491	DCBLD2	10.7873
				40644462	MAGI1	33.0124						65654436	DCC	7.01254
				58658373	MAGT1	4.38758						16773364	DCLRE1B	38.725
				67763331	MALAT1	6.13907						35751509	DCP1B	95.616
				70807479	MAML1	10.0694						31708491	DCPS	6.1506
				30675487	MAN1C1	29.1873						53714487	DCTD	4.4216
				62740406	MAP2K1	4.2405						66787488	DCTN4	4.54935
				67648447	MAP2K4	5.05471						55722465	DCTN5	5.16282
				25778410	MAP3K11	16.5628						61771338	DCTN6	33.5941
				32778373	MAP3K7	5.21567						49767338	DCTPP1	8.69005
				60631438	MAP3K7IP2	4.23591						25684300	DCUN1D1	4.26335
				39612364	MAPK15	27.8238						28770448	DCUN1D5	4.14053
				57689355	MAST1	6.92723						60668333	DDA1	5.30827
				55764420	MAX	7.4408						49659396	DDAH1	11.2184
				73700378	MBLAC2	4.93435						50800416	DDAH2	37.4197
				54763403	MBNL3	5.1981						67719359	DDB1	43.5226
				35779308	MBOAT7	10.3531						11745383	DDHD1	4.81558
				36770426	MCF2L	31.9443						52662459	DDHD2	4.98867
				38792510	MCF2L2	8.1863						44634456	DDX1	6.71085
				62726504	MCFD2	25.5067						56675343	DDX10	4.25236
				10617439	MCM3	4.20265						11698472	DDX17	7.68523
				16708433	MCM6	7.67002						37736475	DDX18	4.10855
				10738300	MCOLN1	4.68705						72727437	DDX21	4.05989
				53762354	MCOLN2	4.66509						33680502	DDX23	5.73221
				14725434	MCTP1	17.2346						47624431	DDX24	4.62127
				61719355	MDC1	14.2181						20781304	DDX26B	15.2236
				67802486	MEAF6	4.54416						74711489	DDX27	51.0445
				42742464	MED17	26.65						47779318	DDX3Y	11.6599
				27790395	MED23	5.89735						45743456	DDX47	4.94919
				54639504	MED25	10.6991						70714463	DDX5	5.34112
				22738442	MEF2C	5.96761						42715427	DDX52	5.95178
				34771443	MEG8	4.22506						11694480	DDX55	5.84264
				35721355	MEIS1	4.40489						27636449	DECR2	5.85713
				21631414	MEIS2	5.702						34641469	DEDD2	4.52811
				69764510	MEPCE	4.8446						55751495	DEK	5.76328
				45601397	MERTK	20.2955						27791301	DENND1B	4.19203
				31799408	METAP2	4.02147						42714412	DENND4B	11.5096
				14712316	METT10D	5.93354						13705301	DENR	5.79896
				54720359	METTL2A	6.10492						50798503	DEPDC5	18.4338
				73640362	METTL2B	5.31655						58664388	DERL2	4.77502
				74686328	METTL6	23.9345						40694437	DFFA	5.58171
				54774463	METTL9	13.8715						64718469	DGAT2	7.62031
				55674426	MEX3D	8.22095						44620315	DGCR14	14.9559
				32728439	MFF	4.32858						66698436	DGCR5	4.17025
				56712378	MFN2	6.51205						34795460	DGKK	4.86743
				24784385	MFSD8	9.6303						11748356	DGKZ	10.99
				67701319	MGA	6.60396						13685469	DGUOK	7.2877
				41658309	MGAT4A	6.21707						37689508	DHCR7	76.9599
				24747503	MGC70857	5.87979						47660447	DHDDS	12.9369
				14766489	MICA	5.48146						44647310	DHFR	4.11544
				62806473	MICB	6.35999						50736392	DHRS1	4.22351
				28751429	MID1	4.90273						65696367	DHRS3	5.17207
				38717465	MID1IP1	4.01316						52793391	DHRS7B	4.2268
				44646391	MIER2	13.3592						43711489	DHX16	24.5713
				71647490	MIPEP	41.7709						36720364	DHX30	6.55573
				35719383	MIR1256	35.3851						73600418	DHX35	7.07601
				52717338	MIR423	4.55177						58741311	DHX40	10.8
				27770305	MIR492	4.00112						17799325	DHX8	7.16752
				14627492	MIR596	19.7126						12603508	DIP2A	28.6273
				25676444	MIR760	8.78304						38683412	DIP2B	4.4504
				54685429	MKLN1	4.9026						48775451	DIP2C	7.48618
				40768425	MLF1IP	20.1032						62766314	DIS3	4.83782
				57724404	MMAA	5.24063						17678391	DIS3L	4.04593
				54690404	MMAB	4.49819						49653434	DKFZp761E198	12.6504
				11758419	MMP15	9.13339						60692424	DKK1	12.6066
				66808450	MOCS2	8.6173						19744412	DLC1	38.5293
				23684326	MORC3	7.90336						19782460	DLG4	17.7664
				12650346	MOS	4.4744						12622394	DLGAP2	6.96941
				48711467	MOSPD3	4.44862						50743488	DLK2	10.0068
				58671436	MPV17	46.1937						11663455	DLL3	21.4709
				17726384	MPZL2	4.25828						70797397	DLX3	4.16621
				14642398	MRFAP1	6.77864						69679387	DMD	4.36033
				35706377	MRPL12	13.1693						20699430	DMXL1	20.0362
				59801436	MRPL33	13.0331						31651322	DNAH11	25.0409
				48807419	MRPL42	61.5925						62690470	DNAH7	15.256
				56731360	MRPL54	18.834						29611384	DNAJA2	4.13662
				46757448	MRPS18A	10.2298						48629389	DNAJB6	12.7909
				43625364	MRPS35	7.38634						25699327	DNAJC10	6.34667
				24664431	MRPS7	4.03582						55779380	DNAJC11	4.35941
				21786395	MSL2	13.3952						32716383	DNAJC21	4.10045
				35646494	MSL3	9.03254						47607442	DNAJC27	5.65957
				60661373	MST1	5.47621						51666403	DNAJC6	4.40055
				44774482	MTA1	4.70294						22609340	DNAJC8	4.5992
				15792328	MTERF	7.1932						28710473	DNAJC9	14.6454
				11716321	MTF2	5.87115						67607374	DNAL1	4.22455
				30783434	MTHFS	35.9649						48725398	DNAL4	26.8329
				68603336	MTIF2	5.11737						73755501	DNM3	4.10806
				60660461	MTMR4	4.3435						25671361	DNMT3B	4.10841
				11652347	MTO1	7.89333						16606325	DNPEP	4.29007
				54643504	MTRR	4.79358						44670439	DNTTIP2	6.98385
				54614404	MTX1	4.23115						13619352	DOCK1	5.60246
				14618375	MYC	5.24493						51605365	DOCK3	5.40382
				73784354	MYH10	104.22						45639320	DOCK4	9.74795
				68802347	MYO10	4.43294						51645442	DOHH	5.87644
				52643436	MYO5A	39.2518						29729444	DOPEY1	6.46264
				55612444	MYO5B	4.15766						50724319	DOPEY2	6.65143
				74705359	MYOF	5.40741						44751321	DPAGT1	15.3524
				69775439	MYRIP	5.32444						18607363	DPF3	11.3637
				71698358	MZF1	10.9194						42724352	DPP3	5.53995
				35709373	N4BP2L2	4.22252						58721392	DPP6	4.96437
				42750390	NAA38	4.27016						33698403	DPY19L3	5.52439
				22733329	NADK	4.26811						36619365	DPYSL2	9.57395
				11792337	NAF1	4.10371						12607337	DPYSL4	4.5551
				12764469	NAGLU	6.74713						46758495	DPYSL5	16.2637
				61808303	NAP1L4	19.0177						34808431	DRAM2	4.00653
				25779447	NAPA	4.5829						16788364	DRD5	7.29963
				55600451	NAT8L	14.3473						40625383	DSC3	4.65212
				52753402	NAV2	10.2785						64656391	DSCC1	17.4828
				53743413	NBPF3	7.15841						65799425	DSG1	4.03887
				49742489	NBR1	9.70596						15733378	DST	4.20266
				72767372	NBR2	4.62472						67608328	DSTN	4.4445
				60611341	NCAPG	4.09077						47624366	DSTYK	6.52862
				73774400	NCAPG2	4.438						33710438	DTNB	36.1343
				30783440	NCEH1	4.02714						33765306	DUOX1	56.1961
				64636477	NCK2	4.00281						53772333	DUS2L	6.47377
				62775336	NCKAP5	4.87682						73655328	DUSP1	5.3134
				18716410	NCRNA00086	8.85621						19800411	DUSP10	5.38441
				45642382	NCRNA00115	14.7609						34799410	DUSP11	4.48484
				19756457	NCRNA00188	6.73066						27683300	DUSP12	5.49916
				72765465	NDNL2	10.078						15630421	DUSP16	4.65425
				74806451	NDST1	6.37993						55810302	DUSP18	4.33084
				74678356	NDST2	5.13302						35781325	DUSP19	9.56151
				29757496	NDUFA10	6.27496						74620417	DUSP3	4.50207
				30616364	NDUFA3	6.54869						19694366	DUSP4	4.27108
				33757504	NDUFS1	5.87728						25764463	DUSP5	8.34463
				17756421	NDUFS8	4.63616						66687427	DUSP7	5.61604
				65689507	NECAB2	5.35796						30645317	DUSP9	89.165
				70666497	NEDD4	10.3509						27668406	DVL1	4.51453
				57744317	NEDD9	5.34349						59714412	DYNLL1	4.98239
				63800434	NEK7	5.63001						30647439	DYNLRB1	4.13485
				38774340	NEK9	28.2688						39681339	DYNLT1	4.99428
				60614328	NEUROD1	7.69249						34679497	DYRK1A	4.47244
				47792407	NEUROG2	6.39143						53631356	DYRK1B	9.47315
				52665303	NFE2L1	11.1068						22795379	DZIP1L	5.2949
				72631358	NFE2L3	7.51595						37728500	E2F1	18.9072
				74786440	NFXL1	4.25128						28635469	E4F1	4.91121
				64749375	NHEDC1	4.15452						60752510	ECD	8.00738
				67756493	NHEDC2	6.28383						32801449	ECSIT	5.48629
				18725434	NHLRC2	12.1116						38617440	EDA	8.80074
				57779435	NHLRC3	4.24008						23663502	EDEM1	4.2964
				68779491	NHSL2	5.83875						73787462	EDEM2	15.8441
				64635405	NIP7	7.72672						41604354	EDEM3	4.29507
				34637507	NIT2	23.7166						59712336	EDNRB	5.13893
				74619392	NKIRAS2	5.10724						20716338	EEA1	4.61606
				52635331	NKTR	9.23115						28747396	EED	15.3332
				67740315	NKX2-1	10.0013						35670468	EEF1D	8.5882
				57686324	NKX2-2	4.65724						65721379	EEF1G	31.2252
				57701332	NKX6-2	5.60425						64646313	EFCAB1	4.64632
				16803462	NLE1	4.71306						20725490	EFCAB5	46.6619
				13705497	NLGN1	4.52167						41809326	EFCAB6	4.52148
				39730420	NLGN4X	4.73003						55803471	EFHA1	5.31329
				15645443	NLK	6.31895						63761419	EFNA1	4.83848
				36787303	NLRP14	6.95777						56613449	EFNA5	4.7969
				33691508	NME1	5.39346						33774495	EFNB1	4.37688
				44697458	NME6	4.76442						20748491	EGFLAM	4.35717
				24663411	NMT1	36.8364						54642406	EGFR	4.64001
				47664392	NOL11	9.02701						32621416	EGLN1	4.02837
				13789460	NOL12	4.56327						68810428	EGLN3	5.35944
				70785361	NONO	15.2412						61748365	EGR1	5.29424
				45616402	NOTCH2NL	6.00498						27736471	EGR2	25.7594
				48689417	NPM1	4.60932						13800302	EGR3	18.5454
				24784388	NPR1	4.78976						15676447	EHHADH	6.3658
				37687403	NPW	19.4994						27724332	EHMT2	5.70187
				45678316	NPY1R	5.02917						55768362	EI24	10.0763
				64702323	NR1D1	6.70666						69756436	EID2	14.929
				67789482	NR2C2	5.25826						42640485	EIF1	4.67534
				34618399	NR2F1	6.32615						62660300	EIF2AK2	56.7629
				26801350	NR5A2	7.2883						65662443	EIF2B4	12.1496
				46742444	NR6A1	5.0617						44649302	EIF2B5	4.52367
				31726427	NRIP1	4.94152						17713311	EIF2C2	4.64524
				27643333	NRK	5.17971						14754340	EIF2C4	4.50745
				20733432	NRP1	4.28359						25655419	EIF2S2	11.1584
				62757303	NRXN3	4.44929						30762402	EIF3D	12.9325
				74668486	NSDHL	13.3784						46683428	EIF3E	9.43822
				62777399	NTNG1	4.31213						18611415	EIF3J	5.20338
				50620483	NUBPL	4.09666						53709454	EIF4A3	4.73107
				19659324	NUDT1	5.09468						28705483	EIF4B	10.2042
				51804472	NUDT12	4.01453						39630392	EIF4EBP1	9.34242
				59705371	NUDT15	4.26053						44654402	EIF4G2	4.63643
				42624503	NUDT6	92.3592						49683457	EIF4H	5.5381
				66659387	NUFIP1	5.66565						38676425	ELF4	4.59447
				35640494	NUMB	4.73888						55683336	ELK3	11.3009
				34803487	NUP188	4.30756						32767341	ELL3	30.6869
				26603481	NUP85	10.8674						64665300	ELMOD3	4.5884
				62721474	NXN	30.3513						12727446	ELOF1	10.3065
				67751449	OCEL1	6.96156						20676370	ELOVL1	6.11959
				10604315	OCIAD1	7.48794						25755493	ELOVL3	4.46396
				68770329	OGT	4.51014						20605305	ELOVL7	5.19057
				22687368	OLA1	4.08411						74703438	ELP2	6.3948
				59726493	OLFM3	4.02813						31661309	ELP2P	86.0374
				72612472	OLFM4	6.20203						20741304	ELP3	5.24786
				68602353	OLFML2B	6.79319						62733308	ELP4	4.45208
				41678413	ONECUT1	4.01898						60753417	EMD	10.3371
				12745376	ONECUT3	4.15496						49695357	EME1	5.8927
				50603308	OR51S1	4.62867						28687453	EMILIN3	29.0775
				24773443	OR8S1	4.36982						66747434	EML1	7.11666
				43722490	ORC4L	13.1297						47807416	EML5	36.6241
				60623413	ORC6L	4.13797						42662420	EMP2	5.69504
				42652332	OSCAR	75.2458						62697381	EMP3	4.08845
				39713421	OSCP1	6.71163						28654482	EN1	4.22976
				51743505	OSGEP	4.2893						52751383	ENDOD1	5.95108
				58753370	OTUB1	23.4942						45758478	ENOX1	5.321
				40792487	P4HA2	15.1772						13799400	ENPP2	5.40736
				62693393	P4HB	4.12128						20773303	ENTPD3	4.17765
				47764321	PACSIN1	23.2375						51666494	ENTPD4	9.443
				56660396	PAFAH2	5.23537						52690481	ENTPD6	10.5461
				32792353	PAOX	4.56927						62714328	EP400	5.51495
				33719384	PAQR3	4.20392						26752381	EPAS1	5.05759
				53608353	PAQR9	4.0905						17757464	EPB41	43.6914
				29798472	PARD6G	5.20972						37773450	EPB41L3	30.6296
				28717369	PARK7	4.55789						55751462	EPB49	4.88796
				36605456	PARN	4.12646						40720482	EPHA4	6.63629
				11659420	PARP11	43.7055						72672448	EPHA5	4.72156
				17751439	PARP3	4.71058						29663466	EPHA6	5.18834
				30640486	PARP8	7.41213						40765442	EPHA7	7.04844
				15698301	PBLD	4.15401						20706376	EPHB4	6.92351
				60774311	PCCA	7.83102						31741493	EPHB6	4.53201
				20608331	PCDH1	4.73135						21672472	EPRS	5.94934
				41697451	PCDH10	5.72592						57752492	EPS8	4.27832
				13682337	PCDH17	5.95579						72666461	ERAP2	5.34647
				61605506	PCDHAC2	5.07877						12736498	ERC2	4.3576
				15762383	PDCD10	6.13537						73711408	ERCC2	4.37712
				18786372	PDE12	31.6517						59618450	ERI1	8.69873
				42791415	PDE4A	6.75533						63755462	ERLIN2	4.49848
				59739505	PDE4C	18.9131						58767389	ERMAP	4.66735
				27663418	PDHX	4.80583						21613377	ERN1	67.6206
				29771320	PDK2	4.99565						41671472	ERO1L	7.50785
				31675452	PDLIM5	7.26998						65772374	ESAM	4.18492
				46701391	PDPN	5.5041						49639366	ESPN	4.70438
				33665340	PDS5B	4.29431						13601318	ESPNP	6.53391
				42612411	PEF1	4.10565						10603353	ESYT1	9.2283
				19756510	PELI3	6.84283						41644393	ETAA1	8.0961
				17781489	PEMT	4.88315						56697509	ETNK2	4.27015
				49659387	PEPD	7.65073						68633373	ETS1	6.14914
				38622423	PEX10	5.39459						52666445	ETS2	4.55311
				33632503	PFDN6	4.50213						12710476	ETV4	6.38935
				65700498	PFKM	5.75121						60703339	ETV6	6.5761
				54772377	PFN2	6.12813						57763469	EVC2	6.33459
				61696347	PGD	14.7175						29666434	EVI5L	4.91804
				71630385	PGP	8.01015						63761498	EWSR1	4.9511
				46617411	PGRMC1	7.64702						11708331	EXOC2	29.1077
				15733464	PGS1	4.54693						64728437	EXOC7	11.9212
				23803391	PHACTR4	4.14852						50733305	EXOSC10	7.35257
				18661329	PHB2	4.23891						54719466	EXOSC6	26.6454
				57701328	PHC1	12.6822						71695454	EXOSC9	11.4066
				50810489	PHF10	4.3882						72768384	EXT1	4.30381
				60631312	PHKA2	6.52183						29799376	EXT2	4.24961
				18697480	PHKB	13.6449						13632336	EYA2	4.73402
				30629478	PHLDB1	4.76411						58621483	EYA4	13.4806
				53666479	PIAS1	4.81258						58622491	F2RL1	4.4497
				59763469	PIAS3	6.37857						53671410	FAAH	6.34846
				70734495	PIGS	4.23879						47760426	FABP5	6.08679
				51736335	PIGT	5.01792						13801374	FABP5L3	7.81167
				36652366	PIGV	9.09908						72664363	FADD	4.35692
				73715405	PIM2	20.1835						20766411	FADS1	4.37991
				49686415	PIP5K1A	63.1256						63675464	FADS3	4.43749
				16613358	PITRM1	8.66899						44807388	FAF1	4.31058
				67759455	PITX1	4.43853						14802379	FAF2	8.05216
				14809470	PKD2	7.1411						71716423	FAH	4.10164
				21679473	PKHD1L1	5.96198						26651498	FAM103A1	4.33125
				15642497	PKN2	4.04737						47749307	FAM104A	17.2293
				55708344	PKP3	9.58056						72720327	FAM105A	6.19258
				25625334	PLA2G16	4.56674						44602425	FAM107B	4.01844
				40769449	PLA2G1B	4.09406						19704389	FAM113A	10.0193
				46676403	PLAG1	17.6644						27616477	FAM115A	6.67664
				61721391	PLB1	10.6828						33766440	FAM120C	13.4599
				29633357	PLCL2	4.81168						58629492	FAM122B	8.33193
				19792478	PLCXD3	4.2174						30633390	FAM122C	4.37836
				54732445	PLD3	18.6704						34742411	FAM123B	9.77109
				63743406	PLD6	5.74296						27627341	FAM124B	5.6251
				54774438	PLEK2	26.4311						14626458	FAM126A	21.2401
				19711486	PLEKHA1	4.03854						52665460	FAM127B	5.11648
				46620420	PLK1S1	4.65912						47696378	FAM128A	4.33251
				50699446	PLK2	6.2149						57755357	FAM131A	4.16938
				41790394	PMAIP1	4.6265						12617344	FAM133A	10.8548
				29603392	PMS1	9.56991						10634311	FAM134B	9.09762
				68810479	PMS2L2	9.50665						43676403	FAM136A	21.4797
				41769389	PNPLA4	4.83077						42687397	FAM149A	5.78824
				34610510	PNPLA6	5.72267						61736372	FAM150A	205.867
				44709405	POFUT2	6.31619						69640483	FAM155A	4.59536
				66792336	POGZ	6.60021						70712334	FAM161A	7.64388
				29714507	POLD3	5.34458						73646454	FAM162A	8.10708
				15602444	POLM	4.64459						51634488	FAM163A	4.98968
				52711392	POLR2J4	6.42908						37785323	FAM168A	11.8527
				61633493	POM121C	5.85392						19622406	FAM171A1	16.1371
				13707426	POPDC3	5.53607						53771302	FAM171A2	7.16956
				40752388	POU4F3	4.24943						26694303	FAM174B	5.20467
				18761344	POU6F2	5.17237						65616420	FAM175A	5.27044
				43684404	PPAPDC1B	4.74846						70655507	FAM178A	4.36373
				42752396	PPARGC1A	11.1421						14809507	FAM18B2	5.54379
				46682400	PPHLN1	6.83295						29619394	FAM190A	6.10154
				20761404	PPME1	9.78678						36614303	FAM192A	4.60579
				56758481	PPP2CA	7.79978						70613364	FAM194A	4.23685
				31686465	PPP2R5A	9.9792						74625483	FAM196B	4.86136
				63706373	PPP2R5D	4.11075						23803490	FAM20A	7.29233
				40785491	PPP4R1	4.1798						62607475	FAM20B	4.10502
				66614328	PPT2	4.67674						60762463	FAM3A	4.27754
				14748346	PPWD1	4.81166						15764369	FAM40A	4.44215
				49765383	PQLC3	28.6528						71764335	FAM43B	13.0984
				44772498	PRAF2	52.6137						16778349	FAM45B	6.85409
				29737358	PRDM16	4.71609						67809431	FAM46C	6.87753
				51710351	PRICKLE3	62.9254						61642488	FAM49B	4.51079
				28718411	PRIM2	5.72835						55606473	FAM55C	8.37705
				14617380	PRKCB	4.01735						55746435	FAM5C	6.8808
				24800507	PRKD2	37.4439						17649479	FAM60A	7.52499
				15639321	PRMT3	11.387						69603306	FAM69A	7.78349
				19744345	PRMT7	4.00359						51713390	FAM72A	9.33791
				57612370	PRPF31	7.42436						72697476	FAM76A	4.23503
				19729346	PRPF40B	4.10888						68794418	FAM7A2	4.83721
				33626440	PRPH	4.34951						29670374	FAM7A3	87.8811
				48781307	PRPSAP2	11.3398						55658362	FAM82B	28.5469
				23642338	PRR14	10.0067						15760422	FAM83B	4.09741
				10658484	PRR16	4.00026						16680304	FAM84B	7.41516
				48711346	PRR24	14.7919						44617470	FAM86C	6.37884
				36700498	PRSS8	4.66561						43614473	FAM89B	14.3242
				43762399	PSAP	4.08249						47619339	FAM98A	5.07037
				65723482	PSIP1	4.54008						36676381	FAM98B	30.463
				18646387	PSMB8	13.162						30804491	FANCA	11.7421
				35747429	PSMD13	9.45748						70649404	FANCB	5.6465
				24701499	PSMD2	26.1405						22711509	FANCC	4.5225
				71616504	PSMD6	5.35542						35704391	FAR1	20.7533
				69765355	PSMD7	34.0263						40699373	FASTKD1	15.9523
				14638374	PSME1	14.6211						17778444	FASTKD5	5.51358
				39788431	PSRC1	4.85853						43688405	FAT1	7.36284
				25677343	PSTK	11.2433						67612394	FAU	5.84568
				70657316	PTCD3	4.9705						47688404	FBLN1	5.41721
				50621336	PTGFRN	5.88994						72802456	FBRSL1	16.0442
				58633497	PTOV1	8.74458						67688366	FBXL14	4.15642
				51601416	PTPLAD1	4.29448						48750429	FBXL16	4.16995
				33690374	PTPN1	6.09601						24691315	FBXL6	21.3654
				40804464	PTPN12	6.55895						60728466	FBXO17	7.39638
				73770431	PTPN2	5.27232						58715348	FBXO21	11.9518
				33621371	PTPN21	9.25004						35721453	FBXO27	4.15577
				38746406	PTPRZ1	9.96604						15680471	FBXO28	4.25263
				51741376	PTRH2	4.63545						40684454	FBXO30	4.79601
				60744336	PUS7L	121.245						23780301	FBXO31	6.40486
				29612393	PVRL1	7.15567						36686327	FBXO39	10.4525
				60718375	PWP1	7.57127						52607464	FBXO4	85.0152
				26740423	PYCR1	4.62307						71688472	FCF1	8.4278
				42737426	PYCRL	8.84954						47665486	FCHSD2	5.61472
				50762323	PYGO1	4.55438						62662379	FDFT1	4.80579
				38605483	PYY	6.21214						54718324	FDXACB1	4.1094
				19804387	QPCT	5.47868						31708316	FDXR	15.8606
				66649322	R3HDM1	4.53136						70626414	FEM1C	10.4428
				47718387	RAB11B	8.57237						60726373	FER	4.19579
				61618369	RAB13	4.61547						49792345	FEZF1	5.1082
				27718482	RAB23	5.64606						15633419	FGF10	4.72065
				71653486	RAB2B	4.88654						18648452	FGF12	5.12667
				51644432	RAB32	6.41302						59750507	FGF14	6.09879
				49629380	RAB33B	4.5124						39716461	FGF18	4.52833
				69721324	RAB3A	4.49876						44775427	FGF19	4.54539
				24624362	RAB4A	50.7994						65718374	FGF3	11.3771
				70762489	RAB6A	7.89739						66698305	FGFBP3	4.24812
				32783304	RAB7L1	5.64329						38609462	FGFR1	14.7033
				45715369	RAB9A	7.01215						33611343	FGFR4	4.53641
				74605443	RABEP2	4.54321						51716338	FGFRL1	55.39
				40798491	RABIF	19.9288						52600458	FH	7.77029
				12600445	RAD18	5.69672						50696402	FHL2	13.803
				32738430	RAD21L1	15.9039						62777459	FHL3	4.39663
				18648386	RAD51C	13.6881						67671506	FICD	10.0473
				45649373	RAD51L1	4.12157						24761356	FIGN	5.17726
				24684376	RAD51L3	13.339						58717388	FJX1	6.49432
				34682340	RAD54L	95.8117						50647353	FKBP2	4.78202
				36765349	RAET1L	4.23628						55721507	FKBP3	4.0096
				70617407	RANBP3	6.8967						21770423	FKBP4	7.26548
				13760390	RANBP9	6.70337						46708386	FKBP8	4.14483
				38613417	RAP2C	5.70031						16646317	FKBPL	28.318
				28623303	RAPGEF3	11.7129						30639489	FLJ10357	7.27704
				44722508	RARS	4.71975						26613359	FLJ16779	83.0294
				67798486	RASEF	4.96316						22740381	FLJ22536	9.1589
				13697490	RASGRF1	34.251						67684364	FLJ32810	10.5402
				19663381	RASSF4	16.2438						69687481	FLJ36031	5.9771
				23807397	RAX	13.007						22671371	FLJ39582	9.05931
				61670321	RBAK	24.7308						41750317	FLJ42875	5.07894
				73623480	RBM15B	9.50533						51640436	FLJ43663	7.85817
				16714409	RBM39	9.14396						43600311	FLJ44606	6.97091
				44696300	RBM47	8.9135						72628439	FLJ45983	4.28429
				74761365	RBM4B	6.68427						49750410	FLJ90757	5.03371
				56617500	RCAN1	27.7596						68775457	FLNA	6.46543
				36746315	RCCD1	4.33653						62737477	FLNB	6.2698
				71610352	RCSD1	4.19865						53748422	FLRT2	5.75506
				16604355	RDX	4.32156						59807458	FLRT3	4.42724
				49794384	RECQL4	38.723						46616341	FMNL1	6.98674
				64661465	REEP1	4.98671						66803479	FMNL2	4.33504
				56803394	REL	7.03913						37713306	FMNL3	4.86734
				22626446	RELT	4.58101						26628366	FMO2	5.27813
				46648435	REPS2	5.34488						65684306	FN3KRP	9.5518
				42796493	RERE	10.4688						54738478	FNDC3A	5.79565
				15750404	RFC3	4.03713						10614312	FNDC3B	11.4897
				41754375	RFWD3	4.64637						42788446	FNDC4	4.31682
				34614472	RGS12	4.33393						73726430	FNTA	10.5262
				56641382	RGS2	4.59821						70601345	FOXB1	4.1893
				21737445	RHBDD1	10.467						36650490	FOXC2	7.38504
				12659484	RHBDL1	6.76419						67754350	FOXD2	4.91011
				14784343	RHOBTB2	5.91668						68670391	FOXD3	5.13888
				58691461	RHOF	17.0452						70605429	FOXE3	4.48478
				74676504	RHOT2	4.43838						37754415	FOXF2	10.3279
				43626322	RIC8B	5.06936						14771436	FOXI3	7.14464
				70677330	RICTOR	15.6674						21605395	FOXJ1	11.6355
				42735402	RIF1	6.83123						41772493	FOXJ2	4.85597
				32674447	RMST	9.5788						19613366	FOXK2	5.52588
				57610425	RNASEH1	6.72174						67792483	FOXM1	39.1377
				25684359	RNASEN	4.46925						44608382	FOXN3	6.05312
				60767381	RNF126	6.04253						65677356	FOXN4	7.89986
				37688414	RNF19A	4.90664						13659374	FOXO1	13.8661
				47753404	RNF216	8.6454						15612475	FOXO4	5.79007
				55767358	RNF34	5.79028						28720434	FOXP1	7.08199
				23761348	RNFT2	4.38645						52674420	FOXP4	9.99937
				67620488	RNGTT	5.04833						44732335	FRAS1	6.70389
				48652338	RNMTL1	6.93914						31706321	FRMD4A	4.11846
				42765501	ROPN1	4.59628						63722367	FRMPD4	4.25984
				47662456	RP9	5.82027						11690318	FSIP1	4.1406
				35602394	RPA2	8.73371						65768400	FSTL4	9.16285
				46633436	RPAIN	6.59727						48625445	FTO	5.12703
				51724314	RPAP2	7.90883						13686356	FTSJ3	5.16761
				55618428	RPGR	11.9051						43767489	FTSJD1	6.50908
				17600399	RPIA	4.04132						40619365	FUBP1	4.12627
				55624505	RPL17	4.30871						14654455	FUCA2	6.30823
				67674407	RPL19	5.3952						51729344	FYN	6.01805
				43694330	RPL23AP53	13.2508						49754345	FZD4	33.2166
				62787444	RPL24	4.5457						12704350	FZD5	8.07099
				62632345	RPL29	4.6326						50608505	FZD7	18.237
				64648498	RPL32P3	6.27598						55653428	G2E3	6.76164
				62618450	RPL39	9.86319						15773312	G6PC3	4.90049
				52613322	RPL39L	4.47261						57719488	GAA	9.3968
				13614307	RPL41	9.61298						24798497	GAB1	12.8713
				10769341	RPLP2	5.38515						14651353	GABARAP	61.8959
				66764508	RPN2	9.63902						15756403	GABBR1	4.34137
				43603310	RPP21	4.16487						60657471	GABPB1	35.6262
				48733474	RPRD1B	5.39488						74779490	GABRA1	4.76074
				57665309	RPRM	4.26255						54607496	GABRA2	4.59071
				42757334	RPS11	5.54433						47771338	GABRB1	4.10404
				55626405	RPS24	4.74667						17758335	GABRD	4.86625
				15617423	RPS4X	4.98103						73791471	GABRG1	9.13869
				31674454	RPS6KA2	13.0522						30707427	GABRG3	16.8016
				58605366	RPS6KA5	8.37341						43759496	GABRP	4.2862
				20698420	RPUSD2	6.95679						22762437	GAD1	4.73839
				31768379	RQCD1	4.37611						12687323	GALE	8.94544
				44677341	RRAGC	4.39616						59629455	GALK1	16.397
				19802362	RRN3P1	6.00951						37674412	GALK2	13.2058
				10641390	RRP1	8.58487						67652460	GALNT10	4.10946
				14728374	RSL24D1	57.3533						27602321	GALNT9	4.74665
				31664419	RTTN	4.65618						54728319	GALNTL4	4.84431
				50627493	RUNDC2A	5.54738						59801476	GALNTL6	4.88717
				66781465	RUSC1	5.85268						74689481	GALR1	5.3731
				47668343	RUVBL1	4.29323						65700433	GAPDH	5.40051
				18658409	S100A6	10.1004						16790343	GARS	5.43828
				30605382	S1PR1	14.4879						66754405	GART	4.54238
				65804479	SACM1L	4.70397						35734449	GAS1	11.8899
				47774341	SALL1	7.67208						26690509	GAS2L1	4.27953
				57665411	SAMD11	16.3548						27667451	GAS7	6.51663
				34810429	SAMD13	4.4387						14713400	GATA4	5.25989
				16704418	SAP18	6.92515						45735420	GATAD1	15.9869
				50649364	SATB1	5.56114						13728447	GATAD2A	37.4175
				11665433	SBDSP	4.87906						33684445	GATSL3	6.97035
				36765404	SCAMP1	11.2755						46744329	GBE1	4.87239
				61807331	SCAMP3	4.90249						21647373	GBF1	4.73474
				59682386	SCAND3	4.69536						74645364	GBP1	6.2621
				12719455	SCMH1	5.40897						63741340	GBX1	4.2448
				18602441	SCN4A	15.0778						22786494	GBX2	4.37818
				34695489	SCN4B	9.35238						48733446	GCAT	4.5671
				39779403	SCNN1A	34.173						33738415	GCC1	5.71265
				58679342	SCOC	11.7873						57661432	GCC2	6.15857
				72747353	SCRN1	4.08966						62806328	GCH1	4.78372
				41667489	SCUBE2	4.01555						73734455	GCHFR	11.8357
				61796344	SDCCAG1	10.4813						23668374	GCLC	5.01995
				51687499	SDK2	5.40167						60769477	GCNT2	4.28347
				39612409	SDR39U1	7.31135						30623302	GDAP1	5.40453
				42609415	SEC14L2	4.62332						52623428	GDE1	5.38689
				40706353	SEC14L5	4.35877						57777312	GDNF	4.83745
				35746370	SEC22A	5.30222						57607463	GDPD5	6.76423
				47796315	SEC22C	23.1689						25802374	GEMIN7	4.13983
				19728306	SEC23IP	5.91716						61765372	GFER	6.72866
				72651324	SEC31A	4.1092						73646451	GFI1	5.44494
				48771465	SEC61A1	6.52192						33620491	GFM2	6.21418
				14751412	SEC63	7.70683						48634455	GFOD2	4.65832
				56631413	SEH1L	8.09016						52724487	GFRA1	6.14079
				28640327	SELK	9.07293						45712447	GGA2	14.1415
				37677504	SEMA4B	7.24031						42790346	GGCT	35.1221
				43792366	SEMA6C	4.34144						43761501	GGH	4.23988
				67673472	SEMA7A	14.5287						25635449	GHITM	4.06779
				73607489	2017-09-09	23.7032						11752320	GIGYF2	4.63363
				51685352	SEPX1	12.8568						13806349	GIN1	5.8458
				21694472	SETD1B	190.846						10661309	GINS3	4.6108
				27604385	SETMAR	6.20825						18710349	GIPC2	4.96167
				53729333	SF3A3	10.2977						31682381	GIPR	4.56366
				30739347	SF3B1	10.3306						17635321	GIYD1	4.36455
				47614445	SF3B2	9.27763						43601371	GJB6	52.4941
				26662313	SFPQ	9.59043						57806413	GJD3	7.26565
				68670360	SFRP4	5.41654						17644430	GLG1	5.42094
				49795505	SFRS18	6.14715						57704404	GLI2	4.48886
				26705505	SFRS6	10.6865						16648315	GLIPR1L2	4.75084
				63641432	SGCE	11.7799						49714452	GLOD4	14.2436
				45753354	SH3GL3	14.6036						51701320	GLRA3	6.89669
				22744369	SH3PXD2B	5.44924						68679409	GLS	12.1636
				32760349	SHC4	10.1106						56689396	GLT25D1	6.52937
				61673380	SHF	8.98351						31667300	GLT8D2	4.30171
				47746461	SHMT2	6.09						36692388	GLUL	4.57666
				70786445	SHROOM4	11.5436						63627488	GMEB1	4.88905
				44671387	SIK2	5.44039						43665362	GMEB2	13.0594
				64641474	SIM1	13.8956						45623325	GMPPA	5.6161
				65643439	SIRPA	7.68153						32668398	GMPPB	4.32245
				25619353	SIRT1	4.95006						13798411	GMPR2	5.68204
				32728460	SKP1	5.17345						66770460	GNA12	5.83008
				45745340	SLC19A3	5.53598						38786427	GNAI3	13.5215
				31778336	SLC1A2	4.42167						15626426	GNAO1	5.88723
				56791436	SLC1A3	5.33465						43741463	GNAQ	5.51836
				35795477	SLC22A23	4.38719						44739419	GNAS	4.47133
				64602355	SLC25A21	28.3738						60700304	GNB1L	10.4953
				73641381	SLC25A3	7.80582						27771425	GNB5	4.46097
				57749408	SLC25A30	8.82917						67784402	GNG12	7.64236
				66707312	SLC25A46	22.4452						19621365	GNG7	4.39738
				23658401	SLC26A10	51.1461						58798376	GNL1	4.00029
				58660328	SLC29A2	6.21232						18757453	GNL3	9.06563
				33639448	SLC2A1	7.30987						74716377	GNL3L	7.03549
				23640495	SLC2A5	9.08927						32746473	GNMT	4.42151
				12615324	SLC30A3	9.88618						16706401	GNS	5.32455
				62722447	SLC36A4	9.3182						61622407	GOLGA4	10.6099
				60799327	SLC38A9	4.36714						14614470	GOLGA5	8.71253
				51726398	SLC39A10	6.63938						71671396	GOLGA8A	4.0835
				39612419	SLC39A9	11.6249						65664406	GOLGA8B	4.86124
				52651362	SLC41A1	4.92197						39613456	GOLIM4	11.7226
				49656339	SLC6A15	5.9813						51600340	GOLPH3L	16.5861
				37796469	SLC7A14	4.78371						42696303	GOLSYN	10.653
				26787460	SLFN11	10.1713						28635317	GON4L	10.8423
				63617336	SLITRK5	195.764						27749422	GORASP1	7.53134
				37629489	SLK	4.89765						70603459	GPATCH2	4.0694
				71607308	SLMAP	6.85856						47802310	GPBP1	9.11589
				40807462	SLTM	4.9413						53629386	GPBP1L1	6.40601
				49626506	SLU7	24.0207						59719331	GPC5	32.765
				16705328	SMAD1	4.38911						67627408	GPC6	4.67578
				35602383	SMARCA4	200.48						62793436	GPD2	4.78622
				13797481	SMARCA5	5.2628						39724422	GPN1	9.42572
				50767317	SMARCC1	4.39228						21600421	GPR135	8.12197
				51745309	SMARCD2	4.50508						19785342	GPR137B	13.8082
				71645314	SMARCE1	4.35778						68697363	GPR161	6.23069
				40768400	SMTNL2	4.32881						13610374	GPR176	4.71117
				53772453	SMURF2	4.30478						50604374	GPR25	4.0665
				70655475	SMYD2	4.49123						57768429	GPR27	6.69743
				52687491	SNAI2	4.69175						65667387	GPR37	4.99306
				48626424	SNAPIN	6.32984						61628318	GPR4	8.46351
				22795374	SNCA	5.19324						51609339	GPR88	5.35101
				10769344	SNHG3-RCC1	10.4129						20743508	GPR98	4.42885
				38672313	SNHG6	6.97155						43794327	GPRC5C	5.30084
				32686445	SNORD55	11.7483						35694418	GPRIN3	7.09267
				47705486	SNRPF	7.34098						44604376	GPS2	4.28676
				16616305	SNX1	4.68975						11715349	GPSM3	4.32549
				70783467	SNX17	5.9518						17756404	GRAMD1C	4.30668
				27666463	SNX24	7.47347						44694384	GREM1	4.76869
				67787496	SNX27	4.76089						14620324	GREM2	5.78117
				29633431	SNX3	4.5218						55772344	GRHL1	8.0809
				48718395	SOCS1	4.74311						55766425	GRHL3	4.15479
				10692444	SOD1	6.39885						13607396	GRIA2	12.4903
				50759426	SON	5.95145						43728458	GRIA4	5.3579
				57730477	SOS1	26.5709						72733440	GRID1	8.39394
				52735310	SOSTDC1	5.43895						46763305	GRID2	9.55307
				48660488	SOX11	5.43848						18616435	GRID2IP	34.9414
				26718491	SOX21	5.08738						68644325	GRIK2	4.89048
				43782375	SOX4	4.19199						17689353	GRIK4	4.94846
				20665489	SPATA13	46.0929						18789339	GRIN1	7.18608
				10749478	SPATA2L	7.05821						44648398	GRIN2A	37.2618
				33660328	SPATA7	8.08402						20785452	GRIPAP1	6.94758
				31625344	SPATS2	4.17269						39633451	GRK4	4.46435
				39633356	SPC25	4.36492						53611361	GRM7	9.26379
				58732501	SPEN	7.98919						60678389	GRN	5.68368
				19732476	SPHK1	11.4395						47751342	GRPEL1	9.56175
				35693427	SPIN2B	4.77566						31687311	GRPEL2	4.18999
				35764419	SPINT2	4.71923						36645340	GRSF1	7.37972
				27784458	SPNS1	5.29514						13781408	GSG1L	4.70783
				69638308	SPSB1	7.67393						44748338	GSPT1	15.9193
				53728360	SR140	4.02831						55602444	GSTCD	5.11998
				53795331	SRI	9.30135						42760486	GSTO1	14.048
				18695451	SRP14	4.39473						23702442	GSTP1	27.3032
				14797403	SRP54	4.09355						28677363	GTDC1	4.78924
				59801421	SRP9	11.5525						41694333	GTF2F1	92.7621
				20749463	SRPK2	21.4949						44640317	GTF2H4	7.22597
				24687377	SRPRB	8.93215						64692369	GTF2IRD2	21.7814
				67752404	SRPX2	4.75443						38685481	GTPBP1	8.19204
				28641456	SRRM2	18.574						27667303	GTPBP4	6.90872
				52724341	SRRM4	32.4672						43804393	GTPBP5	5.14948
				31786314	SS18L2	18.3882						62605509	GUCA1A	9.54221
				25745351	SSRP1	8.45682						33799507	H1FX	14.052
				30654408	SSTR2	4.80648						56660391	H2AFV	5.5956
				54732501	ST8SIA4	7.01539						20754432	H2AFX	5.70308
				19711307	STAC2	60.6628						48644434	H2AFY	4.44712
				70602509	STAC3	10.2764						35704450	H3F3A	5.62597
				67658394	STARD13	10.938						55706356	H6PD	6.08101
				39609357	STARD3NL	4.5941						31792326	HACL1	4.40503
				38678383	STARD4	5.44601						21730443	HADH	5.97137
				62775508	STAT5B	4.33687						54779438	HAGH	6.71811
				33746345	STIM2	12.3973						12770409	HAPLN1	4.31296
				21728374	STK33	17.5238						38808351	HAPLN3	4.45732
				23754451	STK38	7.493						73682470	HAS2	4.36035
				61744435	STK38L	4.80785						55808380	HAS2AS	4.60376
				35679310	STK4	5.44194						27781491	HAS3	5.98399
				56802374	STMN1	9.64725						13677343	HAUS3	6.24135
				19746371	STRADB	67.2323						30635302	HAUS7	4.25806
				73730366	STRAP	6.46323						49766440	HAUS8	4.18477
				25762491	STX11	4.62021						57726353	HAVCR1	7.49475
				26782416	SUMO1	4.00845						40641323	HAX1	21.0849
				66676366	SUMO3	5.21524						66617440	HBXIP	4.08117
				57733362	SUV420H2	5.35888						39709379	HCCS	6.48429
				52683378	SYCE1L	5.51405						63628312	HCFC2	6.64224
				35675443	SYCP2L	39.0376						20664326	HCG18	25.7918
				74763371	SYF2	8.68889						37649433	HCG4	5.33666
				66650401	SYN1	5.34351						39660399	HCG9	4.17762
				45676377	SYN3	4.9552						57664504	HCK	4.03468
				19640352	SYNE1	4.11046						35758312	HCN1	18.6912
				58739304	SYNE2	4.45323						63810376	HDAC11	4.66588
				16750363	SYNPR	4.68255						45652498	HDAC2	10.3881
				49738427	SYNRG	6.12541						49763499	HDAC6	6.49718
				10625469	SYP	10.0323						46735439	HDAC8	16.158
				46664361	SYT5	4.44694						17774377	HDGFRP3	4.68396
				73699439	SYT9	15.3477						33664351	HDHD1A	5.95562
				14689363	SYVN1	10.5632						15637402	HDHD2	4.54845
				35762462	TACO1	16.854						72789432	HDX	5.1408
				57716336	TAOK1	7.14137						53610306	HEATR1	5.95187
				66682313	TAOK3	11.9727						20716389	HECA	6.36416
				27796499	TAPBP	4.62563						35775355	HECW1	4.23672
				10663405	TARBP1	4.63221						59635449	HECW2	6.44871
				27694346	TARS	4.138						35694440	HELLS	7.73036
				38763468	TARSL2	20.7115						67675464	HELZ	8.39761
				46604330	TAX1BP1	9.33518						21801504	HEMK1	4.23981
				74743457	TBC1D15	5.93948						28603417	HEPH	4.53831
				44757311	TBC1D19	8.34944						30634327	HERC3	4.83763
				18678345	TBC1D2B	8.72186						11754454	HES1	4.57889
				64738474	TBC1D9	5.2838						12716435	HEXA	8.34686
				74754410	TBKBP1	6.82276						70632319	HEY2	4.78049
				16739468	TBL1X	59.7361						15690405	HFE2	4.23402
				59718411	TBL1Y	10.5047						30744392	HHLA3	5.84049
				53709326	TBL2	9.4446						28787334	HIAT1	4.35695
				50654396	TBL3	13.3725						30660311	HIC1	4.48934
				32791459	TCEA3	4.56154						17788489	HIF1A	8.72371
				42783305	TCEAL6	4.54846						61658333	HIGD1A	5.1226
				35650506	TCF25	15.4807						69661438	HIGD2B	9.14704
				57797412	TCF3	7.75473						71670361	HINT3	7.85047
				18628436	TCFL5	9.88775						56772330	HIRA	4.0627
				13723476	TCHP	16.106						35780393	HIST1H1C	7.28225
				49720341	TCP1	15.9836						12629371	HIST1H1E	9.07282
				20606421	TCTE1	7.73101						30752323	HIST1H2AJ	5.45943
				63742449	TDG	7.49629						58788385	HIST1H2AL	5.78798
				67754483	TDP1	9.17204						34713501	HIST1H2AM	6.39488
				15788469	TDRD10	4.58294						30671393	HIST1H2BD	13.566
				68774414	TEAD1	4.42717						63640499	HIST1H2BK	5.73021
				66641357	TEAD4	4.97041						70602338	HIST1H3D	6.36506
				31632330	TET2	5.34755						53614493	HIST1H3H	7.12496
				45621363	TEX14	5.90696						57764373	HIST1H4A	4.93528
				57755436	TEX261	17.6166						44734499	HIST1H4B	7.9745
				59752303	TEX9	7.51654						53763368	HIST1H4D	8.39935
				27799491	TFRC	4.45255						67716450	HIST1H4E	7.19726
				35697494	TGFBR3	4.36307						44757391	HIST1H4J	4.17863
				68712432	THAP1	5.54816						29709451	HIST1H4L	4.33048
				17644409	THBS1	4.88599						36761341	HIST2H2AA3	5.3552
				53703376	THNSL1	6.98176						17721490	HIST2H2AC	16.6143
				55663304	THRAP3	4.08677						35784370	HIVEP1	4.00152
				46743415	THRB	7.59419						28661405	HIVEP3	7.97596
				18611431	THYN1	7.07482						41636307	HLA-B	4.8662
				74600452	TIMM13	5.00642						67810454	HLA-C	5.86034
				25723408	TIMM22	8.80185						62762406	HLA-DPB1	4.38678
				58766488	TINF2	10.0765						29784498	HLA-DRB1	21.5955
				26743470	TLL2	10.396						63766336	HLA-DRB5	4.191
				61780460	TMC6	4.76781						31712468	HLA-F	6.34862
				60726351	TMCO1	15.5969						52782325	HLA-H	4.5538
				38715396	TMCO7	6.59106						40797433	HLA-J	10.1821
				46713487	TMEFF2	12.6187						41699503	HLA-L	4.16473
				50634496	TMEM102	7.09393						13686460	HLX	4.69915
				16800393	TMEM104	8.25066						38772456	HMBOX1	7.48121
				47650461	TMEM106A	4.4024						24754385	HMCN1	5.06859
				57764334	TMEM108	4.4795						42648334	HMGA2	6.09421
				27652431	TMEM120B	9.03601						25692396	HMGB2	4.96338
				19756461	TMEM126A	9.11844						18606373	HMGB3	4.68073
				62683306	TMEM126B	4.22165						23616378	HMGCLL1	33.6234
				53796437	TMEM136	8.88097						67601305	HMGCR	4.06702
				46675350	TMEM14C	6.93759						72656444	HMGCS1	4.61036
				38673338	TMEM150C	7.55754						40797378	HMGN2	5.04528
				61768509	TMEM154	4.83232						71765328	HMGN4	6.17162
				18601318	TMEM180	25.2168						67744413	HMX3	8.79307
				70665490	TMEM201	4.65083						15746369	HNRNPA0	12.9528
				15788391	TMEM231	4.39748						10630387	HNRNPA1	14.5924
				41738444	TMEM41B	16.5114						34718378	HNRNPAB	10.8277
				40663410	TMEM57	7.32469						39723447	HNRNPF	4.66759
				61610367	TMEM63B	4.43456						45733500	HNRNPUL2	11.0165
				23658404	TMEM87B	4.08477						64653447	HNRPLL	5.6996
				46691493	TMF1	5.06501						38717325	HOMER1	4.46459
				60779363	TMSB10	9.81228						59668498	HOMER3	4.88378
				72763420	TMX2	18.7388						30752485	HOMEZ	14.2028
				32624447	TMX3	5.08617						66655463	HOOK3	4.35445
				64670403	TNFAIP8	20.8228						55689510	HOXA3	5.32835
				13773368	TNFRSF19	6.17898						45616502	HOXA4	8.92486
				62672398	TNFRSF1B	6.81476						21641339	HOXA9	5.19262
				56759492	TNFRSF21	5.38789						27709499	HOXB3	5.21558
				70682481	TNFRSF6B	5.42847						38790415	HOXB7	5.81339
				33704324	TNIP2	4.45112						57755508	HOXC10	7.29219
				53693420	TNRC18	34.7976						69785335	HOXC4	4.91852
				38734391	TNRC6B	16.054						47610385	HOXD13	7.02562
				24697470	TNXB	8.86129						55703337	HOXD8	5.903
				70606408	TOB2	6.7573						52692426	HP1BP3	5.8461
				43703439	TOPORS	4.05994						49688420	HPCA	5.12426
				51687374	TP53BP2	4.61052						26631505	HPGD	4.1392
				73764304	TPD52	5.1803						49637374	HPRT1	39.5101
				23662429	TPPP	4.062						57765471	HRNBP3	4.95797
				24682495	TPRG1L	4.37572						17645435	HS3ST6	4.61059
				18640311	TPX2	8.49764						69604365	HSD11B2	5.10521
				60767303	TRAP1	37.4886						42609410	HSD17B10	5.01346
				57737506	TRAPPC1	4.28354						22637508	HSD17B12	4.41153
				12699317	TRIB1	4.3924						35638318	HSD17B7P2	9.8342
				64669332	TRIM2	24.6694						50800440	HSF1	9.14284
				21718411	TRIM26	13.3004						72677357	HSF2	5.40471
				24693304	TRIM27	7.6816						48617418	HSP90AA1	6.91612
				32663384	TRIM37	6.2562						60716307	HSPA1A	5.14637
				26690326	TRIM39	4.95229						20741311	HSPA1B	40.916
				66759442	TRIM41	4.95217						47629480	HSPA2	6.85705
				49741485	TRIP13	6.33742						73706407	HSPA4	24.2651
				16672393	TRMT1	10.7781						47757330	HSPD1	4.23555
				65628378	TRMT2A	4.28506						72714438	HSPH1	4.14381
				23692333	TRNT1	6.21539						60619362	HTATSF1	4.68008
				52728380	TRPC4AP	11.639						26651369	HTR1E	5.28487
				31773371	TRUB1	4.73297						72662341	HTRA2	10.0846
				22653415	TSPAN13	5.90636						32720319	HUWE1	13.878
				52664472	TSR1	70.4848						57603424	HYAL3	7.78482
				55639488	TTC15	4.14194						30615302	HYDIN	16.6302
				14638403	TTC22	8.68501						60723380	IAH1	4.28235
				30735347	TTC31	9.70909						35731336	ICA1L	5.0689
				74614368	TTC32	4.26432						62710418	ICK	6.43094
				62787500	TTC35	4.92038						19629302	ICOSLG	4.54975
				45626325	TTC9	6.30485						13717430	ICT1	4.00636
				46630476	TTF2	9.22678						52770358	ID1	17.2434
				70743352	TTLL6	5.16123						51651393	ID2	5.76591
				25674450	TTTY15	39.5636						53748474	ID3	4.04866
				64728469	TUBB2A	6.40039						27773408	IDH3A	157.13
				49767509	TUBGCP3	5.3898						73638408	IDI1	4.14737
				60630423	TUT1	4.8223						73804442	IER3	4.95974
				29694506	TXLNA	4.33332						56769394	IER5	5.0452
				34650470	TXNDC12	6.39889						19790446	IFI27L2	8.77814
				21628365	U2AF1	4.45695						23643360	IFIT1	9.74452
				19760440	UACA	7.65701						33711383	IFNGR1	5.38371
				25734321	UBA1	50.3557						66610334	IFNGR2	61.5265
				34600428	UBE2G1	4.60181						12630367	IFRD2	4.28276
				40644495	UBE2N	7.85352						52739341	IGF1R	6.63296
				31708477	UBE2QL1	7.29777						23691317	IGF2AS	4.29879
				21744381	UBE2V1	6.22659						55685350	IGF2BP1	5.03862
				69695491	UBIAD1	4.03048						55668341	IGF2BP2	4.07949
				34733300	UBL7	12.1233						32761421	IGF2BP3	4.23595
				65624375	UBP1	6.33665						42705301	IGF2R	12.526
				28645356	UBQLN2	6.91314						33658340	IGFBP1	4.01122
				54601415	UBR4	12.3692						32609393	IGFBP3	7.55624
				74778452	UFM1	9.97159						51688501	IGSF21	23.7999
				56605346	UHMK1	25.4161						43655306	IGSF8	7.75738
				25760509	UHRF1	9.98359						39636337	IKBKG	4.33324
				14699333	ULBP2	11.8439						63763379	IKZF5	585.042
				46753336	ULK4	21.421						40735420	IL12B	8.26469
				59659313	UNG	114.597						21646363	IL15	4.34688
				30622452	UPK3A	5.75855						65692376	IL17RA	4.87589
				38675403	UQCC	11.3187						21649314	IL1RAPL1	4.73863
				17669330	UQCR	7.77121						36758329	IL27RA	8.22718
				55750322	UQCRB	4.77749						23701368	IL4I1	5.69161
				53716509	UQCRFS1	5.29259						34637467	IL5RA	6.51373
				55695332	UQCRQ	5.67146						74761427	IL6	4.75279
				46737335	USO1	4.56249						23743343	IMMP1L	5.33303
				52713470	USP24	4.28638						73742332	IMPDH1	4.41879
				40763325	USP42	5.63141						47613443	IMPDH2	5.4705
				52601432	USP43	11.017						58743357	INCA1	4.44186
				26608388	USP48	6.20433						71775499	ING1	15.4108
				31790387	USP51	32.0571						68701378	ING2	4.51689
				66767399	USP6NL	4.12586						71804501	ING5	4.80918
				11773498	UTP11L	4.97242						15641504	INO80E	4.33584
				42797502	UTP15	6.33664						43687488	INPP4B	5.88344
				43654363	VAC14	12.0369						63748322	INPP5K	5.4018
				52733408	VANGL1	9.11743						31802379	INSIG1	5.95248
				43675422	VAPB	19.3341						66753504	INSIG2	4.45822
				60647374	VARS2	4.16813						27702505	INTS1	4.03517
				39789438	VASP	6.04646						51790369	INTS12	11.8866
				51730333	VAX2	4.46317						64644506	INTS4	4.78899
				49611485	VCAN	4.64457						51692502	IP6K1	18.7722
				19692448	VDAC1	8.26948						50767388	IPO13	7.79635
				54706462	VDR	14.287						26798502	IPO7	6.91558
				58657345	VEGFB	8.02406						33689379	IQCB1	11.9755
				51714385	VENTX	11.9322						30624449	IQCG	5.55562
				51731484	VEZF1	4.16569						51652302	IQSEC3	4.91184
				35707337	VEZT	4.33332						38608379	IQUB	11.0797
				44681444	VIM	9.19193						34777487	IRAK1	6.37424
				17782486	VPS25	4.22314						46737480	IRF2	8.00201
				32695499	VPS26A	6.33163						55759403	IRF2BP2	4.75363
				26727418	VPS39	7.24012						46601401	IRF3	6.76231
				55640434	VPS4B	78.9398						15703380	IRF4	77.1718
				18713403	VPS52	4.48677						13661420	IRF6	17.6051
				29646502	VPS53	5.27499						32689506	IRS1	9.83467
				25703491	VSTM2B	41.5286						62734473	IRS2	6.46958
				43605508	VTI1B	9.01709						63628449	IRS4	7.66371
				23730476	VTRNA1-2	4.25951						23739429	IRX2	4.16422
				10721496	WASH3P	7.58959						65680307	ISCU	7.15501
				20729398	WBP1	4.1127						13798445	ISL2	4.34558
				68666337	WDR26	6.20135						46600348	ISLR2	5.02586
				41676341	WDR37	5.25282						16745489	ISM1	10.5152
				28634470	WDR4	63.2582						31645334	ISOC1	4.94967
				56802432	WDR47	4.67365						56756439	ITFG2	4.35172
				11705455	WDR51A	7.37332						54803446	ITFG3	4.97339
				46746446	WDR51B	8.80031						24667492	ITGA1	7.16818
				24630469	WDR5B	7.8986						27764489	ITGA3	4.78409
				33671430	WDR60	5.68423						19730303	ITGB3BP	7.23414
				69642441	WDR73	17.1031						10723305	ITIH5	4.97046
				33764420	WDR75	17.3123						50789418	ITM2B	88.0947
				47779333	WDR90	5.24786						11617302	ITPR3	5.96254
				28679330	WDR91	8.61864						53689425	ITPRIPL1	4.59934
				51712495	WDTC1	7.69643						20737467	ITSN1	5.69125
				54725348	WFDC13	4.13187						15809481	IWS1	8.81947
				45680393	WIPF2	8.89522						54682445	JAGN1	4.06073
				51796393	WNT5A	6.18269						10709493	JARID2	6.5977
				33702395	WRAP53	4.51974						51695488	JMJD8	10.6678
				60602348	WRN	5.24852						51646498	JMY	4.70903
				39778422	WWOX	5.96586						65756376	JRK	7.73762
				39686311	XKR5	5.79954						49797375	JUB	5.05339
				31647500	XKR6	4.44522						26808429	JUN	8.55396
				65702414	XPO1	5.05082						49809401	JUND	4.19458
				29612485	XRN1	4.46174						43716344	JUP	4.71815
				11692334	XRN2	4.4137						58735382	KAL1	6.48857
				32727384	XYLT1	4.37987						31681308	KANK3	5.59718
				16621503	YAF2	4.95854						31629301	KATNAL1	6.77584
				14769507	YAP1	7.2643						57606318	KATNB1	6.31731
				59620459	YBX1	6.6836						72698428	KBTBD2	4.52479
				42714424	YIF1A	4.11904						59629505	KBTBD4	5.93559
				33717456	YIPF2	152.351						66803407	KBTBD6	16.8906
				51648482	YPEL5	4.41845						66746446	KCMF1	5.01886
				49739312	YWHAE	4.67712						61624347	KCNA2	4.59131
				34783488	YWHAG	4.15492						54660461	KCNA3	7.19285
				69763442	YY1AP1	8.61524						12707464	KCNA6	6.26994
				70792405	ZBTB12	16.6857						65740419	KCNAB3	4.69243
				27626397	ZBTB39	4.20953						49758451	KCNC4	13.0694
				14763392	ZBTB45	9.94758						26637372	KCND2	9.83137
				29719486	ZBTB48	5.56797						33651342	KCND3	6.38193
				25706407	ZBTB7B	4.4495						44658505	KCNH6	7.51084
				64675434	ZBTB9	10.0037						13787333	KCNIP1	6.633
				48706390	ZC3HAV1L	5.10945						15800432	KCNIP2	6.51059
				19798346	ZCCHC10	4.7285						72808361	KCNJ10	4.95286
				47762398	ZDHHC13	6.43039						49692423	KCNJ5	4.28302
				69708346	ZDHHC15	15.3907						59759372	KCNJ8	4.5224
				53647478	ZFAT	4.35264						66770338	KCNK13	7.13154
				37651495	ZFHX4	24.2907						66653345	KCNK4	11.9251
				68790487	ZFP36	6.94528						32661337	KCNK9	10.453
				30754375	ZFP36L1	4.57733						66611340	KCNN2	77.5171
				39668408	ZFP36L2	8.33773						52685330	KCNN3	4.89001
				58747448	ZFP41	8.54618						16618458	KCNQ1	4.3704
				10711349	ZFP91	6.18084						25651349	KCNQ2	5.76377
				53702381	ZFPL1	5.56758						43684349	KCNQ5	4.8627
				49626504	ZFYVE1	7.66805						44657444	KCP	4.00471
				24767410	ZHX2	8.04552						57637467	KCTD1	23.9348
				72614407	ZIC4	4.82061						11672490	KCTD16	4.02908
				62633375	ZKSCAN2	9.73453						59704436	KCTD18	9.58373
				68652429	ZMYM4	4.56685						50681322	KCTD21	10.6331
				55680322	ZMYND10	6.19116						64786345	KCTD7	6.43862
				62796504	ZNF131	7.07616						27739441	KDELC2	15.4188
				29670422	ZNF133	7.62747						73654428	KDELR1	10.4208
				33774306	ZNF138	9.06881						70658450	KDM1B	12.0672
				31683302	ZNF142	4.72944						74774399	KDM2B	6.7214
				16699304	ZNF174	31.3848						66733446	KDM3A	42.4926
				55688309	ZNF175	45.6175						61698336	KDM4B	16.6144
				50642479	ZNF187	8.38337						42808378	KDM4D	4.3091
				68807466	ZNF192	7.18671						56626458	KDSR	18.8251
				34797378	ZNF207	5.90163						47787468	KHDRBS1	8.68831
				60781324	ZNF208	6.58882						21693480	KHSRP	4.28608
				72717333	ZNF215	10.6432						44610350	KIAA0100	77.1398
				57646354	ZNF221	6.00186						21619484	KIAA0101	119.404
				18759399	ZNF224	4.69015						16641320	KIAA0196	4.07287
				17652444	ZNF226	4.06389						64714354	KIAA0226	4.36167
				32773460	ZNF227	5.24533						15701361	KIAA0319	7.16367
				26651464	ZNF23	4.2267						17728361	KIAA0528	4.07936
				74634445	ZNF239	83.4464						21661416	KIAA0586	9.20482
				60650448	ZNF251	13.3775						46674502	KIAA0664	4.73608
				16697367	ZNF252	4.77786						24793432	KIAA0776	6.77678
				60620429	ZNF256	8.30432						32698446	KIAA0892	4.55397
				73616410	ZNF26	92.4715						20607409	KIAA0895	5.47133
				28662474	ZNF263	4.63121						29738421	KIAA0907	12.7317
				46754313	ZNF275	11.1293						14761338	KIAA0922	43.7335
				67681494	ZNF280C	4.64534						44659415	KIAA1026	6.43276
				27770420	ZNF295	4.54553						60730333	KIAA1033	4.2025
				39619313	ZNF296	6.35742						34720461	KIAA1191	128.411
				10668357	ZNF323	6.80932						17654456	KIAA1324	4.03309
				48687420	ZNF333	5.44479						26719431	KIAA1370	4.13245
				38655452	ZNF343	7.04177						21780365	KIAA1430	7.17658
				45745338	ZNF354B	15.2474						74779326	KIAA1432	6.39138
				26729301	ZNF394	5.52584						48647364	KIAA1462	11.324
				71748351	ZNF425	4.94233						54807365	KIAA1486	21.0468
				61709386	ZNF440	6.34595						41760385	KIAA1549	4.06369
				57767418	ZNF461	7.67523						40644470	KIAA1586	10.5701
				41717347	ZNF470	4.20075						43602311	KIAA1712	5.79554
				55687349	ZNF471	6.42857						11775374	KIAA1737	8.24192
				18750311	ZNF480	4.16114						17709387	KIAA1826	167.593
				17676329	ZNF485	6.29415						46766330	KIAA1908	4.41527
				47741387	ZNF518A	4.0711						13705401	KIAA1919	9.21395
				13727499	ZNF529	4.84051						62737431	KIAA1949	6.40805
				65658313	ZNF544	6.67714						50654315	KIAA2022	7.16373
				21659406	ZNF546	4.61681						21720430	KIF13B	4.45877
				34617489	ZNF554	7.67438						24639439	KIF15	21.613
				51611359	ZNF555	4.45384						51626433	KIF1B	4.00278
				31644438	ZNF561	6.7978						47683416	KIF22	6.89815
				69727492	ZNF562	6.2097						69809332	KIF26B	5.8628
				15641422	ZNF568	5.14657						49799392	KIF7	6.23723
				40600416	ZNF575	4.79083						46752415	KIF9	5.49657
				16635451	ZNF593	5.68105						10700440	KIFAP3	4.83586
				25679499	ZNF596	8.31024						61664509	KIFC1	132.282
				62646396	ZNF660	4.65464						45736409	KIRREL3	5.24937
				30768498	ZNF673	4.33866						17762377	KISS1	4.10768
				50653482	ZNF683	5.74023						20766330	KIT	11.9267
				62640453	ZNF687	4.37102						48753488	KL	24.5825
				72647345	ZNF688	7.36648						64666366	KLC2	4.48715
				40755336	ZNF697	6.2788						67692479	KLF10	7.37242
				44807380	ZNF703	10.0746						37731368	KLF12	4.56405
				44788364	ZNF711	5.44767						61668398	KLF13	11.5429
				46638465	ZNF764	5.19762						27700331	KLF9	6.36599
				36741331	ZNF780B	26.6899						15675499	KLHDC1	4.62444
				67749394	ZNF793	10.7518						16602357	KLHDC2	4.19391
				46667403	ZNF804A	6.09618						27791410	KLHL11	5.74202
				49611358	ZNF805	5.65892						47798326	KLHL12	5.85627
				40785369	ZNF827	6.13452						43643477	KLHL13	4.06434
				71687500	ZNF829	4.43311						62779502	KLHL15	4.77302
				57693487	ZNF830	5.24915						27759500	KLHL2	6.92839
				15672468	ZNF836	101.294						17696442	KLHL22	5.03562
				56732495	ZSCAN22	14.345						56752503	KLHL25	16.3951
				11676307	ZSWIM6	6.85907						55708308	KLHL29	8.88511
				36803439	ZWILCH	13.3207						73618312	KLHL35	7.23412
				63771465	ZXDC	6.01981						40621462	KLK14	6.06755
												22808375	KPNA2	6.29983
												51623405	KPNA3	5.50987
												28606451	KPNA5	4.88622
												45717504	KPNA6	7.16404
												34661506	KPNB1	5.04859
												33702382	KRAS	10.2912
												12747460	KRCC1	4.73342
												14726502	KREMEN2	4.31286
												41706405	KRI1	28.2333
												69702487	KRR1	4.67366
												12689335	KRT8	12.8234
												52638354	KTN1	9.45173
												61627424	KY	4.98786
												37678386	L3MBTL3	4.13511
												48634368	L3MBTL4	5.90985
												24665415	LAMA1	17.9231
												45715411	LAMA3	4.54186
												60734303	LAMB2	4.13426
												31656502	LAMC2	4.13481
												16739374	LAMP3	4.92683
												74803445	LANCL3	8.73812
												39672393	LAPTM4A	5.07421
												66603492	LAS1L	5.73773
												24656505	LASP1	9.21595
												45675388	LASS2	7.79053
												33731445	LBR	5.31376
												57602416	LCE2A	5.46361
												18763399	LCORL	6.37286
												59633509	LDB1	4.10966
												18612401	LDHA	5.02004
												60624455	LDLR	17.3965
												24637391	LDOC1	8.5557
												21791305	LEKR1	6.60853
												15651451	LENG1	4.70405
												33689329	LETM2	41.4267
												10692384	LETMD1	7.84113
												47680369	LGALS3	4.09179
												50703465	LGI3	7.30042
												46806454	LGR6	5.23925
												39683319	LHX5	6.45658
												35625336	LIG1	4.84195
												12773497	LIG3	5.10013
												71801476	LIMA1	8.1442
												23689354	LIMCH1	17.0939
												30666397	LINS1	4.31512
												73768330	LIPA	4.73279
												18737418	LIPG	5.96823
												65763509	LLGL2	5.61758
												32786445	LLPH	5.78333
												37778372	LMAN2L	4.02719
												36799497	LMNB1	18.2226
												56675340	LMO1	8.40404
												44728436	LMO3	5.292
												55624455	LMO4	4.56396
												62604390	LMTK3	5.3596
												46615488	LMX1A	24.0923
												57769307	LNPEP	6.33893
												12696311	LOC100009676	7.58544
												34808455	LOC100128811	5.79177
												42765309	LOC100130987	4.35445
												15697445	LOC100132707	4.15885
												17737465	LOC100133308	5.44718
												73691495	LOC100133957	16.2893
												58653405	LOC100133985	4.02729
												43802507	LOC100134368	4.0609
												13778402	LOC100134713	8.68673
												70786432	LOC100188947	7.84188
												31765370	LOC100190939	4.18607
												52728399	LOC100192378	6.88701
												44779476	LOC100216545	6.7502
												43712319	LOC100270746	13.5412
												46724391	LOC100302652	7.3763
												71692367	LOC145783	4.70003
												71754362	LOC148189	5.35121
												13716427	LOC220729	5.46626
												23765501	LOC256880	4.81974
												11624306	LOC282997	17.3256
												29664503	LOC283392	33.0122
												33616359	LOC283867	15.5782
												14677308	LOC284276	4.45694
												28738437	LOC285375	4.47406
												13775476	LOC285830	10.0299
												29664308	LOC338758	5.21903
												66655487	LOC387647	12.7137
												23659471	LOC388588	4.41851
												43787446	LOC388796	5.27585
												53645322	LOC389332	4.42146
												25804402	LOC389634	9.01933
												21797497	LOC400027	4.27893
												70777345	LOC400657	13.1061
												27722403	LOC400752	23.4327
												38750504	LOC400759	5.14573
												35619344	LOC401052	6.10313
												42681495	LOC401397	19.1083
												52607446	LOC401431	28.5292
												31754306	LOC401463	4.73324
												12728478	LOC404266	4.04869
												59690337	LOC441046	6.56858
												46709339	LOC550112	5.38431
												59652413	LOC552889	14.3748
												45719427	LOC554203	8.60221
												58744447	LOC595101	5.06435
												65682320	LOC643923	4.01463
												52649498	LOC644145	4.1927
												72728320	LOC645332	21.8861
												64711367	LOC646405	4.27115
												60606497	LOC647309	4.12596
												19748366	LOC728190	7.05405
												13764393	LOC728407	28.3957
												60674435	LOC728723	5.07497
												30603440	LOC728855	18.5108
												62621389	LOC729156	4.97395
												10695460	LOC730101	4.22054
												58643370	LOC92659	4.49387
												57724417	LOX	5.9023
												61609380	LPAR2	45.367
												31756359	LPCAT1	4.00953
												51704315	LPCAT4	14.3403
												73700371	LPHN2	5.19769
												35647443	LPL	41.2474
												40632491	LPO	4.18445
												68806427	LPP	4.26815
												30783441	LPPR3	7.54903
												33717344	LPPR4	6.23246
												67727304	LPPR5	8.22566
												66720339	LPXN	4.59094
												23773328	LQK1	4.37933
												28796420	LRBA	5.16244
												19703341	LRCH3	4.50682
												43694416	LRFN3	8.3396
												50620481	LRGUK	5.00639
												36741305	LRIG3	4.76607
												50600377	LRP1	4.23329
												10629479	LRP10	7.90777
												47717465	LRP4	7.43818
												17720381	LRRC10	81.7049
												46696417	LRRC16A	12.7017
												40768440	LRRC2	4.51549
												66757322	LRRC20	19.86
												47718361	LRRC26	23.121
												65786356	LRRC3B	8.79889
												27733344	LRRC49	5.85743
												42679426	LRRC50	5.66522
												57700328	LRRC59	5.16029
												42736501	LRRC61	6.1052
												73730409	LRRN1	5.84324
												26687373	LSG1	9.92646
												16748310	LSM1	4.17656
												32739303	LSM10	5.4686
												19651509	LSM5	8.46091
												66800461	LSS	10.9546
												64767361	LTB	20.8924
												28659478	LTBP1	4.83633
												52611339	LTBP2	4.00541
												74754321	LTBP3	5.35837
												44624367	LTBP4	4.65215
												35702306	LTC4S	5.91511
												22677417	LUC7L3	12.3622
												74716449	LUZP2	6.30541
												53675430	LY6G5C	18.4301
												50791367	LYPD3	7.85254
												42753356	LYPD5	6.64647
												55635400	LYPD6B	4.26126
												49804319	LYPLAL1	4.81406
												44600430	LYRM2	14.8752
												44682383	LYSMD1	5.28682
												12658415	LYSMD2	11.1996
												52656465	LYSMD4	8.4658
												66758458	LYST	4.42341
												11749417	MACF1	5.17288
												61729304	MAD1L1	12.3827
												38688401	MAD2L2	5.13079
												24735379	MAEA	4.32888
												39696460	MAFF	4.71626
[truncated: 2,780 more rows]
