# Supplementary material for: Induced Pluripotency of Human Prostatic Epithelial Cells
Source: PLoS One. 2013 May 22;8(5):e64503. doi: 10.1371/journal.pone.0064503 (PMC3661502; doi:10.1371/journal.pone.0064503)
Supplement: Table S6 — Canonical pathways and upstream regulators identified by IPA using genes in Table S5. (XLS) [file pone.0064503.s013.xls]

## Sheet: PSAday5vs1-demethylated-pathway
Table S6 Canonical pathways and upstream regulators identified by IPA using genes in Table S5.
Ingenuity Canonical Pathways	-log(p-value)	Ratio	Molecules
Antigen Presentation Pathway	3.79	0.175	CALR,HLA-C,HLA-B,HLA-DRB1,PSMB8,HLA-DQA2,HLA-DRB5
nNOS Signaling in Neurons	3.13	0.135	GRIN2B,CALM1 (includes others),DLG2,PPP3CC,RASD1,PFKM,PRKCB
Citrulline Biosynthesis	2.77	0.115	GLS,ARG2,ALDH18A1
RANK Signaling in Osteoclasts	2.69	0.0947	CALM1 (includes others),FOS,MAP3K7,PIK3C3,MAPK10,NFATC1,PPP3CC,BIRC3,XIAP
Caveolar-mediated Endocytosis Signaling	2.57	0.0941	COPZ1,ITSN1,HLA-C,RAB5C,CAV1,HLA-B,FLOT1,ACTG1
DNA damage-induced 14-3-3œÉ Signaling	2.54	0.19	CCNE1,RAD17,RAD9A,RAD1
Protein Ubiquitination Pathway	2.38	0.0634	UBE2H,DNAJC19,TCEB2,UBE2V2,CDC23,MDM2,PSMB8,XIAP,USP8,NEDD4,HLA-C,PSMD12,PSMD10,HLA-B,UBA1,USP49,BIRC3
Virus Entry via Endocytic Pathways	2.08	0.0808	ITSN1,HLA-C,PIK3C3,CLTC,CAV1,HLA-B,ACTG1,PRKCB
Mechanisms of Viral Exit from Host Cells	2.04	0.111	CHMP6,NEDD4,ACTG1,CHMP3,PRKCB
Superpathway of Citrulline Metabolism	2.02	0.0789	GLS,ARG2,ALDH18A1
Protein Kinase A Signaling	1.94	0.0529	MYH10,SHH,CDC23,NFATC1,PYGL,PPP3CC,PLCL2,PDE4D,PLCH2,CALM1 (includes others),PTPRB,ACP1,EYA3,KDELR3,SMAD4,PDE5A,DUSP4,RYR1,CDC16,GNG4,PRKCB
Molecular Mechanisms of Cancer	1.83	0.0503	SHH,RHOC,ARHGEF17,MDM2,XIAP,FOS,CCNE1,RHOQ,ARHGEF10,MAP3K7,PIK3C3,CDK4,MAPK10,RASGRF1,SMAD4,BMP6,BIRC3,CASP7,PRKCB
EIF2 Signaling	1.77	0.06	EIF2AK4,RPL15,EIF3B,RPL34,RPL39,PIK3C3,EIF3A,RPS13,EIF2B3,EIF4A2,RPL9,RPLP0
OX40 Signaling Pathway	1.69	0.0745	TRAF3,HLA-C,MAPK10,HLA-B,HLA-DRB1,HLA-DQA2,HLA-DRB5
TWEAK Signaling	1.67	0.105	TRAF3,BIRC3,CASP7,XIAP
Cellular Effects of Sildenafil (Viagra)	1.64	0.0612	CALM1 (includes others),MYH10,GUCY1A3,PDE5A,PLCL2,PLCH2,PDE4D,ACTG1,CACNA1A
Inhibition of Angiogenesis by TSP1	1.63	0.103	CD47,SDC1,GUCY1A3,MAPK10
Type I Diabetes Mellitus Signaling	1.61	0.0667	HLA-C,MAP3K7,MAPK10,HLA-B,HLA-DRB1,SOCS5,HLA-DRB5,IRF1
Cardiac Hypertrophy Signaling	1.54	0.0533	CALM1 (includes others),RHOQ,MAP3K7,RHOC,PIK3C3,MAPK10,EIF2B3,ADRA2C,PLCL2,PPP3CC,PLCH2,GNG4,CACNA1A
Ephrin B Signaling	1.51	0.0741	ITSN1,EFNB1,ACP1,CXCL12,ITSN2,GNG4
Sorbitol Degradation I	1.49	0.2	SORD
Nur77 Signaling in T Lymphocytes	1.49	0.0794	CALM1 (includes others),HLA-DRB1,NFATC1,PPP3CC,HLA-DRB5
April Mediated Signaling	1.47	0.093	FOS,TRAF3,MAPK10,NFATC1
CD28 Signaling in T Helper Cells	1.45	0.0606	CALM1 (includes others),FOS,PIK3C3,MAPK10,HLA-DRB1,NFATC1,PPP3CC,HLA-DRB5
Dopamine-DARPP32 Feedback in cAMP Signaling	1.44	0.0546	GRIN2B,CALM1 (includes others),GUCY1A3,PPP2R5C,PPP3CC,PLCL2,PLCH2,DRD2,CACNA1A,PRKCB
HER-2 Signaling in Breast Cancer	1.43	0.075	CCNE1,PIK3C3,PARD6B,MDM2,ERBB2,PRKCB
PDGF Signaling	1.41	0.0706	FOS,PIK3C3,ACP1,CAV1,SPHK1,PRKCB
B Cell Activating Factor Signaling	1.4	0.0889	FOS,TRAF3,MAPK10,NFATC1
Amyotrophic Lateral Sclerosis Signaling	1.38	0.0593	GRIN2B,PIK3C3,RAB5C,BIRC3,CASP7,XIAP,CACNA1A
Reelin Signaling in Neurons	1.36	0.0732	ARHGEF10,MAPT,PIK3C3,HCK,MAPK10,MAP4K1
Regulation of IL-2 Expression in Activated and Anergic T Lymphocytes	1.36	0.0674	CALM1 (includes others),FOS,MAPK10,SMAD4,NFATC1,PPP3CC
Cytotoxic T Lymphocyte-mediated Apoptosis of Target Cells	1.34	0.0706	HLA-C,HLA-B,HLA-DRB1,HLA-DQA2,HLA-DRB5,CASP7
Gluconeogenesis I	1.34	0.0612	PGK1,ENO1,ME2
Glioblastoma Multiforme Signaling	1.31	0.0549	CCNE1,RHOQ,WNT3A,RHOC,PIK3C3,CDK4,MDM2,PLCL2,PLCH2
Calcium-induced T Lymphocyte Apoptosis	1.3	0.0714	CALM1 (includes others),HLA-DRB1,PPP3CC,HLA-DRB5,PRKCB
Glycolysis I	1.29	0.0698	PGK1,ENO1,PFKM
Role of Osteoblasts, Osteoclasts and Chondrocytes in Rheumatoid Arthritis	1.29	0.0504	CALM1 (includes others),FOS,WNT3A,MAP3K7,PIK3C3,MAPK10,SMAD4,NFATC1,PPP3CC,BMP6,BIRC3,XIAP
CD40 Signaling	1.27	0.0714	FOS,TRAF3,MAP3K7,PIK3C3,MAPK10
PI3K Signaling in B Lymphocytes	1.24	0.0571	CALM1 (includes others),FOS,PIK3AP1,NFATC1,PPP3CC,PLCL2,PLCH2,PRKCB
Role of Oct4 in Mammalian Embryonic Stem Cell Pluripotency	1.24	0.0889	NANOG,NR2F2,PHC3,FBXO15
ErbB Signaling	1.24	0.069	FOS,BTC,PIK3C3,MAPK10,ERBB2,PRKCB
Pancreatic Adenocarcinoma Signaling	1.23	0.0583	CCNE1,PIK3C3,CDK4,MAPK10,SMAD4,MDM2,ERBB2
TNFR2 Signaling	1.21	0.0909	FOS,BIRC3,XIAP
Graft-versus-Host Disease Signaling	1.21	0.08	HLA-C,HLA-B,HLA-DRB1,HLA-DRB5
Axonal Guidance Signaling	1.19	0.0427	SHH,ITSN1,ADAM15,CXCL12,NFATC1,PPP3CC,PLCL2,PLCH2,SEMA6C,SRGAP3,WNT3A,PIK3C3,SEMA6D,EFNB1,PFN2,SEMA3B,ERBB2,BMP6,GNG4,PRKCB
Sulfate Activation for Sulfonation	1.19	0.125	PAPSS1
Anandamide Degradation	1.19	0.2	FAAH2
Glutamine Degradation I	1.19	0.2	GLS
Sphingosine-1-phosphate Signaling	1.19	0.0583	RHOQ,RHOC,PIK3C3,SPHK1,PLCL2,PLCH2,CASP7
Autoimmune Thyroid Disease Signaling	1.18	0.0656	HLA-C,HLA-B,HLA-DRB1,HLA-DRB5
TNFR1 Signaling	1.18	0.0769	FOS,BIRC3,CASP7,XIAP
Gap Junction Signaling	1.18	0.0511	GUCY1A3,PIK3C3,CAV1,PPP3CC,PLCL2,PLCH2,DRD2,ACTG1,PRKCB
Production of Nitric Oxide and Reactive Oxygen Species in Macrophages	1.17	0.0476	FOS,RHOQ,MAP3K7,RHOC,PIK3C3,MAPK10,PPP2R5C,ARG2,IRF1,PRKCB
Crosstalk between Dendritic Cells and Natural Killer Cells	1.16	0.0632	MICB,HLA-C,HLA-B,HLA-DRB1,ACTG1,HLA-DRB5
Androgen Signaling	1.16	0.0486	CALM1 (includes others),CALR,CCNH,NCOA4,GNG4,PRKCB,POLR2K
CCR5 Signaling in Macrophages	1.14	0.0526	CALM1 (includes others),FOS,MAPK10,GNG4,PRKCB
Cdc42 Signaling	1.11	0.0508	FOS,HLA-C,MAPK10,HLA-B,HLA-DRB1,TNK2,HLA-DQA2,HLA-DRB5,CLIP1
PEDF Signaling	1.09	0.0641	HNF1B,PIK3C3,ZEB1,CASP7,TCF12
nNOS Signaling in Skeletal Muscle Cells	1.08	0.0645	CALM1 (includes others),RYR1
Dermatan Sulfate Degradation (Metazoa)	1.08	0.087	HYAL3,FGFRL1
PKCŒ∏ Signaling in T Lymphocytes	1.08	0.049	FOS,MAP3K7,PIK3C3,HLA-DRB1,NFATC1,PPP3CC,HLA-DRB5
BMP signaling pathway	1.07	0.0625	MAP3K7,MAPK10,SMAD4,BMP6,XIAP
SAPK/JNK Signaling	1.07	0.0588	MAP3K7,PIK3C3,MAPK10,MAP4K1,NFATC1,DUSP4
14-3-3-mediated Signaling	1.06	0.0579	FOS,MAPT,PIK3C3,MAPK10,PLCL2,PLCH2,PRKCB
LPS-stimulated MAPK Signaling	1.05	0.061	FOS,MAP3K7,PIK3C3,MAPK10,PRKCB
Prolactin Signaling	1.05	0.0625	FOS,PIK3C3,SOCS5,IRF1,PRKCB
Mouse Embryonic Stem Cell Pluripotency	1.05	0.0606	NANOG,WNT3A,MAP3K7,PIK3C3,SMAD4,XIAP
NADH Repair	1.03	0.111	CARKD
Spermidine Biosynthesis I	1.03	0.125	SRM
Endothelin-1 Signaling	1	0.0481	FOS,GUCY1A3,PIK3C3,MAPK10,EDNRA,PLCL2,PLCH2,CASP7,PRKCB
Role of CHK Proteins in Cell Cycle Checkpoint Control	0.988	0.0702	RAD17,RAD9A,PPP2R5C,RAD1
Cell Cycle Regulation by BTG Family Proteins	0.984	0.0833	CCNE1,CDK4,PPP2R5C
GŒ±q Signaling	0.974	0.0476	CALM1 (includes others),RHOQ,RHOC,PIK3C3,NFATC1,PPP3CC,GNG4,PRKCB
Neuropathic Pain Signaling In Dorsal Horn Neurons	0.972	0.0556	GRIN2B,FOS,PIK3C3,PLCL2,PLCH2,PRKCB
RhoGDI Signaling	0.966	0.0455	ARHGAP6,ARHGEF10,RHOQ,RHOC,RDX,ARHGAP12,ARHGEF17,GNG4,ACTG1
Nitric Oxide Signaling in the Cardiovascular System	0.961	0.0505	CALM1 (includes others),GUCY1A3,PIK3C3,CAV1,CACNA1A
Glioma Invasiveness Signaling	0.945	0.0667	RHOQ,RHOC,HMMR,PIK3C3
Cardiomyocyte Differentiation via BMP Receptors	0.942	0.1	MAP3K7,SMAD4
Superpathway of Geranylgeranyldiphosphate Biosynthesis I (via Mevalonate)	0.942	0.0556	FDPS,HADHA
HIF1Œ± Signaling	0.927	0.0556	EPO,PIK3C3,TCEB2,MAPK10,MDM2,P4HTM
CXCR4 Signaling	0.925	0.0476	FOS,RHOQ,RHOC,PIK3C3,CXCL12,MAPK10,GNG4,PRKCB
Serine Biosynthesis	0.908	0.0769	UBAC2
Geranylgeranyldiphosphate Biosynthesis	0.908	0.125	FDPS
Proline Biosynthesis I	0.908	0.0714	ALDH18A1
Arginine Degradation I (Arginase Pathway)	0.908	0.0769	ARG2
GADD45 Signaling	0.902	0.0909	CCNE1,CDK4
Signaling by Rho Family GTPases	0.896	0.0435	FOS,ARHGEF10,RHOQ,RHOC,PIK3C3,MAPK10,RDX,ARHGEF17,GNG4,ACTG1,CLIP1
Allograft Rejection Signaling	0.894	0.0526	HLA-C,HLA-B,HLA-DRB1,HLA-DQA2,HLA-DRB5
Netrin Signaling	0.879	0.0526	NFATC1,RYR1,PPP3CC
Germ Cell-Sertoli Cell Junction Signaling	0.879	0.0488	EPN1,AGGF1,RHOQ,MAP3K7,RHOC,PIK3C3,MAPK10,ACTG1
Role of NFAT in Cardiac Hypertrophy	0.878	0.0435	CALM1 (includes others),MAP3K7,PIK3C3,MAPK10,PPP3CC,PLCL2,PLCH2,GNG4,PRKCB
iCOS-iCOSL Signaling in T Helper Cells	0.87	0.0488	CALM1 (includes others),PIK3C3,HLA-DRB1,NFATC1,PPP3CC,HLA-DRB5
Cell Cycle: G1/S Checkpoint Regulation	0.867	0.0606	CCNE1,CDK4,SMAD4,MDM2
Lipid Antigen Presentation by CD1	0.866	0.087	CALR,PSAP
fMLP Signaling in Neutrophils	0.856	0.0465	CALM1 (includes others),PIK3C3,NFATC1,PPP3CC,GNG4,PRKCB
Role of PKR in Interferon Induction and Antiviral Response	0.855	0.0652	TRAF3,MAP3K7,IRF1
Neuroprotective Role of THOP1 in Alzheimer's Disease	0.855	0.0556	HLA-C,MAPT,HLA-B
TR/RXR Activation	0.846	0.0521	TBL1Y,ENO1,PIK3C3,NCOA4,MDM2
Human Embryonic Stem Cell Pluripotency	0.835	0.0446	NANOG,WNT3A,PIK3C3,SPHK1,SMAD4,FGFRL1,BMP6
Antiproliferative Role of Somatostatin Receptor 2	0.83	0.0563	GUCY1A3,SSTR2,PIK3C3,GNG4
GM-CSF Signaling	0.83	0.0588	PIK3C3,HCK,PPP3CC,PRKCB
CMP-N-acetylneuraminate Biosynthesis I (Eukaryotes)	0.818	0.0556	NANP
Trans, trans-farnesyl Diphosphate Biosynthesis	0.818	0.1	FDPS
Factors Promoting Cardiogenesis in Vertebrates	0.817	0.0532	CCNE1,MAP3K7,SMAD4,BMP6,PRKCB
Mitochondrial Dysfunction	0.812	0.0402	NDUFV3,MAPK10,NDUFA12,CYC1,DHODH,NDUFA2,COX7C
Melanoma Signaling	0.81	0.0652	PIK3C3,CDK4,MDM2
Maturity Onset Diabetes of Young (MODY) Signaling	0.799	0.0645	HNF1B,CACNA1A
Hypoxia Signaling in the Cardiovascular System	0.796	0.0606	EPO,UBE2H,UBE2V2,MDM2
Thrombin Signaling	0.789	0.0437	GATA5,ARHGEF10,RHOQ,RHOC,PIK3C3,PLCL2,PLCH2,GNG4,PRKCB
mTOR Signaling	0.78	0.0429	RHOQ,EIF3B,RHOC,PIK3C3,EIF3A,RPS13,PPP2R5C,EIF4A2,PRKCB
Aryl Hydrocarbon Receptor Signaling	0.778	0.0435	FOS,CYP1A1,CCNE1,CDK4,SLC35A2,MDM2,ALDH18A1
iNOS Signaling	0.767	0.0566	CALM1 (includes others),FOS,IRF1
cAMP-mediated signaling	0.763	0.0446	CALM1 (includes others),AVPR2,PKIB,PTH1R,PDE5A,ADRA2C,DUSP4,PPP3CC,PDE4D,DRD2
Erythropoietin Signaling	0.763	0.0513	EPO,FOS,PIK3C3,PRKCB
CTLA4 Signaling in Cytotoxic T Lymphocytes	0.747	0.051	PIK3C3,CLTC,HLA-DRB1,PPP2R5C,HLA-DRB5
GDNF Family Ligand-Receptor Interactions	0.747	0.0548	FOS,PIK3C3,MAPK10,RET
Remodeling of Epithelial Adherens Junctions	0.747	0.0588	RAB5C,MAPRE2,ACTG1,CLIP1
Huntington's Disease Signaling	0.746	0.0417	GRIN2B,CPLX2,GLS,PIK3C3,CLTC,VTI1B,GNG4,CASP7,PRKCB,POLR2K
Superpathway of Serine and Glycine Biosynthesis I	0.745	0.0556	UBAC2
Urea Cycle	0.745	0.05	ARG2
Chondroitin and Dermatan Biosynthesis	0.745	0.0769	CHSY1
Ceramide Biosynthesis	0.745	0.0625	DEGS2
Arginine Degradation VI (Arginase 2 Pathway)	0.745	0.0625	ARG2
Estrogen-mediated S-phase Entry	0.739	0.0714	CCNE1,CDK4
HMGB1 Signaling	0.733	0.0505	FOS,RHOQ,RHOC,PIK3C3,MAPK10
Growth Hormone Signaling	0.731	0.0526	FOS,PIK3C3,SOCS5,PRKCB
Chemokine Signaling	0.731	0.0548	CALM1 (includes others),FOS,CXCL12,PRKCB
Role of NFAT in Regulation of the Immune Response	0.724	0.0404	CALM1 (includes others),FOS,PIK3C3,HLA-DRB1,NFATC1,PPP3CC,GNG4,HLA-DRB5
Synaptic Long Term Potentiation	0.72	0.0465	GRIN2B,CALM1 (includes others),PPP3CC,PLCL2,PLCH2,PRKCB
p70S6K Signaling	0.72	0.0465	MAPT,PIK3C3,PPP2R5C,PLCL2,PLCH2,PRKCB
P2Y Purigenic Receptor Signaling Pathway	0.72	0.0435	FOS,PIK3C3,PLCL2,PLCH2,GNG4,PRKCB
Melatonin Signaling	0.716	0.0513	CALM1 (includes others),PLCL2,PLCH2,PRKCB
IL-17A Signaling in Gastric Cells	0.712	0.08	FOS,MAPK10
Glioma Signaling	0.708	0.0446	CALM1 (includes others),PIK3C3,CDK4,MDM2,PRKCB
CREB Signaling in Neurons	0.705	0.0394	GRIN2B,CALM1 (includes others),PIK3C3,PLCL2,PLCH2,GNG4,PRKCB,POLR2K
IL-3 Signaling	0.701	0.0541	FOS,PIK3C3,PPP3CC,PRKCB
Small Cell Lung Cancer Signaling	0.701	0.0449	TRAF3,CCNE1,PIK3C3,CDK4
Regulation of eIF4 and p70S6K Signaling	0.695	0.0402	EIF3B,PIK3C3,EIF3A,RPS13,EIF2B3,PPP2R5C,EIF4A2
Antiproliferative Role of TOB in T Cell Signaling	0.686	0.0769	CCNE1,SMAD4
Inositol Pyrophosphates Biosynthesis	0.685	0.0625	IP6K2
T Cell Receptor Signaling	0.683	0.0459	CALM1 (includes others),FOS,PIK3C3,NFATC1,PPP3CC
Dendritic Cell Maturation	0.67	0.0386	HLA-C,PIK3C3,MAPK10,HLA-B,HLA-DRB1,PLCL2,PLCH2,HLA-DRB5
HGF Signaling	0.659	0.0476	FOS,MAP3K7,PIK3C3,MAPK10,PRKCB
IL-4 Signaling	0.659	0.0506	PIK3C3,HLA-DRB1,NFATC1,HLA-DRB5
Aldosterone Signaling in Epithelial Cells	0.648	0.0417	NEDD4,PIK3C3,DNAJC19,PLCL2,PLCH2,SCNN1B,PRKCB
CD27 Signaling in Lymphocytes	0.639	0.0526	FOS,MAP3K7,MAPK10
Cholecystokinin/Gastrin-mediated Signaling	0.636	0.0472	FOS,RHOQ,RHOC,MAPK10,PRKCB
NRF2-mediated Oxidative Stress Response	0.636	0.0417	FOS,MAP3K7,PIK3C3,DNAJC19,SLC35A2,MAFK,ACTG1,PRKCB
Semaphorin Signaling in Neurons	0.623	0.0577	RHOQ,RHOC,DPYSL4
Superpathway of Cholesterol Biosynthesis	0.616	0.0233	FDPS,HADHA
Cardiac Œ≤-adrenergic Signaling	0.597	0.039	PKIB,PDE5A,PPP2R5C,PDE4D,GNG4,CACNA1A
Clathrin-mediated Endocytosis Signaling	0.596	0.0408	SH3BP4,EPN1,PIK3C3,RAB5C,CLTC,MDM2,PPP3CC,ACTG1
ILK Signaling	0.596	0.0417	MYH10,FOS,RHOQ,RHOC,PIK3C3,MAPK10,PPP2R5C,ACTG1
B Cell Receptor Signaling	0.595	0.0412	CALM1 (includes others),MAP3K7,PIK3C3,PIK3AP1,NFATC1,PPP3CC,PRKCB
Ceramide Signaling	0.594	0.0455	FOS,PIK3C3,SPHK1,PPP2R5C
Cyclins and Cell Cycle Regulation	0.594	0.0449	CCNH,CCNE1,CDK4,PPP2R5C
Assembly of RNA Polymerase I Complex	0.59	0.0769	TAF1C
Ketolysis	0.59	0.0556	HADHA
Thrombopoietin Signaling	0.578	0.0476	FOS,PIK3C3,PRKCB
Relaxin Signaling	0.569	0.0377	FOS,GUCY1A3,PIK3C3,PDE5A,PDE4D,GNG4
Role of Macrophages, Fibroblasts and Endothelial Cells in Rheumatoid Arthritis	0.562	0.0361	CALM1 (includes others),FOS,TRAF3,WNT3A,MAP3K7,PIK3C3,CXCL12,NFATC1,PPP3CC,PLCL2,PLCH2,PRKCB
B Cell Development	0.555	0.0606	HLA-DRB1,HLA-DRB5
Role of NANOG in Mammalian Embryonic Stem Cell Pluripotency	0.553	0.0439	NANOG,WNT3A,PIK3C3,SMAD4,BMP6
GŒ±s Signaling	0.553	0.0413	AVPR2,PTH1R,HCK,RYR1,GNG4
Embryonic Stem Cell Differentiation into Cardiac Lineages	0.551	0.1	NANOG
NAD Phosphorylation and Dephosphorylation	0.551	0.0588	ACP1
Glycogen Degradation II	0.551	0.0625	PYGL
Breast Cancer Regulation by Stathmin1	0.55	0.0386	CALM1 (includes others),CCNE1,ARHGEF10,PIK3C3,ARHGEF17,PPP2R5C,GNG4,PRKCB
Glutamate Receptor Signaling	0.549	0.0435	GRIN2B,CALM1 (includes others),GLS
TGF-Œ≤ Signaling	0.548	0.0449	FOS,MAP3K7,SMAD4,MAP4K1
Leukocyte Extravasation Signaling	0.543	0.0398	ARHGAP6,PIK3C3,CXCL12,MAPK10,RDX,ARHGAP12,ACTG1,PRKCB
Triacylglycerol Biosynthesis	0.536	0.0435	LPPR2,ELOVL6
Death Receptor Signaling	0.536	0.0469	BIRC3,CASP7,XIAP
Corticotropin Releasing Hormone Signaling	0.534	0.0368	SHH,CALM1 (includes others),FOS,GUCY1A3,PRKCB
Synaptic Long Term Depression	0.527	0.0377	GUCY1A3,RYR1,PPP2R5C,PLCL2,PLCH2,PRKCB
Induction of Apoptosis by HIV1	0.523	0.0462	MAPK10,BIRC3,XIAP
ATM Signaling	0.523	0.0492	MAPK10,RAD9A,MDM2
Role of JAK2 in Hormone-like Cytokine Signaling	0.519	0.0556	EPO,SOCS5
tRNA Splicing	0.519	0.0444	PDE5A,PDE4D
Interferon Signaling	0.519	0.0556	PSMB8,IRF1
Glutaryl-CoA Degradation	0.516	0.0417	HADHA
Ketogenesis	0.516	0.0476	HADHA
Œ±-Adrenergic Signaling	0.515	0.0381	CALM1 (includes others),PYGL,GNG4,PRKCB
IL-17A Signaling in Fibroblasts	0.502	0.05	FOS,MAP3K7
Nucleotide Excision Repair Pathway	0.502	0.0571	CCNH,POLR2K
Type II Diabetes Mellitus Signaling	0.489	0.0311	MAP3K7,PIK3C3,MAPK10,SOCS5,PRKCB
Hereditary Breast Cancer Signaling	0.489	0.0391	PIK3C3,CDK4,FANCF,FANCA,POLR2K
Cleavage and Polyadenylation of Pre-mRNA	0.485	0.0833	CSTF2
Hematopoiesis from Multipotent Stem Cells	0.485	0.0833	EPO
Glycogen Degradation III	0.485	0.0556	PYGL
RhoA Signaling	0.48	0.0417	ARHGAP6,RDX,ARHGAP12,PFN2,ACTG1
IL-17A Signaling in Airway Cells	0.474	0.0417	MAP3K7,PIK3C3,MAPK10
Phospholipase C Signaling	0.473	0.0346	CALM1 (includes others),ARHGEF10,RHOQ,RHOC,ARHGEF17,NFATC1,PPP3CC,GNG4,PRKCB
D-myo-inositol (1,4,5,6)-Tetrakisphosphate Biosynthesis	0.472	0.036	WBP11,PPM1H,ACP1,PALD1,NUDT15
D-myo-inositol (3,4,5,6)-tetrakisphosphate Biosynthesis	0.472	0.036	WBP11,PPM1H,ACP1,PALD1,NUDT15
3-phosphoinositide Biosynthesis	0.472	0.0343	WBP11,PIK3C3,PPM1H,ACP1,PALD1,NUDT15
Communication between Innate and Adaptive Immune Cells	0.466	0.0367	HLA-C,HLA-B,HLA-DRB1,HLA-DRB5
IL-1 Signaling	0.466	0.0374	FOS,MAP3K7,MAPK10,GNG4
VEGF Signaling	0.466	0.0388	PIK3C3,EIF2B3,ACTG1,PRKCB
Sertoli Cell-Sertoli Cell Junction Signaling	0.46	0.0359	MPP6,EPN1,AGGF1,GUCY1A3,MAP3K7,MAPK10,ACTG1
Assembly of RNA Polymerase III Complex	0.457	0.0625	BRF1
Non-Small Cell Lung Cancer Signaling	0.451	0.038	PIK3C3,CDK4,ERBB2
Calcium Signaling	0.447	0.0332	GRIN2B,CALM1 (includes others),MYH10,CALR,NFATC1,RYR1,PPP3CC
Chronic Myeloid Leukemia Signaling	0.438	0.0381	PIK3C3,CDK4,SMAD4,MDM2
Chondroitin Sulfate Degradation (Metazoa)	0.432	0.0435	HYAL3
Mevalonate Pathway I	0.432	0.0357	HADHA
Mitotic Roles of Polo-Like Kinase	0.43	0.0429	PPP2R5C,CDC23,CDC16
JAK/Stat Signaling	0.43	0.0429	FOS,PIK3C3,SOCS5
Neurotrophin/TRK Signaling	0.43	0.04	FOS,SPRY2,PIK3C3
Tight Junction Signaling	0.422	0.0373	MYH10,FOS,CDK4,CSTF2,PPP2R5C,ACTG1
IL-10 Signaling	0.42	0.0385	FOS,MAP3K7,ARG2
Agrin Interactions at Neuromuscular Junction	0.42	0.0435	MAPK10,ERBB2,ACTG1
Superpathway of Inositol Phosphate Compounds	0.416	0.0308	WBP11,PIK3C3,PPM1H,ACP1,PALD1,IP6K2,NUDT15
MIF Regulation of Innate Immunity	0.413	0.04	FOS,MAPK10
FcŒ≥RIIB Signaling in B Lymphocytes	0.413	0.0339	PIK3C3,MAPK10
IGF-1 Signaling	0.412	0.0381	FOS,NEDD4,PIK3C3,SOCS5
IL-8 Signaling	0.41	0.0341	FOS,RHOQ,RHOC,PIK3C3,MAPK10,GNG4,PRKCB
Telomere Extension by Telomerase	0.408	0.0588	TINF2
Isoleucine Degradation I	0.408	0.0333	HADHA
Methionine Degradation I (to Homocysteine)	0.408	0.0435	PRMT8
Renal Cell Carcinoma Signaling	0.4	0.0405	FOS,PIK3C3,TCEB2
Basal Cell Carcinoma Signaling	0.4	0.0411	SHH,WNT3A,BMP6
IL-17 Signaling	0.381	0.0405	MAP3K7,PIK3C3,MAPK10
Systemic Lupus Erythematosus Signaling	0.374	0.0324	SNRNP35,FOS,HLA-C,PIK3C3,PRPF39,HLA-B,NFATC1,LSM4
AMPK Signaling	0.369	0.0299	PIK3C3,ADRA2C,PPP2R5C,PFKFB2,PFKM
Cysteine Biosynthesis III (mammalia)	0.367	0.0333	PRMT8
MSP-RON Signaling Pathway	0.365	0.04	PIK3C3,ACTG1
Leptin Signaling in Obesity	0.364	0.0361	PIK3C3,PLCL2,PLCH2
IL-12 Signaling and Production in Macrophages	0.356	0.0321	FOS,PIK3C3,MAPK10,IRF1,PRKCB
D-myo-inositol-5-phosphate Metabolism	0.356	0.0321	WBP11,PPM1H,ACP1,PALD1,NUDT15
3-phosphoinositide Degradation	0.35	0.0318	WBP11,PPM1H,ACP1,PALD1,NUDT15
G-Protein Coupled Receptor Signaling	0.349	0.0331	AVPR2,PIK3C3,PTH1R,PDE5A,ADRA2C,DUSP4,PDE4D,DRD2,PRKCB
Valine Degradation I	0.349	0.0286	HADHA
Endoplasmic Reticulum Stress Pathway	0.349	0.0556	CASP7
VEGF Family Ligand-Receptor Interactions	0.347	0.0357	FOS,PIK3C3,PRKCB
Granzyme A Signaling	0.332	0.05	HMGB2
Renin-Angiotensin Signaling	0.331	0.032	FOS,PIK3C3,MAPK10,PRKCB
Glucocorticoid Receptor Signaling	0.323	0.0306	FOS,CCNH,MAP3K7,PIK3C3,MAPK10,SMAD4,NFATC1,PPP3CC,POLR2K
Tryptophan Degradation III (Eukaryotic)	0.316	0.0208	HADHA
Assembly of RNA Polymerase II Complex	0.313	0.0357	CCNH,POLR2K
RAR Activation	0.307	0.0317	FOS,CCNH,NR2F2,MAPK10,SMAD4,PRKCB
Ephrin Receptor Signaling	0.307	0.0299	GRIN2B,ITSN1,EFNB1,ACP1,CXCL12,GNG4
Regulation of Actin-based Motility by Rho	0.301	0.0337	RHOQ,RHOC,PFN2
Prostate Cancer Signaling	0.301	0.0306	CCNE1,PIK3C3,MDM2
Endometrial Cancer Signaling	0.295	0.0351	PIK3C3,ERBB2
CCR3 Signaling in Eosinophils	0.293	0.0315	CALM1 (includes others),PIK3C3,GNG4,PRKCB
Epithelial Adherens Junction Signaling	0.293	0.034	MYH10,EPN1,AGGF1,ACTG1,CLIP1
Colorectal Cancer Metastasis Signaling	0.292	0.031	FOS,RHOQ,WNT3A,RHOC,PIK3C3,MAPK10,SMAD4,GNG4
Polyamine Regulation in Colon Cancer	0.287	0.0345	PSME3
NAD Salvage Pathway II	0.287	0.0323	ACP1
Pyrimidine Ribonucleotides Interconversion	0.287	0.0294	CTPS2
IL-2 Signaling	0.286	0.0345	FOS,PIK3C3
IL-6 Signaling	0.282	0.0323	FOS,MAP3K7,PIK3C3,MAPK10
Lymphotoxin Œ≤ Receptor Signaling	0.278	0.0328	TRAF3,PIK3C3
Role of IL-17A in Arthritis	0.278	0.0317	PIK3C3,MAPK10
FAK Signaling	0.274	0.0297	HMMR,PIK3C3,ACTG1
Altered T Cell and B Cell Signaling in Rheumatoid Arthritis	0.274	0.0326	TRAF3,HLA-DRB1,HLA-DRB5
CDK5 Signaling	0.267	0.0319	MAPT,PPP2R5C,CACNA1A
Actin Nucleation by ARP-WASP Complex	0.262	0.0303	RHOQ,RHOC
Phospholipases	0.262	0.0303	PLCL2,PLCH2
Regulation of Cellular Mechanics by Calpain Protease	0.262	0.0278	CCNE1,CDK4
Toll-like Receptor Signaling	0.262	0.0323	FOS,MAP3K7
EGF Signaling	0.262	0.0323	FOS,PIK3C3
IL-22 Signaling	0.262	0.04	MAPK10
Role of Lipids/Lipid Rafts in the Pathogenesis of Influenza	0.262	0.037	FDPS
Tumoricidal Function of Hepatic Natural Killer Cells	0.262	0.0417	CASP7
Pyrimidine Ribonucleotides De Novo Biosynthesis	0.262	0.0208	CTPS2
Neuregulin Signaling	0.261	0.0294	BTC,ERBB2,PRKCB
Bladder Cancer Signaling	0.261	0.033	CDK4,MDM2,ERBB2
G Beta Gamma Signaling	0.261	0.0256	CAV1,GNG4,PRKCB
Apoptosis Signaling	0.261	0.0316	BIRC3,CASP7,XIAP
GŒ±i Signaling	0.26	0.0303	CAV1,ADRA2C,DRD2,GNG4
ErbB2-ErbB3 Signaling	0.254	0.0333	PIK3C3,ERBB2
Role of JAK family kinases in IL-6-type Cytokine Signaling	0.25	0.037	MAPK10
Myc Mediated Apoptosis Signaling	0.247	0.0333	PIK3C3,MAPK10
Bupropion Degradation	0.239	0.0303	CYP1A1
Role of BRCA1 in DNA Damage Response	0.233	0.0308	FANCF,FANCA
ErbB4 Signaling	0.233	0.0299	PIK3C3,PRKCB
IL-15 Production	0.229	0.0323	IRF1
Cell Cycle Control of Chromosomal Replication	0.229	0.0323	CDK4
Acetone Degradation I (to Methylglyoxal)	0.229	0.0278	CYP1A1
Sonic Hedgehog Signaling	0.21	0.0303	SHH
Fatty Acid Œ≤-oxidation I	0.201	0.0222	HADHA
Superpathway of Methionine Degradation	0.201	0.0156	PRMT8

## Sheet: PSAday5vs1-demethylat-regulator
¬© 2000-2013 Ingenuity Systems, Inc. All rights reserved.
Upstream Regulator	Molecule Type	p-value of overlap	Target molecules in dataset	Mechanistic Network
HNF4A	transcription regulator	0.000111	ABHD10,ALKBH6,ARG2,ATP10A,ATP6V0C,B9D2,BNIP1,C20orf111,C20orf72,CAV1,CCDC94,CCNE1,CCNH,CD3EAP,CDC23,CDK12,CDK5RAP3,CHCHD5,COPZ1,COX7C,CREBL2,CRYZL1,CYP1A1,DAD1,DDX41,DDX47,DEDD2,EPO,FAM53C,FANCF,FBXO31,FDPS,FLOT1,FOXRED1,GRWD1,HADHA,HLA-B,HLA-C,HMGB2,HMGN4,HNF1B,HPS5,HYAL3,IER5,IRF6,ISOC1,KIAA0141,KIF9,KRT8,LSM4,MAP3K7,MDM2,MEPCE,MID1,MRPL32,N4BP2L2,NCOA4,NFKBIL1,NR2F2,OSBP,PEX11B,PEX13,PFDN6,PIK…
BIRC2	enzyme	0.000135	BIRC3,CCNE1,NFATC1,XIAP
camptothecin	chemical toxicant	0.000383	BIRC3,C18orf1,CCNE1,CD47,CDK4,FAM53C,FOS,H2AFJ,HIST1H3A (includes others),HLA-B,HLA-C,HOXA11,HPS5,HRK,IER5,IRF1,ITSN1,MAD1L1,MARCKSL1,MBOAT7,MDM2,MEPCE,MYB,PLCL2,RASGRP2,RDX,SDC1,SDC4,SLC30A1,SPRY2,STK17B,TBL1X,TNK2,TRAF3,XIAP,ZNF532
NLRP12	other	0.000579	CXCL12,HLA-B,HLA-C,HLA-J,PSMB8,TRAF3
HSPA9	other	0.000688	CLMN,MDM2,NAV2,RET
ginsenoside Rh2	chemical - endogenous non-mammalian	0.00111	FOS,NFATC1
MNAT1	other	0.00111	CCNE1,CCNH
zVAD-FMK	chemical - protease inhibitor	0.00111	BIRC3,CCNE1,CDK4,FOS,MDM2,XIAP
flavopiridol	chemical drug	0.00171	BIRC3,CCNE1,ERBB2,FOS,TCEA1,XIAP
valproic acid	chemical drug	0.00191	ATP5I,AVPR2,CALR,CRLF1,CYP1A1,DAPK3,ELOVL6,ETV6,FDPS,LIMA1,MAD1L1,MICB,PKIB,RHOBTB3,SSTR2,TBL1X,TRAF3,UBE2H,XIAP,ZEB1,ZNRF1
EBI3	cytokine	0.00286	CDK4,FOS,HLA-B,HLA-C,IRF1,NFATC1
3,3'-diindolylmethane	chemical drug	0.00286	CDK4,ERBB2,HLA-B,HLA-C,XIAP,ZEB1
Gap	group	0.00325	FOS,RASGRF1
GTF2F2	transcription regulator	0.00325	CYC1,DRD2
CYSLTR1	G-protein coupled receptor	0.00325	FOS,NFATC1
SRC	kinase	0.00326	CAV1,CCNE1,CYP1A1,ENO1,ERBB2,FOS,NANOG,PGK1,POSTN,PTH1R
SATB2	transcription regulator	0.00371	BCL11B,CHAT,NANOG
GHRH	other	0.00387	CCNE1,DRD2,FOS,SSTR2
HOXA5	transcription regulator	0.00387	IER2,MDM2,SHH,SLC6A2
NTRK1	kinase	0.00387	CALCA,CHAT,FOS,RET
RARB	ligand-dependent nuclear receptor	0.00444	CASP7,CCNE1,DRD2,HLA-C,HNF1B,RET,TCEA1
NKX3-1	transcription regulator	0.00554	CASP7,ETV3,FOS,PRKCB,SDC1,SDC4
MAP3K3	kinase	0.00554	FOS,POSTN,PSME3,XIAP
actinomycin D	chemical drug	0.0059	AGFG1,CAV1,CYP1A1,DUSP4,FOS,GUCY1A3,IRF1,MDM2,PTH1R,PTHLH,SCNN1B,SLC30A1,SPHK1,XIAP
1-methyl-2-pyrrolidinone	chemical toxicant	0.00636	FOS,NFATC1
KLF16	transcription regulator	0.00636	CYP1A1,DRD2
AGTRAP	G-protein coupled receptor	0.00636	FOS,SLC6A2
catecholamine	chemical - other	0.00636	CYP1A1,ERBB2
ARNT	transcription regulator	0.00641	CAV1,CDK4,CYP1A1,DEGS2,ENO1,EPO,PGK1,SHH
N,N-dimethylsphingosine	chemical reagent	0.00647	FOS,NFATC1,SPHK1
CP-55940	chemical reagent	0.00649	CCNE1,DRD2,ERBB2,MDM2,PRKCB
SHH	peptidase	0.00765	CALCA,CAV1,CCNE1,HOXD11,LMX1A,NR2F2,POU3F4,PTHLH,SHH,SRM,TBX1
miR-124-3p (and other miRNAs w/seed AAGGCAC)	mature microRNA	0.00771	ARHGAP29,CAV1,CDK4,CHSY1,FCHO2,GAS2L1,HYAL3,INO80C,NAA15,NFATC1,PTTG1IP,SERPINB6,STX2,TMEM248,USP49
bortezomib	chemical drug	0.00818	BIRC3,CALR,CASP7,CAV1,CDK4,CXCL12,FANCA,FANCF,MDM2,PKIB,VAPB,XIAP
PTEN	phosphatase	0.00844	ATP5I,CASP7,CCNE1,CDK4,EPO,ETV3,FOS,HOXA11,MAFK,MDM2,MRPL12,PGK1,PRKCB,PYGL,SDC1,SDC4,SHH,SMAD4,SORD,SPRY2,STX5,WDR45
lenalidomide	chemical drug	0.00957	BCL11B,CEP72,FCHO2,HIST1H3A (includes others),HLA-DRB1,IGF2BP3,LIMA1,MYB,TMEM185B,WDR4
STOX1	other	0.0102	ACTG1,CALM1 (includes others),MAPT
BAG1	other	0.0102	FOS,HRK,MAPT
NGFR	transmembrane receptor	0.0102	CCNE1,DRD2,FOS,GRIN2B
8-epi-prostaglandin F2alpha	chemical - endogenous non-mammalian	0.0104	PTH1R,PTHLH
ERAP1	peptidase	0.0104	HLA-B,HLA-C
Hoxc9	other	0.0104	HOXD11,SHH
RTKN	other	0.0104	BIRC3,FOS
GLP1R	G-protein coupled receptor	0.0104	CALCA,FOS
HIVEP2	transcription regulator	0.0104	FOS,NFATC1
EIF2C2	translation regulator	0.0104	FOS,NFATC1
zVAD	chemical - protease inhibitor	0.0104	SPHK1,XIAP
AGTR2	G-protein coupled receptor	0.0117	CCNE1,CDK4,FOS,ZEB1
HAND2	transcription regulator	0.0124	HOXD11,SHH,UFD1L
ZBTB7A	transcription regulator	0.0124	FOS,MDM2,NFATC1
anisomycin	chemical - endogenous non-mammalian	0.0124	CYP1A1,FOS,IRF1,POSTN,SDC1
EPAS1	transcription regulator	0.013	BIRC3,CACNA1A,CAV1,ENO1,EPO,FOS,KDM4B,PKIB,RET,SPHK1,TPP2
CSF3	cytokine	0.0143	ARHGEF10,BIRC3,CCNE1,CDK4,CXCL12,FOS,HLA-DRB1,HOXB7,NFATC1,PIWIL1,PRKCB
kainic acid	chemical toxicant	0.0143	CCNE1,CDK4,CLTC,FOS,RET,SDC1,SPTY2D1,SYP,TIPARP,XIAP
NCAM1	other	0.0149	CALR,MALAT1,SYP
NOS1	enzyme	0.0149	EPO,FOS,PDE5A
vitamin A	chemical - endogenous mammalian	0.015	CYP1A1,CYP26B1,EPO,NANOG
quinolinic acid	chemical - endogenous mammalian	0.0151	CHAT,DRD2,EPO,FOS,RET
ginsenoside Rb1	chemical - endogenous non-mammalian	0.0152	CHAT,FOS
FKBP8	other	0.0152	SDC1,SHH
HOXD9	transcription regulator	0.0152	HOXD11,SHH
parathyroid hormone-related protein	chemical drug	0.0152	BMP6,FOS
Fmn1	other	0.0152	HOXD11,SHH
MDM4	other	0.0152	CCNE1,MDM2
PHOX2A	transcription regulator	0.0152	RET,SLC6A2
SLC6A2	transporter	0.0152	PSAP,SLC6A2
FUBP1	transcription regulator	0.0152	CCNE1,CCNH
CHRD	other	0.0152	SHH,TBX1
Z-VEID-FMK	chemical reagent	0.0152	CDK4,SPHK1
CD38	enzyme	0.0156	CCNE1,ELL2,HMMR,KIAA1147,MTDH,NDUFV3,PKIB,PPP3CC,RASGRP2,SDC1,TMEM97
estrogen receptor	group	0.016	CALCA,CAV1,CYP1A1,DCHS1,ERBB2,FOS,KRT8,MAN1A1,MAPT,PCDH8,SHH,SMAD4,SYP,ZEB1
ITGA5	other	0.0165	CDK4,ERBB2,FOS,SHH,XIAP
androgen	chemical - other	0.0165	BMP6,CALR,CASP7,ETV3,FOS,PRKCB,RET,SDC1,SDC4,TRPM8
tanespimycin	chemical drug	0.0176	BIRC3,CALM1 (includes others),CAV1,CDK4,ERBB2,KRT8,MAP3K7,XIAP
dopamine	chemical - endogenous mammalian	0.0186	ADRA2C,CHAT,DRD2,FOS,GUCY1A3,KCNK2,SSTR2,SYP
pyrrolidine dithiocarbamate	chemical reagent	0.0196	BIRC3,EPO,FAM3B,IRF1,PGK1,PSMB8,SHH,XIAP
fludarabine	chemical drug	0.0207	CCNE1,MDM2,XIAP
nocodazole	chemical reagent	0.0207	CDK4,DAPK3,DUSP4,FOS,MAP4K1,MDM2,PRKCB
L-cysteine	chemical - endogenous mammalian	0.0208	CTNS,FOS
ADAM21	peptidase	0.0208	GLS,MRPL32
SOX2-OCT4	complex	0.0208	FBXO15,NANOG
EWSR1	other	0.0208	ERBB2,FOS
SNCB	other	0.0208	MDM2,SYP
CCND2	other	0.0208	CCNE1,CDK4
flupenthixol	chemical drug	0.0208	DRD2,GRIN2B
OSM	cytokine	0.0217	BTC,C18orf1,CLIP1,CRLF1,CXCL12,FOS,HLA-B,HLA-C,HMGN4,IRF1,LSM4,MYH10,NEDD4,NMT2,PFKFB2,PGK1,PPP3CC,PSMB8,PYGL,RAD17,SCNN1B,SMAD4,SON,SORD,ST8SIA1,ZNF467
LY294002	chemical - kinase inhibitor	0.0245	BIRC3,CCNE1,CDK4,DLG2,DUSP4,EPO,FOS,HLA-DRB1,HMGB2,HNF1B,IER2,IRF1,MDM2,MYB,NANOG,PGK1,POSTN,SHH,SLC38A3,SPRY2,ST8SIA1,TOP3B,XIAP,ZEB1
NFKB2	transcription regulator	0.025	BIRC3,CXCL12,FOS,MYB,XIAP
Go 6976	chemical - kinase inhibitor	0.025	BMP6,ERBB2,FAM3B,FOS,XIAP
trovafloxacin	chemical drug	0.0256	BIRC3,FOS,IRF1,MDM2,RDX,XIAP
lithium	chemical drug	0.0256	CTCF,FOS,MDM2,PDE4D,RET,SSTR2
phorbol 12,13-dibutyrate	chemical - endogenous non-mammalian	0.0257	FOS,MDM2,PRKCB,SPRY2
PRRX1	transcription regulator	0.0272	FOS,SHH
RNF40	enzyme	0.0272	CXCL12,RAD1
BRD7	transcription regulator	0.0272	KRT8,MDM2
GSC	transcription regulator	0.0272	SHH,ZEB1
TSG101	transcription regulator	0.0272	FAM89B,MDM2
butylhydroxybutylnitrosamine	chemical toxicant	0.0272	BTC,CYP1A1
bosutinib	chemical drug	0.0272	CCNE1,CDK4
artemisinin	chemical drug	0.0272	CDK4,MDM2
tosyllysine chloromethyl ketone	chemical - protease inhibitor	0.0272	CYP1A1,IRF1
isoflurane	chemical drug	0.0275	EPO,FOS,SPHK1
bufalin	chemical reagent	0.0275	CDK4,FOS,RPLP0
BDNF	growth factor	0.0277	CHAT,DRD2,ELOVL6,EPO,FOS,GRIN2B,MAPT,SHH,SPRY2,SYP,TIPARP,TRAF3
NR2F1	ligand-dependent nuclear receptor	0.0283	EPO,FOS,HNF1B,SPRY2
GnRH analog	biologic drug	0.031	ACP1,ARHGEF10,BRE,CALR,CDK16,CTNS,CYC1,FOS,PKNOX1,PPM1E,RAB5C,RPGR,STX2,TAF1C,TCEA1,TNK2,VPS52,YIF1A
sirolimus	chemical drug	0.0312	CCNE1,DAD1,ENO1,ERBB2,FOS,HLA-B,MAPT,MYB,NANOG,PGK1,POSTN,PSME3,RHOQ,RPL15,RPL34,RPLP0,RPS13,SLC38A3,TPP2,UBA1
FANCC	other	0.0312	CXCL12,HNF1B,PRKCB,RPGR,WWTR1
testosterone	chemical - endogenous mammalian	0.0322	ARG2,BNIP1,CALCA,CAV1,CCNE1,CYP26B1,EPO,ERBB2,FAM89B,FOS,GMFB,PDE5A,PKIB,PRKCB,SDC1,SHH,SSTR2
6-thioguanylic acid	chemical reagent	0.0333	PTHLH
deflazacort	chemical drug	0.0333	EDNRA
peptide YY 3-36	biologic drug	0.0333	FOS
G protein alpha	group	0.0333	FOS
MSK1/2	group	0.0333	FOS
growth factor receptor	group	0.0333	FOS
EPGN	growth factor	0.0333	FOS
Ahr-aryl hydrocarbon	complex	0.0333	MDM2
diosmin	chemical drug	0.0333	CYP1A1
NPS	other	0.0333	FOS
TD114-2	chemical - kinase inhibitor	0.0333	NANOG
GSK 189254	chemical drug	0.0333	FOS
Hrf1	other	0.0333	MEOX2
RAB4	group	0.0333	DRD2
CMAT	other	0.0333	MYB
HTR7	G-protein coupled receptor	0.0333	FOS
ACR16	chemical drug	0.0333	FOS
TET1	other	0.0333	NANOG
ZNF652	other	0.0333	TCF12
SRF-ELK1	complex	0.0333	FOS
TTL	enzyme	0.0333	CLIP1
2013-03-07	other	0.0333	NANOG
NOC3L	other	0.0333	CCNE1
SNORD21	other	0.0333	HLA-C
CNOT3	other	0.0333	MAD1L1
CIRBP	translation regulator	0.0333	CCNE1
FGF14	growth factor	0.0333	FOS
SLC39A4	transporter	0.0333	NELL1
Raet1a	other	0.0333	HLA-C
MIP1	group	0.0333	NFATC1
KIF17	transporter	0.0333	GRIN2B
Syntaxin	group	0.0333	SLC6A2
Pik3r	group	0.0333	EPO
BCOR	transcription regulator	0.0333	NFATC1
ARHGEF17	other	0.0333	FOS
PRKG2	kinase	0.0333	FOS
CNGA2	ion channel	0.0333	CYP26B1
OPRK1	G-protein coupled receptor	0.0333	FOS
HIPK1	kinase	0.0333	MDM2
AHRR	other	0.0333	CYP1A1
KIFAP3	other	0.0333	FOS
TAX1BP3	transcription regulator	0.0333	FOS
PPY	other	0.0333	FOS
PROK2	other	0.0333	FOS
SPTBN1	other	0.0333	FOS
miR-548d-3p (and other miRNAs w/seed AAAAACC)	mature microRNA	0.0333	ERBB2
NUCB2	other	0.0333	FOS
STAT3-Brachyury	complex	0.0333	NANOG
CCL20	cytokine	0.0333	POSTN
GLUL	enzyme	0.0333	GLS
SLC30A9	transporter	0.0333	CYP1A1
Raet1d/Raet1e	other	0.0333	HLA-C
Nisch	other	0.0333	FOS
Smptb	other	0.0333	DRD2
THOC1	transcription regulator	0.0333	CALR
HTRA2	peptidase	0.0333	XIAP
SLC1A2	transporter	0.0333	FOS
SCN7A	ion channel	0.0333	FOS
NAPB	transporter	0.0333	CYP1A1
CST4	other	0.0333	CTNS
ANKS1A	other	0.0333	FOS
CRCP	transmembrane receptor	0.0333	CALCA
LIMD1	transcription regulator	0.0333	NFATC1
LRRC17	other	0.0333	NFATC1
RORB	ligand-dependent nuclear receptor	0.0333	NRL
RAMP3	transporter	0.0333	FOS
TCEB3	transcription regulator	0.0333	CCNE1
CALCRL	G-protein coupled receptor	0.0333	CALCA
RAB5B	enzyme	0.0333	FOS
CAV2	other	0.0333	CAV1
CBFA2T3	transcription regulator	0.0333	TCF12
IP6K2	kinase	0.0333	XIAP
ADM2	other	0.0333	FOS
HOXD12	transcription regulator	0.0333	SHH
DECR1	enzyme	0.0333	ERBB2
SB202474	chemical - kinase inhibitor	0.0333	CYP1A1
polyhydroxyethyl methacrylate	chemical reagent	0.0333	CALR
guanfacine	chemical drug	0.0333	FOS
SL 327	chemical - protease inhibitor	0.0333	FOS
sterigmatocystin	chemical toxicant	0.0333	CYP1A1
thiabendazole	chemical drug	0.0333	CYP1A1
naphthalene-1-2-dione	chemical toxicant	0.0333	CYP1A1
trans-7,8-dihydroxy-7,8-dihydrobenzo(a)pyrene	chemical toxicant	0.0333	CYP1A1
anthracene	chemical toxicant	0.0333	CYP1A1
2-amino-3-methylimidazo(4,5-f)quinoline	chemical toxicant	0.0333	CYP1A1
ONO-8711	chemical drug	0.0333	FOS
L-JNK inhibitor I	chemical reagent	0.0333	BMP6
Ac-DEVD-CHO	chemical reagent	0.0333	FOS
ibutamoren	chemical drug	0.0333	FOS
taxifolin	chemical - endogenous non-mammalian	0.0333	CYP1A1
theobromine	chemical drug	0.0333	FAM89B
droxidopa	chemical drug	0.0333	FOS
S(-)-carbidopa	chemical drug	0.0333	FOS
fumagillin	chemical - endogenous non-mammalian	0.0333	CAV1
6-thioguanosine	chemical reagent	0.0333	PTHLH
sarcosine	chemical - endogenous mammalian	0.0333	FOS
estramustine	chemical drug	0.0333	CYP1A1
prednisolone	chemical drug	0.0335	BIRC3,C18orf1,CALCA,CYP1A1,DAD1,EDNRA,GABARAPL1,IGF2BP3,KIF9,NMT2,PGK1,PIK3C3,SLC41A3
ATF3	transcription regulator	0.0335	BIRC3,CCNE1,CDK4,MDM2,XIAP
NUPR1	transcription regulator	0.0338	ALOXE3,C20orf111,C20orf72,CDC23,CDK4,CNIH2,CTPS2,ELL2,ETV6,FAM111A,FBXO3,GTSE1,HIST1H2AG (includes others),HIST1H3A (includes others),IGF2BP3,IP6K2,MYH10,NAA40,RAB11FIP5,RFX5,TMEM19,ZDHHC13,ZMYM3,ZSWIM6
L-threonine	chemical - endogenous mammalian	0.0342	CCNE1,NANOG
DGCR8	enzyme	0.0342	FOS,NFATC1
CD53	other	0.0342	GLS,MRPL32
DBH	enzyme	0.0342	DRD2,FOS
GREM1	other	0.0342	RET,SHH
pepstatin	chemical - protease inhibitor	0.0342	CAV1,SHH
scopolamine	chemical drug	0.0342	FOS,MAPT
MED13	transcription regulator	0.0354	ELOVL6,ENO1,PYGL
mono-(2-ethylhexyl)phthalate	chemical toxicant	0.0364	CYC1,CYP1A1,ENO1,FOS,HADHA,IER2,NDUFA2,NFATC1,PGK1,SOCS5
geldanamycin	chemical - endogenous non-mammalian	0.0368	CDK4,CYP1A1,ERBB2,IRF1,MAPT,MDM2
caffeine	chemical drug	0.0369	COX7C,FAM89B,FOS,MICB
CAV1	other	0.0369	CAV1,CCNE1,FOS,GRIN2B,KRT8,NFATC1,RBM39,RPS13
ETS1	transcription regulator	0.0374	CAV1,CCNE1,ERBB2,FLI1,IGF2BP3,KRT8,MDM2,MYB,PTHLH,RHOBTB3,SERPINB6,ZEB1
U0126	chemical - kinase inhibitor	0.0376	BIRC3,BMP6,CAV1,CCNE1,CCNO,CDK18,CYP1A1,DCHS1,DUSP4,ETV3,FOS,IER2,MDM2,NAT9,NFATC1,POSTN,PRKCB,SHH,SYP,TMEM184B,TOP3B,WWTR1
lovastatin	chemical drug	0.0386	CDK4,FDPS,IRF1,MPP6,PTHLH,RHOC,SDC4,XIAP
GNL3	other	0.0398	CCNE1,EDNRA,NANOG
7-ethyl-10-hydroxy-camptothecin	chemical drug	0.0398	BIRC3,ERBB2,XIAP
TP63	transcription regulator	0.0402	CDK18,COL4A3,DST,FANCA,FOS,MDM2,MYB,NANOG,POSTN,PTHLH,RAD9A,UBE2H,ZEB1
App	other	0.041	BMF,CYP26B1,FOS,SYP,TBC1D25
cobalt chloride	chemical reagent	0.041	CYP1A1,EPO,MDM2,PGK1,SPHK1
DYSF	other	0.0411	ACTG1,EHMT2,GABARAPL1,HLA-C,HLA-DRB1,PSAP
FADD	other	0.0411	BIRC3,CASP7,CCNE1,FOS,PSMB8,TIPARP
daidzein	chemical drug	0.0411	CAV1,CYP1A1,HLA-C,MAP4K1,PKIB,VPS52
CD 437	chemical drug	0.0411	ATP6V0C,CDK4,COX7C,EIF4A2,ENO1,FOS,GPR6,HADHA,HLA-C,RPL39,UBL5,WDR45
cyclic GMP	chemical - endogenous mammalian	0.0418	FOS,MARCKSL1
Fgfr	group	0.0418	FOS,NANOG
CAMK2N2	other	0.0418	CCNE1,MDM2
Shc	group	0.0418	CCNE1,FOS
Kallikrein	group	0.0418	AVPR2,EDNRA
EGLN1	other	0.0418	EPO,PGK1
CDK5R1	kinase	0.0418	FOS,MAPT
PIAS2	transcription regulator	0.0418	FOS,IRF1
S1PR2	G-protein coupled receptor	0.0418	FOS,SPHK1
RANBP9	other	0.0418	FOS,SYP
COPS8	other	0.0418	CCNE1,CDK4
calmidazolium	chemical drug	0.0418	FOS,RSPO1
Zn2+	chemical - endogenous mammalian	0.0418	FOS,SLC30A1
POR	enzyme	0.0418	ACTG1,BTC,CYP1A1,ELOVL6,ENTPD5,EPO,FDPS,HLA-B,HLA-DRB1,SDC4,TMEM97
GLI3	transcription regulator	0.0434	HOXD11,PTHLH,SHH,WNT3A
RUVBL1	transcription regulator	0.0434	ADAM15,FAM53C,KDM4B,TMEM19
trichloroethylene	chemical toxicant	0.0436	CD47,FBXO3,MDM2,MFGE8,PTH1R
NCOA3	transcription regulator	0.0436	CCNE1,CYP1A1,ERBB2,IRF1,PARD6B
benzene	chemical toxicant	0.0436	CD47,FBXO3,MDM2,MFGE8,PTH1R
CTBP1	enzyme	0.0444	KRT8,SPRY2,TMED4
butylated hydroxyanisol	chemical toxicant	0.0444	FOS,HNF1B,IRF1
HIF1A	transcription regulator	0.0456	ADAM15,CAV1,ENO1,EPO,ERBB2,FAM53C,FOS,HIST1H2AG (includes others),HRK,KDM4B,PGK1,RET,SDC4,SLC35A2,SPHK1,TMEM19
triamcinolone acetonide	chemical drug	0.0465	ATP10A,BMP6,DGCR6,EDNRA,FOS,HCK,IER2,OSBP,PEX13,RHOBTB3,ZNF343,ZNF823
paclitaxel	chemical drug	0.0486	BIRC3,CDK18,CYP1A1,DCHS1,DUSP4,ETV3,IER2,MDM2,NAT9,NFATC1,TMEM184B,TOP3B,WWTR1,XIAP
KN 93	chemical - kinase inhibitor	0.0492	BIRC3,CALCA,FOS
Agtr1b	G-protein coupled receptor	0.05	FOS,SLC6A2
GRHL2	transcription regulator	0.05	SEMA3B,ZEB1
CCR9	G-protein coupled receptor	0.05	GLS,MRPL32
TRRAP	transcription regulator	0.05	MAD1L1,MDM2
ELK3	transcription regulator	0.05	ERBB2,FOS
baclofen	chemical drug	0.05	FOS,RYR1
magnesium	chemical - endogenous mammalian	0.05	BMP6,ZDHHC13

## Sheet: PSAday5vs1-methylated-regulator
¬© 2000-2013 Ingenuity Systems, Inc. All rights reserved.
Upstream Regulator	Molecule Type	p-value of overlap	Target molecules in dataset	Mechanistic Network
HNF4A	transcription regulator	4.79e-15	AASS,ACAT1,ACCS,ACD,ACLY,ACOX1,ACVR1,ADCK3,ADCY10,ADIPOR1,ADSS,AGPAT1,AGXT2L1,AHSG,AIP,AJUBA,AK2,AKAP13,ALDH1L1,ALDOB,ANKHD1,ANKZF1,ANPEP,AP1M1,AP3B1,AP4B1,APEH,APH1A,ARG2,ARHGAP11A,ARL1,ARL4C,ARMC1,ASAH1,ATF6B,ATG4C,ATP6V1H,ATPBD4,AVPI1,AXIN2,AZI2,B9D2,BAG6,BAI2,BAZ1A,BCCIP,BCL2L1,BET1,BMP7,BPHL,BRD8,BRIP1,BSDC1,BTRC,BUD31,C11orf1,C11orf58,C11orf67,C11orf71,C11orf73,C17orf59,C19orf42,C1orf123,C2…
CDKN2A	transcription regulator	1.92e-08	AMD1,APAF1,ATAD2,BCL2,BCL2L11,BTG2,CCNA2,CCND1,CCND3,CCNG1,CCNI,CDCA5,CDCA7L,CDK1,CDKN1A,CDKN2D,CENPK,CITED2,DCTN4,DEK,DGCR14,DHFR,DUSP1,DYNLRB1,E2F1,EED,EFNA1,EGR1,EPS8,FANCA,FGFR1,FHL2,GABARAP,GAS7,GNL3,GSPT1,HMGA2,HMGB2,HOXC4,IGF2BP3,IL6,JUN,KIFC1,MCM5,MCM7,MDM2,NPAT,NPM1,NR3C1,ODC1,PCNA,PDGFA,POLD2,POLD3,PPFIBP1,PTEN,PTPLAD1,RAB27A,RAB9A,RB1,RECQL4,RFC1,RFC3,RFC4,S100A6,SH3BP2,TMEM97,TMPO,TPM…	CCNE1,CDKN2A,Cyclin E,E2F1,E2F2,E2F4,E2f,HIF1A,MYC,RB1,RBL1,TFDP1,TP53,TP63,TP73
TP53	transcription regulator	2.13e-08	ACAT1,ACLY,ADCK3,ADD3,ADH5,AGTR1,AKAP12,AKT1,ALDH4A1,AMOTL2,ANKH,ANTXR1,AP1B1,AP3B1,APAF1,APC,APOBEC1,ARL6IP1,ASPM,ATAD2,ATF3,ATL3,ATP5C1,BAI3,BBC3,BCAS3,BCL2,BCL2L1,BCL2L11,BCL3,BHLHE40,BIK,BIRC2,BRCA1,BTG2,BUB1,C9,CALU,CAND1,CAP1,CCDC99,CCNA2,CCND1,CCND2,CCND3,CCNG1,CCNL1,CD44,CD47,CDC20,CDC42EP3,CDC7,CDK1,CDK4,CDKN1A,CDKN2D,CDT1,CEBPA,CENPF,CHEK2,CLU,CNN2,CNN3,COL1A1,CPOX,CSRP1,CYFIP2,CYP1A1,C…	CCNE1,CDKN1A,CDKN2A,Cyclin E,E2F1,E2F4,E2f,HIF1A,MYC,RB1,TP53,TP63,TP73
MYC	transcription regulator	2.64e-08	ACAT1,ACSL4,ADD1,ADK,ADM,AK2,AKAP12,AKT1,ALCAM,AMD1,ARL6IP1,BBC3,BCL2,BCL2L1,BDNF,BIRC2,BRCA1,BRD2,BUB1,C1QBP,C6orf108,CANX,CASP9,CAST,CCNA2,CCND1,CCND2,CCND3,CD44,CD47,CDC20,CDC34,CDK1,CDK11A/CDK11B,CDK4,CDKN1A,CEBPA,CLU,COL1A1,COL8A1,COX6A1,COX6B1,CPD,CPT1A,CSDA,CSPG4,CYFIP2,DDX17,DDX18,DDX21,DDX5,DKK1,DSTN,DUSP1,E2F1,EED,EGLN1,EGR2,EIF2B4,EIF2S2,EIF3D,EIF4EBP1,FABP5,FLNA,FOXM1,GAA,GABARAP,GAPD…	CCNE1,CDKN1A,CDKN2A,CREB1,Cyclin E,E2F1,E2F2,E2F4,E2f,EGR1,MYC,NR3C1,PGR,RB1,RBL1,TFDP1,TP53,TP63,TP73,beta-estradiol
E2F4	transcription regulator	5.64e-08	ATRX,BCL2,BCL2L11,BRCA1,BRD2,CALM1 (includes others),CCNA2,CCND1,CDK1,CDKN1A,CENPE,CEP57,CHEK2,CRADD,DHFR,E2F1,EPAS1,EXOSC9,FAM60A,FDFT1,FOXD3,FOXM1,GTF2H4,H2AFX,HIST1H3A (includes others),HIST2H2AA3/HIST2H2AA4,HMGB3,ID3,IER5,KHDRBS1,KIAA0101,KIF22,MCL1,MCM5,MCM6,MLH1,NPAT,NPM1,OIP5,PCNA,PGRMC1,POLA2,PPARG,PRC1,PRPSAP1,PSAT1,RABIF,RAD54L,RANBP1,RB1,RBL1,RFC3,RFC4,RPA3,SFPQ,SFRP1,SLC3A2,SRPR,SRRM2…
E2F1	transcription regulator	5.02e-07	APAF1,ATM,BBC3,BCL2,BCL2L11,BRCA1,CALM1 (includes others),CASP9,CCNA2,CCND1,CCND3,CCNO,CCT4,CDK1,CDK4,CDKN1A,CDKN2D,CHEK2,CRABP2,CRADD,DCC,DDAH2,DHFR,DUSP1,DUSP10,DUSP4,E2F1,EED,EGR1,EIF2AK2,EXOSC9,EYA2,EYA4,FAM60A,FGFR1,FKBP3,FOXM1,GPS2,GTF2H4,HELLS,HES1,HIST1H2BJ/HIST1H2BK,HIST1H4A (includes others),HIST2H2AA3/HIST2H2AA4,HMGB2,HOXA9,HSPA1A/HSPA1B,ID3,IRS1,IRS2,JMY,KCNA3,KIAA0101,LPPR4,MAP3K14,M…	CCNE1,CDKN1A,Cyclin E,E2F1,E2F2,E2F4,E2f,MYC,RB1,RBL1,TBX2,TFDP1,TP53
beta-estradiol	chemical - endogenous mammalian	5.8e-07	ABCC5,ABCG2,ACADM,ACOX1,ADCY9,ADK,ADM,AGRN,AGTR1,ALDH4A1,ALDH7A1,ALK,AMOTL1,ANKH,ANPEP,AP1B1,AP1G1,APAF1,ARNT2,ASCL1,ATAD2,ATF3,ATM,ATP1B1,BAZ1A,BCAS3,BCL2,BCL2L1,BCL2L11,BDNF,BEX2,BHLHE40,BICD1,BIK,BMPR1A,BMPR2,BNIP2,BRCA1,BTG2,BUB1,C6orf108,C8orf44-SGK3/SGK3,CACNA1G,CALM1 (includes others),CAPN12,CASP9,CAST,CBX6,CCNA2,CCND1,CCND2,CCND3,CCNG1,CD44,CD55,CDC20,CDK1,CDK11A/CDK11B,CDK18,CDKN1A,CDKN1…	CDKN2A,CREB1,E2F4,EGR1,ERBB2,FGF2,FOS,FOXO4,HIF1A,IGF1,MYC,PGR,RB1,TGFB1,TP53,TP63,TP73,beta-estradiol
BMS-690514	chemical drug	1.23e-06	BAG2,BBC3,BCL2L11,BRCA1,CCND1,CCND3,CDK1,CDKN1C,DNAJB6,DNAJC9,HSP90AA1,HSPA4,HSPH1,MCL1,MCM5,MCM6,MCM7,PCNA,PPARG
CD 437	chemical drug	1.26e-06	AK2,AP2S1,APC2,ARSA,ATP5C1,ATP5G3,ATP5J,ATP5L,BANF1,CCAR1,CCT6A,CDK4,CDKN1A,COX7B,E2F1,EIF3D,EIF4B,GNAS,HIC1,HLA-C,HMGN2,HNRNPA1,HSP90AA1,ITM2B,JUN,KIAA0101,KPNA2,MOB1A,MTCH2,NACA,NARS,NDUFS5,NKX2-5,NPM1,ODC1,PABPC1,PCBP2,PGAM1,PIN1,PITX1,PRICKLE4,PSMD3,PURB,RBMX,RPL13,RPL24,RPL36AL,RPL39,RPLP2,RPS10,RPS15,SAP18,SHFM1,SLC25A3,SLC25A37,SOD1,SOX4,SRSF3,SSBP1,TNFRSF10B,TOMM7,TOPBP1,TUBA1A,TUBA1B,UBA…
triamcinolone acetonide	chemical drug	1.29e-06	AKAP13,ARL4C,ATF3,ATP11B,B4GALNT1,BCL2,BCL2L11,BHLHE40,BMP6,BMP7,BTG2,CCDC6,CD44,CDC5L,COL13A1,CTH,CXADR,DCBLD2,DUSP1,DUSP10,EGR1,ELK3,EPHA4,GABRB1,GAS1,HCK,IGFBP3,INSIG1,IRF2,JUN,KAL1,KLF10,KLF9,LDLR,MED6,MT1X,MXD4,NEK7,NFATC3,NMD3,NR3C1,OCA2,PALLD,PDIA5,PER3,PEX13,PFAS,PLK2,PLXNC1,PSPH,RGS2,RPP14,RUNX1,SCD,SEMA6A,SENP1,SF1,SOCS2,SOX4,SPRY1,ST8SIA4,STK10,TCF7L2,TNFAIP8,TRIB2,TSC22D3,TSPYL2,TXNIP…	E2F1,FOS,NR3C1,TP53,TSG101,Vegf,triamcinolone acetonide
NUPR1	transcription regulator	1.62e-06	ABCC5,ACAD10,ACSS1,ADAM22,ADCY9,ADM,AGRN,AKAP12,ANP32A,AP5M1,ARHGAP11A,ARMC7,ASPM,ATF3,ATPBD4,AVPI1,B3GAT3,BRCA1,BRCC3,BUB1,C20orf111,C20orf72,C3orf58,C9orf91,CAMK2N1,CCNA2,CCNF,CD63,CDCA8,CDK4,CENPI,CENPL,CHD4,CITED2,CNIH2,COQ10A,CROT,CTPS2,CXADR,CXCR4,CYR61,CYSTM1,DNMT3B,DPYSL5,DUSP5,EGLN1,EME1,EPHA7,ETS1,ETV6,FAM162A,FAM5C,FCF1,FCHSD2,FHL2,GABBR1,GCH1,GCNT2,GMEB1,HCN1,HDAC8,HIST1H2AG (includes…
sirolimus	chemical drug	1.83e-06	ACACA,ACADM,ADM,ADSS,AKT1,APPL1,ATP5C1,B2M,BBC3,BCL2,BCL2L1,BCL2L11,BCL3,BCORL1,CCND1,CCND2,CCND3,CDKN1A,CEBPA,COL1A1,COX6A1,COX6B1,CXCR4,E2F1,EIF2AK2,GCLC,GSTP1,H3F3A/H3F3B,HAVCR1,HIF1A,HIST1H4A (includes others),HLA-B,HMGA2,HSP90AA1,HSPA4,HSPD1,ID1,ID2,IDI1,IGF1R,IGFBP1,IL12B,IL6,IRS1,IRS2,KIF15,KL,LDHA,MAP1LC3B,MAP4K5,MCL1,MTOR,NCAM1,NPM1,NUDT1,OAZ1,ODC1,PCNA,PDGFRA,PGK1,PLAUR,PPARG,PPARGC1A,P…	CDKN2A,CREB1,D-glucose,E2F1,E2F4,E2f,EGR1,FOS,FOXO4,HIF1A,MYC,NR3C1,PDX1,RB1,TP53,TP63,TP73,dexamethasone,sirolimus
FSH	complex	1.14e-05	ADCY9,ADCYAP1,ADM,AKAP12,ALDH3A2,ALPL,AMOTL2,ARL4C,ARL6IP5,AXL,BDNF,BMPR1A,BMPR2,BTG2,CAMK2G,CARD10,CASP9,CCND2,CD55,CDK16,CDKN1C,CENPI,CITED1,CRYM,CSDA,CSNK1A1,CTNND1,CXCR4,CYFIP2,CYP11A1,DAB2,DAPK1,DHCR7,DHRS3,DUSP1,DUSP3,DUSP9,EFNA1,EGFR,FDXR,FGFR1,FOXK2,GATA4,GBP1,GCLC,GDE1,GNAS,GRIN2A,HSF2,ID1,IGF1R,IGFBP3,IL6,ING1,ING2,ITGA3,JUN,KLF10,LDLR,LOX,LYPD3,MAP1LC3B,MAP2K3,MAPK14,MCL1,MSMO1,MT1X,NE…	CREB1,E2F1,EGR1,FSH,Lh,MYC,PGR,TP53,Vegf,beta-estradiol
methylselenic acid	chemical reagent	1.26e-05	ABCA5,ABCC4,ADD3,AKT1,AKT2,ALDH3A2,ATAD2,ATF3,B4GALT1,BACH1,BIRC2,BRCA1,BTD,CAMK2N1,CASP9,CCNA2,CCND1,CD44,CDC20,CDC7,CDK1,CDK16,CDK4,CDKN1A,CDKN1C,CDKN2D,CENPF,CHEK2,CLU,DHFR,DPYSL2,DUSP10,DYNLL1,E2F1,FOXM1,GPR37,HOXD8,ID1,ID2,ID3,IGF1R,ING1,INPP4B,ITGB3BP,JUN,KLHL2,MANF,MAP1B,MAP2K3,MAPK14,MATN2,MCL1,MCM5,MCM6,MCM7,NFIL3,NREP,PCNA,PLCB4,PPP2R5A,PTEN,RAB28,RABAC1,RB1,RND3,SCD,SMARCE1,ST7,TNFAIP3…	CCND1,CCNE1,CREB1,E2F1,E2F2,E2F4,E2f,EGR1,MYC,PGR,RB1,TFDP1,TP53,beta-estradiol,methylselenic acid
TGFB1	growth factor	1.37e-05	AASS,ABCG2,ACLY,ACSS1,ACVR1,ADAM10,ADAM12,ADAM19,ADAMTS12,ADCY9,ADK,ADM,ADORA2B,AKT1,ALDH3A2,AMD1,AMOTL2,ANKH,ANKLE2,ANPEP,AQP11,ARNT2,ASPM,ATG5,ATM,AXL,B2M,BBC3,BCL2,BCL2L1,BCL2L11,BCL3,BDNF,BHLHE40,BMF,BMP6,BMP7,BRIP1,BUB1,BUD31,CALCB,CALM1 (includes others),CAMK2G,CAP1,CAPRIN1,CASP9,CBFB,CBR3,CCDC85B,CCNA2,CCND1,CCND2,CCND3,CCNO,CCT5,CCT6A,CD44,CD55,CDC20,CDC42EP3,CDC7,CDK1,CDK17,CDK4,CDKN1A,C…	CDKN2A,CREB1,E2F4,EGR1,ERBB2,FGF2,FOS,HIF1A,MYC,PGR,RB1,TGFB1,TP53,TP63,TP73,beta-estradiol,forskolin
D-glucose	chemical - endogenous mammalian	1.46e-05	ACACA,ACADL,ACADM,ACLY,ACOX1,ADIPOR1,AGTR1,ALDOB,ARNTL,ATF3,ATP6AP2,BCL2,BCL2L1,C8orf44-SGK3/SGK3,CACNA1C,CANX,CAP1,CBR3,CCND1,CCND2,CCND3,CD55,CDK1,CDKN1A,CDT1,CEBPA,CLGN,CLU,CNR1,COL1A1,COX6A2,CPD,DNAJA2,DYRK1A,EGR1,EIF2B4,FABP5,FKBP2,FTO,GALR1,GAPDH,GART,GATA4,GCH1,GIPR,GLUL,GREM1,GRIA2,GRN,HAPLN1,HIF1A,HIST1H4A (includes others),HMGCR,HPRT1,HSPD1,ID1,IL6,IRS2,ITPR3,JUN,KLF10,LDHA,LDLR,LPL,MAP…	CCNE1,CDKN2A,CREB1,D-glucose,E2F4,FOS,INSR,MYC,NR3C1,PDGF BB,PDX1,RB1,TP53,TP63,TP73,dexamethasone
bexarotene	chemical drug	1.78e-05	ACOX1,ADD3,AMOTL2,ARL6IP5,BNIP2,CCND1,CEBPG,CTH,CYR61,DHRS3,DKK1,DUSP1,DUSP5,EGFR,EGR3,EHHADH,EIF1,GARS,ID1,IL15,KLF10,LPL,MAFF,MAP3K8,MTHFD2,NR1I2,ODC1,PLAUR,PPARG,SCD,SLC27A1,SLC7A5,SRSF2,TSC22D3,UAP1,XBP1
cobalt chloride	chemical reagent	1.89e-05	ADM,ANPEP,APAF1,BACH1,BBC3,BCL2,BDNF,BHLHE40,BHLHE41,CDKN1A,CXCR4,CYP1A1,DUSP1,E2F1,EPAS1,HIF1A,MCL1,MDM2,PGK1,PLAUR,PROM1,SLC1A3,SLC2A1,SPHK1,TH	CREB1,D-glucose,E2F1,E2F2,E2f,EGR1,EPAS1,FOS,FOXO4,HIF1A,MYC,PDX1,RB1,TFDP1,TP53,cobalt chloride
RB1	transcription regulator	2.76e-05	AKT1,ATAD2,BCL2,BCL2L11,BRCA1,CASP9,CCNA2,CCND1,CDCA5,CDCA7L,CDK1,CDKN1A,CDT1,CEBPA,CENPK,CITED2,CRADD,DCTN4,DEK,DHFR,DYNLRB1,E2F1,EED,EGR1,EPS8,FANCA,FOXC2,GPS2,GTF2H4,HIST1H2BJ/HIST1H2BK,HIST1H4A (includes others),HMGB2,ID1,IGF1R,IL6,KIT,LIG1,MCM5,MCM6,MCM7,MEIS1,MFAP1,MTOR,NEFM,NKX2-5,NPAT,PCNA,PGRMC1,POLD3,PPARG,PPARGC1A,PPFIBP1,PTPLAD1,PTPN4,RAB27A,RANBP1,RB1,RBL1,RECQL4,RFC3,RFC4,RSL1D1,SH3…	CCNE1,Cyclin E,E2F1,E2F2,E2F4,E2f,MYC,RB1,RBL1,RBL2,TFDP1,TP53
miR-7a-5p (and other miRNAs w/seed GGAAGAC)	mature microRNA	4.52e-05	EGFR,IRS1,IRS2,NEFM,PAK1,RAF1,SLC3A2,SNCA,SYNE1
Z-VEID-FMK	chemical reagent	5.1e-05	CCND1,CCND2,CCND3,CDK4,SPHK1,TFAP2A
CCND1	other	5.87e-05	ABCC4,ATAD2,BCL2,BRCA1,BRIP1,CBFA2T2,CCNA2,CCND1,CCND2,CCND3,CDCA7L,CDCA8,CDK4,CDKN1A,CENPF,CENPK,CENPN,CPEB1,CTNNA2,E2F1,EGFR,ELOVL7,ENDOD1,ENPP2,ERI1,FGFR1,FZD7,GATA4,GNMT,GPC6,HACL1,HERC3,HIST1H4A (includes others),IER3,KIAA0101,KLHDC1,LCORL,LOC338758,MAFF,MAGI2,MAML3,MBLAC2,MCM7,MFSD6,MYBL1,MYLK,NT5E,PCNA,POLD3,PPARG,RAB3B,RB1,RBL1,RGS2,SERF2,SLC9B2,ST6GALNAC1,STBD1,TMEM17,TMEM219,TPX2,TRAIP,…	CCND1,CCNE1,CDK2,CDKN1A,Cyclin E,E2F1,E2F2,E2F4,E2f,MYC,RB1,RBL1,TFDP1,TP53,TP63,caspase
miR-1 (and other miRNAs w/seed GGAAUGU)	mature microRNA	6.41e-05	ADAR,ADPGK,AGRN,ANKRD29,ANP32B,ANPEP,AP3B1,ARID1A,ASH2L,AXL,BCL2,BDNF,BLCAP,CAND1,CAP1,CDCP1,CERS2,CHSY1,CNN3,CORO1C,CPOX,CSRP1,CTSC,DDX5,EGFR,EHMT2,FOXP1,GCH1,GPD2,H3F3A/H3F3B,HIST1H3A (includes others),HSPA1A/HSPA1B,HSPD1,KCNQ1,LASP1,LRP1,MMD,MOV10,MTHFD2,MXD4,NETO2,PDLIM7,PLEKHG2,POGK,POLA2,POM121,POM121C,PTBP1,PTBP2,PTPLAD1,PTPLB,RFT1,RNF138,SEC23IP,SYNE1,TDP1,THBS1,TPM1,TPM3,TWF1,UHRF1
miR-155-5p (miRNAs w/seed UAAUGCU)	mature microRNA	6.5e-05	ABHD16A,AGTR1,AMIGO2,ANKFY1,ARL10,ATP6V1C1,BACH1,BET1,CBFB,CCND1,CD47,CDK5RAP3,CUL4B,CYP51A1,CYR61,DHX40,EGFR,ETS1,FADD,FADS1,FAR1,FMNL2,HSD17B12,IL12B,IL6,JARID2,KRAS,LDOC1,LPL,MEIS1,MPZL1,MYO10,MYO1E,NARS,NT5E,PELI1,PODXL,PPL,RAB34,RAI14,RCOR1,SDCBP,SMAD1,SOCS1,SYNE2,SYPL1,TCF7L2,TWF1,UFL1
EIF2AK3	kinase	7.04e-05	APAF1,ARNTL,ATF3,ATF6,ATG5,BIRC2,BTG2,CCND1,CEBPG,CPOX,CTSC,EGR1,EIF4EBP1,ELP3,EPRS,ERO1L,ETS2,GCH1,JUN,LMO4,MAP1LC3B,MTHFR,NARS,NFIL3,PON2,PRDM1,RPS6KA2,SHMT2,TBCE,TXNIP,WARS,XBP1,YARS,ZFP36	CDKN2A,E2F4,EIF2AK3,MYC,TP53,TP63,TP73
valproic acid	chemical drug	7.53e-05	ACACA,ACSS1,AGPAT1,ATAD2,ATF6,BAG2,BCL2,BCL2L11,BDNF,C8orf44-SGK3/SGK3,CACYBP,CASP9,CBFA2T2,CCND1,CD44,CDKN1A,CDKN1C,CEBPA,COA1,CPT1A,CROT,CXADR,CXCR4,CYP11A1,CYP1A1,CYP1B1,CYP24A1,CYP51A1,CYR61,DHCR7,EHHADH,ELOVL3,ETV6,FDFT1,GDNF,GINS3,GRM7,HMGCS1,HNRNPA1,HOMER1,ID2,IDI1,IGF1R,IL6,ING1,INSIG2,JUN,KIT,LBR,LDLR,LIMA1,LMO1,MAD1L1,MARCKS,MCM6,MICA,MSMO1,MTHFR,MVK,MYCL1,MYOF,NARF,NFATC2IP,NPC2,NR3C1,…	CDKN2A,CREB1,EGR1,FOS,HIF1A,Hdac,MYC,NR3C1,PGR,RB1,TP53,TP63,TP73,TSG101,beta-estradiol,cisplatin,valproic acid
EPAS1	transcription regulator	9.44e-05	ABCG2,ACACA,ADM,AKAP12,ATG5,BBC3,BHLHE40,CCND1,CITED2,CXCR4,DECR2,DMXL1,DUSP7,EGFR,EGLN3,GBE1,GCHFR,HIF1A,HIST1H1C,HMGCS1,HSPA4,IGFBP3,IL6,IRS2,KDM3A,KDM4B,LDHA,LDLR,LOX,MAFF,MANF,MIF,NFIL3,PCDH10,PIK3CA,PPARG,PTPRZ1,RASSF1,RB1CC1,SLC29A1,SLC2A1,SLC2A4,SOD1,SPHK1,TMEM45A,TNFAIP3,TPP2,UGP2,UNG
MGEA5	enzyme	0.000109	ACTG1,ADAM19,ADAMTS17,ADRM1,AHNAK2,BACH1,BCL2L1,BCOR,BNIP2,CCND1,CD99L2,CDCA7L,CLDN12,CNOT3,CYFIP2,DAB2,DHCR7,DST,EFNB1,EPHA4,EPHB6,FBLN1,FDFT1,FGFR1,FGFR4,FLNA,FLNB,GABRA2,GALK2,GLUL,HMGCR,HMGCS1,HSF1,HSF2,ICK,IFNGR2,IGF2BP3,JUN,LPHN2,LPXN,LRP4,LSS,MED14,MSMO1,MYO10,NSDHL,PDCD2,PDK1,PFKM,PHKA2,PIAS1,PIAS3,PRKAR1B,PROM1,RAB27A,RB1,S100A6,SERPINE2,SFRP5,TCF25,THBS1,TP53BP1,TPD52L1,TUBA1A,UXT,WWTR1
miR-291a-3p (and other miRNAs w/seed AAGUGCU)	mature microRNA	0.000128	ADAM9,BAZ1A,C12orf23,CCND1,CCND2,CD44,CDK11A/CDK11B,CDKN1A,CENPF,CFL2,CYB5R4,DKK1,INSIG2,KDM1B,KIAA1919,KLF13,KLHL12,LMNB1,MICA,MYBL1,PBK,PDIK1L,PRC1,PRKACB,RPIA,TBC1D2,TEX30,TMEM9B,TRPS1,UBXN1,ZHX1,ZNF226
IGF1	growth factor	0.000129	ACACA,ADM,AKT1,ANPEP,BBC3,BCL2,BCL2L1,BDNF,BHLHE40,BRCA1,CCNA2,CCND1,CCND2,CCND3,CCNG1,CD44,CDK1,CDK4,CDKN1A,CISH,CLU,COL1A1,CSDA,CYP11A1,CYR61,DAXX,DDX5,DYRK1B,E2F1,EGR1,EGR2,EIF2AK2,EPAS1,ETV6,FGFR1,FOXC2,FOXO1,GAPDH,GDNF,GPD2,GRM7,H2AFX,HAPLN1,HIF1A,HMGCR,HSD11B2,ID2,IER3,IFNGR2,IGF1R,IGFBP1,IGFBP3,IL6,IRS1,IRS2,JUN,KISS1,LASP1,LPL,MAK16,MC2R,MCL1,MDM2,MGA,MIF,NCAM1,NEFM,ODC1,PBK,PCNA,PDGFRA,P…	CDKN2A,CREB1,E2F4,EGR1,FGF2,FOS,HIF1A,IGF1,MYC,PGR,PTEN,RB1,TP53,TP63,TP73,beta-estradiol
forskolin	chemical toxicant	0.000129	ACOX1,ADCY9,ADCYAP1,ADSL,AGTR1,AIP,AKAP12,ALPL,ARL4C,ARL6IP5,ATF3,ATP1B1,ATP6AP2,ATP6V0B,ATP6V1C1,AVPI1,B4GALT1,BCL2,BCL3,BDNF,BHLHE40,BTG2,CABIN1,CALM1 (includes others),CARD10,CASP9,CCDC85B,CCND1,CCND2,CCND3,CD44,CD55,CD8A,CDK16,CDKN1A,CDKN1C,CLU,COL1A1,CSDA,CTNND1,CTTN,CXCR4,CYFIP2,CYP11A1,CYP1B1,DAB2,DAPK1,DHCR7,DHRS3,DUOX1,DUSP1,DUSP9,EGR1,FDXR,GATA4,GBP1,GNAS,GPRC5C,GRN,GSTP1,H3F3A/H3F3B,HA…	CREB1,EGR1,FOS,FOXO4,FSH,HIF1A,IGF1,Lh,RB1,TP53,forskolin
RBL2	other	0.000137	BCL2L11,BUB1,CCND1,CCNF,CDK1,CDKN1A,CRADD,DHFR,DUSP10,E2F1,HADH,KIFC1,KLF10,KPNA2,MAP2K3,MAP3K14,MTOR,PCNA,PFAS,PPM1G,PSMB2,RAF1,RANBP1,RB1,RBL1,SFRP1,STMN1,TEAD4,TMEM11,TP73,TYMS,UCK2,UXT	CCNE1,CDK2,E2F1,E2F2,E2F4,E2f,RB1,RBL2,TFDP1,TP53
PDGF BB	complex	0.000174	ACAT2,ADD3,ADM,AKAP12,AKR7A2,ARG2,ASCL1,ATF3,BCL3,BHLHE40,BMP6,BRCA1,CALM1 (includes others),CCND1,CCND3,CCNL1,CCNO,CD44,CDK1,CDK4,CDKN1A,CTH,CYR61,DAB2,DBNDD1,DCBLD2,DUSP1,DUSP5,EDNRB,EGFR,EGR1,EGR2,EGR3,ETS1,ETS2,FGFR1,FHL2,FLNA,FOXC2,GDNF,GREM1,HES1,HMGA2,HMGCR,HMGCS1,ID3,IER3,IGF1R,IL6,JUN,KLF10,KRAS,LAMB2,LDLR,LGALS3,MCFD2,MCL1,MMP12,NFIL3,NPR3,ODC1,PCNA,PDGFA,PLK2,PPARG,RGS2,RND3,RPL13,RPS1…	CREB1,EGR1,FGF2,FOS,HIF1A,MYC,Mek,NR3C1,PDGF BB,PGR,PTEN,RB1,TGFB1,TP53
miR-217-5p (and other miRNAs w/seed ACUGCAU)	mature microRNA	0.000178	ACACA,ACOX1,IRS1,PPARGC1A,PTEN,SCD,SIRT1,TRPS1
miR-129-5p (miRNAs w/seed UUUUUGC)	mature microRNA	0.000178	BMPR2,CAMTA1,ETV6,FNDC3B,PDS5A,SOX4,TNPO1,ZFP91
SUPT16H	transcription regulator	0.00024	AP1G1,CDKN1A,DUSP5,EGR1,HIST1H1C,HSPA1A/HSPA1B,ID2,KRT8,MSN,PDGFA,RFWD2,TOP1
CREB1	transcription regulator	0.000247	ACHE,ADM,AKAP8L,ATF1,ATF3,ATP6V0B,BCL2,BDNF,BHLHE40,BTG2,CACNA1C,CCNA2,CCND1,CCND3,CPD,CPT1A,CYP11A1,CYP51A1,CYR61,DUSP1,EGR1,EGR2,ETV6,EXOSC6,GABARAP,GAD1,HAS2,HMGCR,HMGCS1,HSPA4,ID1,IDI1,IL6,IRS2,JUN,LDHA,LDLR,LSS,MCL1,MEIS1,MSMO1,MVK,NAB2,NDUFA10,NF1,NFIL3,NKX2-1,NPC2,PCNA,PDGFRA,PENK,PPARG,PPARGC1A,RB1,RGS2,SCD,SEC63,SIK1,SLC2A4,SRPK2,TFAP2A,TG,TH,THOP1,TSHR,UCP1,ZFP36	CCND1,CCNE1,CREB1,E2F1,E2F4,E2f,RB1
interferon beta-1a	biologic drug	0.000267	ANAPC11,ATP5G3,ATP5L,BIRC2,BNIP2,CCT4,CCT6A,CHFR,COX6A1,CXCR4,EEF1G,GSTP1,HLA-DPB1,HLA-DRB5,IFIT1,LTB,MAL,MRPL20,NDUFA2,NFIL3,PGAM1,PGK1,PIN1,PLAUR,PPIA,PPP1CC,PSMB8,PSME1,PUM1,RPL18,RPL22,RPL24,RPL26,RPL36AL,RPS19,RPS7,SNCA,TBXAS1,TNFRSF1B,UQCRFS1
benzyloxycarbonyl-Leu-Leu-Leu aldehyde	chemical - protease inhibitor	0.000274	ABCG2,AK2,AKT1,ATF3,BCL2L11,CCND1,CCND2,CCND3,CDK4,CDKN1A,CDKN1C,CDT1,CEBPA,CFL1,CISH,CLU,CYP1A1,DCC,DHFR,DMD,DUSP1,EIF4EBP1,EPAS1,ETS1,FADD,FANCC,FOXM1,FOXO1,GCH1,GSTP1,HAS2,HIF1A,HMGB2,HSF2,HSP90AA1,HSPA4,HSPD1,IER3,IL6,IRS1,IRS2,ITPR3,JUN,MAD1L1,MCL1,MLH1,NKX2-1,NR1I2,NR3C1,OGG1,PDGFRA,PIN1,PPIA,PRDM1,PTEN,RANBP1,RANGAP1,RARG,RB1,RGS7,RPLP2,RUNX2,SCRIB,SIAH1,SLC27A1,STMN1,SUB1,TNFRSF10B,TOP1,T…	APP,CCNE1,CDKN1A,CDKN2A,CREB1,E2F1,E2F4,E2f,EGR1,FOS,HIF1A,MYC,NR3C1,RB1,TP53,TP63,TP73,TSG101,benzyloxycarbonyl-Leu-Leu-Leu aldehyde
cisplatin	chemical drug	0.000309	AADAT,ABCC4,ACADM,ACOX1,AGFG2,AHSG,AKT1,ANKFY1,ANPEP,APITD1,ARHGEF10L,ATF3,BBC3,BCL2,BCL2L1,BCL2L11,BHLHE41,BIRC2,BTG2,C5orf44,CCND1,CCNG1,CD44,CDCP1,CDKN1A,CEBPA,CHEK2,CHFR,CLU,COL1A1,CPT1A,CXCL14,DHRS3,DKK1,DNAJC27,DOCK1,DPYSL5,DUSP1,E2F1,EGR1,EI24,EMP3,FADS3,FDXR,FNDC3B,FOXN3,FYN,GAS1,GPC5,GSTP1,GTPBP4,H2AFX,HAVCR1,HDGFRP3,HIF1A,HIST1H4A (includes others),HMGCR,HMGCS1,ID2,IER3,IGF1R,IGFBP1,IGF…	ATM,CDKN2A,CREB1,E2F1,E2F4,FOS,MYC,Mek,NR3C1,RB1,TP53,TP63,TP73,TSG101,cisplatin
MYCN	transcription regulator	0.000322	ACTG1,AMOTL2,B2M,CCND1,CCND2,CDKN1A,CHPF2,CITED2,COL1A1,COL8A1,E2F1,EED,EEF1D,EEF1G,EGFR,EIF4G2,FAU,GAPDH,GATA4,HDAC2,HSPD1,ID2,ITGA3,JARID2,LDHA,MDM2,MXI1,NACA,NBN,NPM1,ODC1,OLIG1,PDK1,RFC3,RPL13,RPL17,RPL18,RPL21,RPL22,RPL23,RPL24,RPL26,RPL28,RPL29,RPL37,RPL37A,RPL39,RPLP2,RPS12,RPS15,RPS19,RPS23,RPS24,RPS3A,RPS7,RPS9,SLC2A1,SORD,TERC,TMED9,TMEM109,TNFRSF10B,TPI1,TPM1,TUBA1B,TUBB,UBE2V2
BRAF	enzyme	0.000333	BCL2L11,BIRC2,BMF,CCND1,CDK1,CDKN1A,EGR1,EPAS1,FOXD3,HIF1A,IL6,PCNA,RND3,SERPINE2,THBS1,TSHR	BRAF,FOS,MYC,Mek,NR3C1,RB1,TP53
metribolone	chemical reagent	0.000392	ABCC4,ACACA,ACLY,ADRM1,ANKH,ATP1B1,B2M,BCL2,BRIP1,BUB1,CCNA2,CCND1,CDKN1A,CENPN,EGR1,FDFT1,FGFRL1,FHL2,FOXO1,HMGCR,IGF1R,KCNN2,LDHA,LDLR,MAOA,MBTPS2,NCAPD3,PART1,PAX2,PGM3,PPAP2A,RAB27A,RGMA,SMS,SOCS1,SORD,STK39,THBS1,TPD52,TRPS1,TWIST1,UGDH,VCAN	APP,CCNE1,CDKN1A,CREB1,E2F1,E2F4,E2f,EGR1,HIF1A,MYC,PGR,RB1,TFDP1,TP53,beta-estradiol,metribolone
ZBTB17	transcription regulator	0.000398	BCL2,BHLHE40,CCND1,CDKN1A,CDKN1C,EGR1,IER3,LDLR,SOCS1,SPTBN1,ZFP36	CCNE1,CDKN1A,E2F1,E2f,HIF1A,MYC,RB1,TP53,ZBTB17
TP73	transcription regulator	0.000407	ARNTL,ATG5,ATM,BBC3,BCL2L11,BHLHE40,BIRC2,BMP7,CCND3,CCNG1,CDK1,CDKN1A,CDKN1C,CTH,DHFR,DHRS3,DUSP11,EGR1,ERCC2,FDXR,HAGH,HIVEP1,IER3,IGFBP3,KCNQ1,KIT,LIG1,LTBP1,MDM2,MGMT,MLH1,MUTYH,NCAM1,P2RX4,PERP,PLK2,PMP22,POLD2,PPL,RB1,RB1CC1,RPRM,STMN1,SYNE2,THBS1,TNFRSF1B,TP53I3,TP73,TSPYL1,TWIST1,XRCC1,XRCC6,YBX1	CCNE1,CDKN1A,CDKN2A,E2F1,E2F4,E2f,HIF1A,MYC,RB1,TFDP1,TP53,TP63,TP73
HTT	transcription regulator	0.000428	ACADM,ACAT2,AGRN,AGXT2L1,AKAP12,AKT1,AKT2,AMD1,ANP32A,ARHGEF7,ARNTL,ARPP19,ATF3,ATL2,ATP2C1,ATP6V0E2,ATPAF1,ATPAF2,AZIN1,B2M,BBC3,BCL11B,BCL2L11,BCL3,BDNF,BHLHE40,BIRC2,CA4,CANX,CAST,CBR1,CBX1,CCND1,CDKN1A,CEBPA,CEPT1,CITED2,CNR1,COX15,COX6A1,COX6A2,COX6B2,CPLX2,CTTN,CYFIP2,CYP51A1,DHCR7,DLG4,DLX3,DNAJA2,DRD5,DUSP5,EDNRB,EGR1,EGR2,EMP3,EN1,ENPP2,EPB41L3,FDFT1,FGFR1,FKBP4,FOXP1,GABRA1,GABRD,GABRG1…	CDKN2A,CREB1,E2F4,HIF1A,HTT,Hdac,MTOR,MYC,NR3C1,PTEN,RB1,TP53,TP63,TP73
HIF1A	transcription regulator	0.000437	ADM,ADORA2B,AKAP12,AKT1,ATP5J,BCL2,BCL2L1,BHLHE40,BHLHE41,BIRC2,BRCA1,CDKN1A,CDKN1C,CITED2,CXCR4,CYR61,EGFR,EGLN1,EGLN3,EPAS1,ERO1L,ETS1,FAM162A,FHL2,FHL3,GAPDH,GBE1,GCHFR,H2AFX,HIF1A,HIST1H1C,HIST1H2AG (includes others),HIST1H2BJ/HIST1H2BK,HIST1H4A (includes others),HIST2H2AC,HSPA4,HUWE1,ID2,IGFBP3,IL6,IRS2,ITGA1,JUN,JUP,KDM3A,KDM4B,LDHA,LOX,MAFF,MANF,MCL1,MIF,NPM1,NT5E,P4HA1,PCDH10,PDGFA,PDK1,P…	CCNE1,CDKN1A,CDKN2A,CREB1,E2F1,E2F4,E2f,FOXO4,HIF1A,MYC,PTEN,RB1,TP53,TP63,TP73
SOX2	transcription regulator	0.0005	APC,AXIN2,CCND1,COL1A1,EGFR,EN1,FGF3,FOXD3,FOXP1,GBX2,HOXB3,HOXC4,ID2,JARID2,JUN,LHX5,MEIS1,NKX2-1,NKX2-2,NKX2-3,ONECUT1,OTX1,PITX2,SOX2,TBX3,TWIST1,ZIC3	RB1,SOX2,TP63,caspase
CD24	other	0.000531	ADD3,ASPM,ATF3,BIK,CDKN1A,CHAC1,CTTN,DUSP5,EDEM3,EMP3,EPHB6,HOMER3,KLHL22,LDB1,LPP,MBNL1,N4BP3,NIPBL,NRIP1,OGG1,PDS5A,PHF10,RAD50,RAF1,RANBP2,RNF25,SFPQ,SPHK1,SYNE2,TFPI2,THBS1,TPP2,TRIM8,ULBP2
miR-30c-5p (and other miRNAs w/seed GUAAACA)	mature microRNA	0.000531	ACVR1,ADPGK,ANPEP,ATRX,BDNF,CBFB,CDCP1,CPNE8,GPD2,JUN,KDELC2,MBNL1,MPDU1,MYO10,NCEH1,NPR3,NT5E,PGM1,PPARG,PTGFRN,PTPRK,RQCD1,RUNX2,SEC23A,SLC38A1,SLC9A3R2,SYPL1,THEM4,TMED10,TNFRSF10B,TNRC6A,TRPS1,UAP1,WNT5A
mycophenolic acid	chemical drug	0.000531	ADM,AKAP12,ANPEP,ATF3,CCND2,CCND3,CD55,CD63,CDKN1A,CLU,CSGALNACT2,CXCR4,CYR61,DUSP1,ETS1,GBP1,GNL3,ID2,ID3,IL6,LDLR,MME,MYBL1,OCLN,RUNX2,SAMD4A,TNFAIP3,USP53
miR-483-3p (miRNAs w/seed CACUCCU)	mature microRNA	0.000546	ADIPOR2,ASH2L,BBC3,BRCA1,C20orf72,CENPF,EI24,FAM213A,HDHD1,HMGB3,HNRNPA0,IER5,KLHL12,LBR,MDC1,METAP1,PGAM1,YAP1
IL5	cytokine	0.000573	ATP1B1,BCL2,BCL2L1,BCL3,BIRC2,CCND2,CCND3,CD55,CD63,CISH,CITED2,CTSC,CXCR4,DDX21,DNTTIP2,DUSP5,EGLN1,EGLN3,EGR1,EGR2,EGR3,EIF4EBP1,EPS8,ERO1L,FAM162A,GALK1,GCAT,HIF1A,HLX,HMGCR,HSPH1,IDI1,IER3,IL5RA,KLHDC2,LMNB1,LTB,MANF,MMD,MYADM,NACA,NFIL3,P4HA1,PDCD2,PDIA6,PDK1,PGM1,PMP22,PPIF,PRDM1,PSAT1,RAB21,RBM3,S100A6,SCRIB,SFPQ,SKA1,SLAIN1,SLC2A1,SLC7A5,SNTB1,SOCS1,SOCS2,SRI,ST7,STK39,TMEM97,TMF1,TPI1,TR…
5-fluorouracil	chemical drug	0.000578	ATG5,ATP5C1,BBC3,BCL2,BIRC2,CALU,CANX,CCND1,CCNG1,CCT4,CCT6A,CDK1,CDKN1A,CLU,COX6A1,COX6B1,CSDA,EEF1G,EGR1,EIF1,EIF2S2,EIF3E,FDXR,FOXO1,GAPDH,GARS,HNRNPA1,HNRNPAB,KRAS,LDHA,MAD1L1,MCL1,MDM2,NACA,NDUFS8,OAZ1,PGK1,PRC1,PSMB2,PSME1,RAF1,RBL1,RBMX,RPL18,RPL21,RPL23,RPL24,RPL37,RPS23,SERPINB1,SLC25A3,SMS,SRSF2,SUB1,THBS1,TNFRSF10B,TPI1,TYMS,UBE2C,UNG,YBX1	5-fluorouracil,CCNE1,CDKN1A,CDKN2A,E2F1,E2F4,E2f,EGR1,MYC,RB1,TFDP1,TP53,TP63,TP73,caspase
CHEK2	kinase	0.000585	APAF1,CCNG1,CDKN1A,E2F1,H2AFX,KRAS,MDM2,OCLN,TP73	CCNE1,CDK2,CDKN2A,CHEK2,E2F1,E2F2,E2F4,E2f,KRAS,MYC,RB1,TFDP1,TP53,TP63,TP73
SSRP1	other	0.000603	AP1G1,CDKN1A,DUSP5,EGR1,HIST1H1C,ID2,KRT8,MDM2,MSN,PDGFA,RFWD2,SRF,TOP1,TP53I3	CDKN2A,E2F4,MYC,SSRP1,TP53,TP63,TP73
hydrogen peroxide	chemical - endogenous mammalian	0.00061	ACAT2,ADAM9,APAF1,ATF3,ATF6,BBC3,BCL2,BCL2L1,BCL2L11,BOD1L1,BRCA1,BTG2,BTRC,BUB1,CASP9,CCNA2,CCND1,CCND3,CCNF,CD55,CD63,CDC34,CDK1,CDKN1A,CEBPG,CLU,CNR1,COL1A1,CXCR4,CYP1A1,CYP51A1,DDAH2,DDX52,DHCR7,DKK1,DNAJA2,DPAGT1,DUSP1,DUSP10,DUSP16,DUSP4,EGFR,EGR1,ENPP2,EPAS1,ETS1,ETS2,EXOSC9,F2RL1,FDFT1,FDXR,FOXM1,FOXO4,HDAC2,HIF1A,HMGCR,HNRNPA1,HSPA1A/HSPA1B,ID3,IER5,IGF1R,IL6,INSIG1,IRS1,ISCU,JUN,KIT,LDL…	CDKN2A,CREB1,D-glucose,E2F1,E2F2,E2F4,E2f,EGR1,FOS,HIF1A,MYC,PDX1,PGR,PTEN,RB1,TFDP1,TP53,TP63,TP73,beta-estradiol,hydrogen peroxide
RUVBL1	transcription regulator	0.000627	AXIN2,CCND2,ETS1,HIST1H2BJ/HIST1H2BK,HIST1H4A (includes others),HIST2H2AC,IGFBP3,KDM4B,PCNA,QKI,RBL1,SESN2,SGK196,SLC39A7,TCF4,TMEM128,ZDBF2
folic acid	chemical - endogenous mammalian	0.000627	ABCG2,APC,BCL2L1,CDKN1A,CLU,CSNK1A1,DKK1,HAVCR1,HDAC6,JUN,PCNA,PITX2,PTH1R,SFRP1,TYMS,UNG,WNT6
Lh	complex	0.000689	ADCY9,AKAP12,ALPL,ARL4C,ARL6IP5,ARNTL,AXL,BDNF,CAMK2G,CARD10,CASP9,CD55,CDK16,CDKN1C,CSDA,CSNK1A1,CTNND1,CXCR4,CYFIP2,CYP11A1,DAB2,DAPK1,DHCR7,DHRS3,DUSP1,DUSP3,DUSP9,EGFR,FDXR,GBP1,GNAS,HAS2,IL6,ITGA3,MAP1LC3B,MAP2K3,MAPK14,MCL1,MSMO1,NLK,NPC2,NTF3,PDE4D,PGK1,PGRMC1,PHKA2,PI4K2A,PPAP2A,PPP2R1A,PPP2R5B,PPP3R1,PRKX,PSMD3,RAB1A,RAB27A,RANGAP1,RAPGEF3,RGS7,RPRM,SMARCA4,SMARCD1,TFPI2,THBS1,TMBIM6,TNF…	APP,CREB1,E2F1,EGR1,HIF1A,Lh,MYC,PGR,TP53,beta-estradiol
LY294002	chemical - kinase inhibitor	0.000759	ACACA,ACAT1,ADIPOR1,ADIPOR2,AKT1,ANPEP,ATF3,BCL2,BCL2L1,BCL2L11,BDNF,BHLHE40,BICD1,CCNA2,CCND1,CCND2,CCND3,CD38,CDK4,CDKN1A,CDKN2D,CEBPA,CNR1,COL1A1,CTNNA2,CYP11A1,CYR61,DHFR,DUSP1,DUSP4,EGFR,EGR1,EGR2,EGR3,EPAS1,ETS1,ETS2,FDFT1,FER,FLRT2,FOXC2,GBP1,GCLC,GPD2,GPR137B,GRN,GSTP1,HAPLN1,HDAC2,HES1,HIF1A,HIST1H4A (includes others),HLA-DRB1,HMGB2,HMGCR,HMGCS1,IDI1,IER3,IFRD2,IGF1R,IGFBP3,IL12B,IL6,INP…	CDKN2A,CREB1,E2F4,FOS,FOXO4,HIF1A,IGF1,LY294002,MYC,Mek,NR3C1,PTEN,RB1,TP53,TP63,TP73
let-7	microRNA	0.000799	ARID3A,BCL2L1,BRCA1,BTG2,BUB1,CBFB,CCNA2,CCND1,CCNF,CDC16,CDC20,CDC34,CDCA5,CDCA8,CDK1,CDT1,COL1A1,DLC1,DMD,HMGA2,ID2,IGF2BP1,KRAS,MCM5,MCM6,MCM7,MINA,NUF2,ORC6,PDE12,RDH10,RFC3,RFC4,SSR1,STARD13,YAP1
FGF2	growth factor	0.000803	AKT1,ANPEP,BCL2,BCL2L1,BDNF,BTG2,CBFB,CCND1,CCND2,CCND3,CDKN1A,CHRM2,COL1A1,CXCR4,CYP11A1,CYR61,EDNRB,EGFR,EGR1,ENPP2,EPAS1,ETS1,FGF3,FGFR1,FGFR4,FLNA,FOXO1,FOXO4,GBP1,GDNF,GREM1,GRIK4,GRIN2A,GRM7,HAS2,HIF1A,ID3,IGF1R,IGFBP3,IRS1,ITGA3,JUN,KDM2B,KRAS,LDHA,LOX,MDM2,MGMT,MIF,NF1,NOTCH4,NR3C1,NTF3,ODC1,OLIG2,PCNA,PCSK2,PDGFA,PDGFC,PDGFRA,PENK,PGK1,PITX2,PLAUR,PPARG,RB1,RUNX1,RUNX2,SCD,SFRP1,SHBG,SLC…	CDKN2A,CREB1,E2F1,E2F4,E2f,FGF2,FOS,FOXO4,HIF1A,IGF1,MYC,Mek,NR3C1,RB1,TP53,TP63,TP73
Vegf	group	0.000807	ADAM10,AKAP12,AKAP13,ANGPT4,ANP32A,ANPEP,APAF1,ARNTL,BAG2,BCL2,BMP7,BTN1A1,BUB1,CALM1 (includes others),CCNF,CD3EAP,CD44,CDC14A,CDC20,CDK1,CENPF,CNTFR,CRY1,CXCR4,DUSP4,DUSP5,EDA,EFNA1,EGR1,EMP2,ENPP2,EPHA4,ETS1,FLNA,FNDC3A,FOXM1,GAB1,GPR4,HELLS,HES1,HOMER1,ID1,IGFBP3,IL27RA,IL5RA,IL6,INSIG1,ITGB3BP,ITPR3,KIF15,KIF22,LDLR,LPHN2,MAP2K3,MAP3K8,MAPK14,MCL1,MCM5,MID1,MPC1,NAB2,NCOA2,NEK3,NID2,NOTCH4,N…	CCNE1,CREB1,Cyclin E,E2F1,E2F2,E2F4,E2f,EGR1,FOS,MYC,Mek,NR3C1,PGR,RB1,RBL1,RBL2,TFDP1,TGFB1,TP53,Vegf
NR3C1	ligand-dependent nuclear receptor	0.000878	ACAT1,ADCK3,ADM,AKT1,AKT2,AKTIP,AMIGO2,ATG12,ATP1B1,B2M,BAG2,BCL2,BCL2L1,BCL2L11,BCOR,BDNF,BHLHE40,BIRC2,BMF,BRCA1,BRD2,CARD10,CASP9,CCAR1,CCND1,CD38,CD47,CDC42EP3,CDK11A/CDK11B,CDKN1A,CDKN1C,CEBPA,CIDEA,CORO1C,CSRNP2,CTNNBL1,CYP11A1,CYP27A1,DAXX,DCAF12L1,DDX5,DEDD2,DGAT2,DUSP1,DUSP16,DYNLL1,EFNA1,EGR1,ELMOD3,ERN1,ETNK2,FADD,FAM89B,FASTKD1,FASTKD5,FKBP4,FNTA,FOXO1,GAB1,GAS1,GLUL,GNMT,GRIA2,GRIA4,…	CDKN2A,CREB1,E2F4,EGR1,FOS,HIF1A,Hdac,MYC,NR3C1,PGR,TP53,TP63,TP73,TSG101,beta-estradiol,dexamethasone,methylprednisolone
SHH	peptidase	0.000905	AMD1,ASCL1,BCL2,BRCA1,CCND1,CCND2,DHFR,EPHB4,FGF10,FGF19,FGF3,FOXC2,GATA4,GBX2,GDNF,GLI2,HELLS,HOXD13,LASP1,LMX1A,MCM5,MCM6,NEUROG1,NKX2-1,NKX2-5,NR2F2,OLIG1,OLIG2,OTX1,PAX2,PCNA,PDGFRA,PITX2,PMP22,RFC3,RUNX2,SFRP1,SLC29A1,SMAD1,TH,TSC22D3,TYMS,UNG	CDKN2A,E2F4,HIF1A,MYC,SHH,TP53,TP63,TP73,TSC2
PEX5L	ion channel	0.000956	CYP27A1,DHCR7,FDFT1,HCN1,HMGCR,IDI1,LSS,MVK
isoquercitrin	chemical - endogenous non-mammalian	0.000956	ACAT2,CYP51A1,DHCR7,FDFT1,HMGCR,INSIG1,LDLR,MSMO1
TFRC	transporter	0.000996	CCNA2,CDC20,CDK1,CDKN1A,ID2,SNCA
TSG101	transcription regulator	0.000996	CDKN1A,FAM89B,MDM2,NR3C1,STMN1,TSG101	CDKN2A,E2F4,FOS,MYC,Mek,NR3C1,RB1,TP53,TP63,TP73,TSG101
TNRC6A	other	0.000996	BCL2L11,CDKN1A,CDKN1C,PTEN,RB1,RBL1
KITLG	growth factor	0.00102	AXL,B2M,BCL2,BCL2L1,BCL2L11,BIK,BZW2,CCNA2,CCND3,CDKN1A,CEBPA,CISH,CREG1,CXCR4,DALRD3,DCTN6,EDNRB,EGR1,EPHB4,FABP5,FGFR1,GCC2,GRIA2,HCK,HNRNPF,ID2,IFI27L2,IGF1R,IGFBP3,IL6,IRF2,KIT,KPNA2,KPNB1,LDLR,LTC4S,MAPK11,MID1IP1,MME,NPM1,NR3C1,OGG1,OSBPL1A,PIK3IP1,PODXL,PRKCB,PRKCQ,RCC2,RING1,RPS23,RPS3A,RPS7,SF3A1,SLC44A2,SMARCD2,SOCS1,ST3GAL4,STIM1,TCF12,TSC22D3,TXNIP,UPF1,XRCC4	E2F1,E2F2,E2F4,E2f,EGR1,FOS,KITLG,MYC,Mek,NR3C1,RB1,TFDP1,TP53
miR-122-5p (miRNAs w/seed GGAGUGU)	mature microRNA	0.00102	AP3M2,BACH2,CCNG1,CD320,DSTYK,EGLN3,ENTPD4,FOXP1,FUBP1,G6PC3,GALNT10,HFE2,MAPK11,NCAM1,NFATC2IP,NUMBL,P4HB,PSME1,PSME3,RAB11FIP1,RABIF,TPD52L2,TTYH3
NFYB	transcription regulator	0.00102	ABCG2,ACLY,ACTR6,AMD1,AP4B1,APC,ARHGAP11A,B9D2,BCL11B,BCL2L11,BET1,BRD2,CAPN12,CCNO,CCT6B,CDK1,CENPF,CHEK2,COL1A1,COL5A3,CSDA,CTC1,DCC,DCLRE1B,DNAJB6,EMC6,EPAS1,FAM49B,FLRT2,GAPDH,GART,GAS2L1,GNA12,GRIA4,HCCS,HIST1H3A (includes others),HIST1H4A (includes others),HMGB2,HMX3,HNRNPA1,ICK,KCTD1,KIAA0101,LIG3,MED21,MLH1,MLL5,MVK,OGG1,PAX2,PCNA,PGM3,PGRMC1,PIH1D1,PPP1R7,PRRG2,RAB3C,RFC3,RUNX2,SPAG16,ST…
miR-124-3p (and other miRNAs w/seed AAGGCAC)	mature microRNA	0.00105	AK2,ANKRD27,APEX2,ATL3,B4GALT1,BDNF,C11orf75,C12orf23,CCDC99,CDCA7L,CDK4,CEBPA,CERS2,CHST14,CHSY1,CTNND1,CYP1B1,DCTD,EGR1,ELF4,ELK3,ELOVL1,ENDOD1,EYA4,FAM104A,GAS2L1,GNAI3,HADH,HES1,HYAL3,IFRD2,LDLR,LIMCH1,LMNB1,MAD2L2,MAPK14,MTMR6,MYO10,NEK9,NFIC,NID1,NR3C2,PDLIM7,PGM1,PODXL,PTBP1,PTBP2,RARG,RDH10,RFFL,SLC17A5,SWAP70,SYPL1,TEAD1,TMEM109,TMEM248,TOM1L1,TRIP11,TSPAN15,UHRF1,VSNL1,ZFP36L2
UCN-01	chemical drug	0.00108	BCL2,BCL2L1,BCL2L11,CCND1,CCND3,CDK4,CDKN1A,MCL1,PRKCQ,RAF1,RB1,TP73	CCNE1,CDK2,CDKN1A,CDKN2A,E2F1,E2F2,E2F4,E2f,FOS,MYC,Mek,NR3C1,RB1,TFDP1,TP53,TP63,TP73,UCN-01
NANOG	transcription regulator	0.0012	E2F1,EN1,FOXD3,GATA4,GBX2,HOXB3,HOXC4,HSPA1A/HSPA1B,IGF1R,JARID2,LHX5,LPCAT4,MAP1B,MEIS1,NKX2-1,NKX2-2,NKX2-3,NRIP1,ONECUT1,OTX1,PILRB,S100A6,SOX2,TBX3,YWHAE,ZIC3
FOXO4	transcription regulator	0.00122	ACACA,BCL2L1,CCND1,CCND2,CDC42EP3,CDKN1A,CYP51A1,FDFT1,HIF1A,HMGCR,HMGCS1,IDI1,IER3,IGFBP1,OVOL1,SCD,SLC2A1	FOXO4,HIF1A,MYC,RB1,TP53
Sos	group	0.00126	ACOX1,ADAM12,AMIGO1,ARID3A,ASAP1,ATP2C1,B4GALT1,CAST,CASZ1,CCNG1,CD44,CRABP2,CTNND1,DOCK1,E4F1,EEA1,ELOVL3,EPS8,FLRT2,GATA4,GJB6,HDAC6,HSD17B10,IRS2,KIF1B,KRAS,LAMA3,LETMD1,LTBP3,MACF1,MAOA,MLH1,MYO5B,NFIL3,NRIP1,NSDHL,ODC1,PIAS1,PKN1,PLK2,PRPF4B,PTH1R,PTPRZ1,PXK,QKI,RAB11FIP1,RAPGEF3,RGMA,RUNX1,SCD,SEMA3B,SMG1,STMN1,TAOK1,TPD52,YWHAZ,ZAK
PTEN	phosphatase	0.00126	ABCC4,ACACA,ACOX1,ADM,AKT1,ALG3,BBC3,BCL2,BCL2L11,BCL3,BTG2,CA8,CCND1,CCND3,CDC20,CDK4,CDKN1A,CDKN2D,CITED2,CNN3,CSRP1,CTDSPL,CTNNBL1,CX3CR1,CXCR4,CYP27A1,DHFR,DUSP1,DYRK1A,EED,EGR2,EHHADH,EIF4EBP1,EN1,EP400,EPAS1,ETS1,FDFT1,FGFR4,FOXM1,FOXO1,GCAT,HAVCR1,HIF1A,HMGA2,HMGCR,HSPA1A/HSPA1B,IDI1,IFNGR2,IGF1R,IGFBP3,IL6,IRS2,ITPR3,JUND,LGALS3,MAPK14,MCL1,MDM2,MTOR,MXD4,MZF1,NEU1,NFIL3,NKX2-5,NUDT1,PABP…	CDKN2A,CREB1,E2F4,FOS,FOXO4,HIF1A,IGF1,MTOR,MYC,Mek,NR3C1,PTEN,RB1,TP53,TP63,TP73
ERBB2	kinase	0.00129	ABCG2,ABRACL,ACSL4,ADAM12,ADAM19,ADIPOR2,AKT1,AKT2,ASPM,ATP1B3,ATP6AP2,BAG2,BCAT2,BCL2,BCL2L1,BCL3,BEX2,BHLHE40,BMP7,BNIP2,BRIP1,BTG2,BUB1,CCNA2,CCND1,CCND2,CCND3,CD47,CDC20,CDK1,CDKN1A,CDT1,CENPE,CENPF,CHRNE,CHST2,CLU,CNTD1,COL1A1,COL7A1,CRADD,DNAJB6,DUSP18,EGFR,EGR1,EHHADH,EIF4EBP1,ELK3,EMP3,ETV4,ETV6,FAM134B,FOXO1,FZD4,GBE1,GPD2,H6PD,HAS2,HEPH,HES1,HIF1A,HIST1H4A (includes others),HMGA2,HMGB2,…	CCNE1,CDKN1A,CREB1,E2F1,E2F4,E2f,ERBB2,FOS,FOXO4,HIF1A,MYC,PDGF BB,PTEN,RB1,TFDP1,TP53
CCDC80	other	0.00133	AXIN2,CCND1,CEBPA,FZD7,PPARG
CD38	enzyme	0.00134	APH1A,ATP1B1,CCND2,CD44,CISH,CITED2,EGLN1,EGLN3,EIF4EBP1,EPS8,ERO1L,FAM162A,GALK1,GBE1,GCAT,IL5RA,IL6,KLHDC2,LGALS3,MANF,MYADM,NCAM1,NFIL3,NT5E,P4HA1,PDCD2,PDIA6,PDK1,PGM1,PPARGC1A,PPP3CB,PRDM1,PSAT1,S100A6,SKA1,SLAIN1,SLC2A1,SLC7A5,SOCS1,SOCS2,ST7,STK39,TMEM97,TPI1,UCK2,XBP1
mir-183	microRNA	0.00138	EGR1,FOXO1,IRS1,PTEN
FOS	transcription regulator	0.00144	ACOX1,ACTG1,ADAM12,AGTR1,AMIGO1,ARID3A,ASAP1,ATF3,ATP2C1,B4GALT1,BCL2L11,BDNF,BLMH,CALU,CAST,CASZ1,CCNA2,CCND1,CCNG1,CD44,CELF2,CLU,COL1A1,CRABP2,CTH,CTNND1,DOCK1,E4F1,EEA1,EGR1,EGR2,EIF4G2,ELOVL3,EPS8,FLRT2,FZD5,GAS1,GATA4,GJB6,GRIK2,GSTP1,HAS2,HDAC6,HLA-B,HSD17B10,IGFBP1,IL12B,IL6,IRS2,JUN,KIF1B,KRT8,LAMA3,LDHA,LETMD1,LGALS3,LOX,LPL,LTBP1,LTBP2,LTBP3,MACF1,MAOA,MCM5,MDM2,MLH1,MYO5B,NBPF15 (incl…	E2F1,E2f,FOS,HIF1A,MYC,RB1,TP53
miR-16-5p (and other miRNAs w/seed AGCAGCA)	mature microRNA	0.00149	ADSS,BCL2,BDNF,C17orf80,C4orf27,CAPRIN1,CCND1,CCND2,CCND3,CFL2,CLDN12,EGFR,FAM122C,FAM69A,FGFR1,FNDC3B,GNL3L,GOLGA5,GOLPH3L,GRN,H3F3A/H3F3B,HBXIP,HDHD2,HSPA1A/HSPA1B,HYAL3,IGF2R,JUN,KPNA3,MCL1,MRPL20,NPR3,NT5DC1,PANX1,PHLDB2,PPIF,PSAT1,RAB21,RAB30,RFT1,RHOT1,SEC24A,SERPINE2,SKAP2,SLC38A1,SNX15,SRPR,TMEM109,TPI1,TPM3,UGDH,UGP2,VTI1B	CREB1,EGR1,FGF2,FOS,MYC,TP53,miR-16-5p (and other miRNAs w/seed AGCAGCA)
E2F2	transcription regulator	0.00156	BCL2,CCNA2,CCND1,CCND3,CDK1,CDKN1A,CDKN2D,DHFR,E2F1,EED,JMY,MCM5,MCM6,MCM7,MLH1,NPAT,PCNA,PIN1,RBL1,TOP2B,TOPBP1,UXT	CCNE1,CDK2,E2F1,E2F2,E2F4,E2f,RB1,TFDP1,TP53
methylprednisolone	chemical drug	0.00156	ADCY6,ADK,AKR7A2,ALDH3A2,ALDOB,ANP32A,ANPEP,AP2A2,ARNTL,ASAH1,ATP1B1,ATP5C1,ATRN,AZIN1,B2M,B4GALNT1,BDNF,C1QBP,C6orf108,C9,CCND1,CCNG1,CCT6A,CD38,CD44,CDKN1A,CIDEA,CITED2,CNN3,COX6A1,CREG1,CROT,CSDA,CTNNA2,CTSC,DAB2,DGKZ,DMD,DSG1,DUSP1,DYNLL1,EDA,EDNRB,EFNA1,ENPP2,FAAH,FABP5,FAH,FBXO30,FDFT1,FKBP4,GCH1,GCHFR,GCLC,GNL3,GNMT,GSTP1,HAGH,HNRNPAB,HSD17B10,HSD17B12,HSPA1A/HSPA1B,HSPH1,ID1,ID3,IFNGR1,IG…	CREB1,FOS,FOXO4,HIF1A,IGF1,MYC,NR3C1,RB1,TP53,TSG101,methylprednisolone
mir-17	microRNA	0.00165	BCL2L11,BNIP2,CDKN1A,E2F1,H2AFX,HSF2,MAP2K3,MICA,PTEN,PTF1A,RB1,RUNX1,S1PR1,THBS1,ZBTB7A	E2F1,E2F2,E2f,RB1,TFDP1,TP53,TP63,caspase,mir-17
TP63	transcription regulator	0.0017	ADM,APAF1,APC,BBC3,BCL2L11,BHLHE40,BMP7,BRCA1,CAST,CCNA2,CCND1,CCND2,CCND3,CCNG1,CDK1,CDK17,CDK18,CDKN1A,CITED2,CYR61,DAP3,DKK1,DST,DUSP10,EI24,FANCA,FDXR,FUBP1,GFI1,GREM1,HAGH,HAS3,HES1,HIRA,HMGA2,ID1,IGFBP3,ING1,ITGA3,KAL1,MAFF,MAP2K3,MDM2,MLH1,PAK1,PCNA,PERP,PIK3CA,POLD2,PTEN,REL,RUNX1,SH2B3,SPATA18,THBS1,TNFRSF10B,TP53I3,TP73,TPM1,TWIST1,ULBP2,WNT5A	CDKN2A,E2F1,E2F4,FOXO4,HIF1A,MYC,RB1,TP53,TP63,TP73
ATM	kinase	0.00173	ALKBH8,ATM,BBC3,BIRC2,CDKN1A,CLU,DUSP1,DUSP10,FDXR,H2AFX,HSP90AA1,IGF1R,IL6,JUN,MICA,PCNA,SLC6A3,TNFAIP3,TNFRSF10B,XRCC5	ATM,CCNE1,CDK2,CDKN2A,CHEK1,CREB1,E2F1,E2F2,E2F4,E2f,MYC,RB1,TFDP1,TP53,TP63,TP73
CCNE1	transcription regulator	0.00195	BRCA1,CCNA2,CD44,CDKN1A,E2F1,HIF1A,PCNA,PCYT1A,RBL1	CCNE1,CDK2,Cyclin E,E2F1,E2F2,E2F4,E2f,MYC,RB1,RBL1,TFDP1,TP53
n-nitrosomethylbenzylamine	chemical toxicant	0.00203	ADAMTS6,ALDH3A2,AOX1,BUB1,CCND1,CD44,CDK4,CDYL,CTTN,DDX5,DSC3,DUSP5,EIF4G2,FTSJ3,GABRD,GNG12,GREM1,HSP90AA1,KIAA0101,KIFAP3,KLF10,LRBA,MACF1,MAP2K3,MCL1,MSN,MYO10,NDEL1,PALLD,PCNA,PDCD10,PIP5K1A,RAB1A,RABIF,RB1,RGS17,SPSB3,TG,TOP1,UBE2C,YWHAH
HMGA1	transcription regulator	0.00222	ATM,BCL2,BRCA1,CCND1,CD44,DAB2,DHCR7,HMGCR,ID3,IDI1,IGFBP1,IL15,INSIG1,KIT,MVK,PPARG,TWIST1
prednisolone	chemical drug	0.00231	AKT1,APC,ARSA,ATG12,ATG16L2,ATG4C,ATG5,BCL2,BCL2L1,BIRC2,BNIP2,CLN3,CXCR4,CYP1A1,DAPK1,DRAM2,DUSP1,DUSP10,EIF2C2,FADD,FANCC,FMO2,GAA,GAB1,GABARAP,GABPB1,HSP90AA1,IGF2BP3,IL6,IRS2,KIF9,KLF9,LPO,MAP1LC3B,MAPK14,MCL1,MRPS16,NFIL3,NOXO1,NQO2,NR3C1,PGK1,POLB,PRDX1,PRKAA1,PTEN,RB1,RECQL4,SIK1,SNCA,SOCS1,SOD1,TMEM74,TNFAIP3,TP73,TSC22D3,TXNIP,ULK1,UVRAG,ZFP36L2	CREB1,EGR1,FOS,MYC,NR3C1,PGR,TP53,TSG101,beta-estradiol,prednisolone
IGF2	growth factor	0.00235	AKT1,ANP32A,CCND1,CDK1,CDKN1A,CDKN1C,CRY1,CXCR4,CYP1B1,DHCR7,DUSP1,EGR1,EGR2,GAS1,GCH1,GRN,HELLS,HIF1A,IER3,IGF1R,IGF2R,IGFBP3,IL6,KIFAP3,KLF9,MCM5,MCM7,MDM2,MNT,MXI1,NGF,NKX2-1,PFDN6,PRDM16,PRKCQ,PSPC1,PTEN,RNF103,RNF13,SEZ6L2,SKAP2,SLC2A4,TRAIP,UCP1,UHRF1,ZNRD1	CREB1,E2F2,E2F4,E2f,EGR1,FOS,FOXO4,HGF,HIF1A,IGF1,IGF2,INSR,MTOR,NR3C1,PDX1,RB1,TP53
PBRM1	other	0.0025	CDK1,CDKN1A,CENPE,CENPF,CRABP2,MDM2
SLC18A2	transporter	0.0025	CLSTN1,DLG4,DYNLL1,SLC6A3,SNCA,TH
PDX1	transcription regulator	0.00252	ACE2,ACTG1,AKR7A2,ALDOB,ARL4D,ARRDC4,ATF3,ATP5J,BBC3,CAMK2N1,CCND1,CD44,COL1A1,COL25A1,CROT,CXCR4,DUSP5,EFNA1,EGR1,FGFR1,FH,GALNTL4,GCH1,GNAS,GNG12,GRN,ID1,ID2,ID3,IER3,IGF1R,IGFBP3,IL6,INSIG1,IRS2,JUN,KIAA1324,KLF10,KRT8,LRRC49,MARCKS,NKX2-2,PCNA,RHOBTB1,SLC2A1,TCF7L2,TIPRL,TXNIP
Hdac	group	0.00253	AGTR1,ATF3,BCL2,BDNF,CCND1,CDKN1A,CRABP2,CXCR4,CYP24A1,DNMT3B,EDNRB,EGFR,EGR1,EGR3,GAD1,GDNF,GLI2,HIF1A,HNRNPAB,IGFBP3,IL6,JUN,JUP,KLF10,KLF9,LRP4,NOTCH4,ONECUT1,SEMA3C,SFRP1,SIM2,SMO,SPRY1,TBX3,TFAP2B,TIMELESS,TXNIP,WNT9B	CDKN2A,E2F4,FOXO4,HIF1A,Hdac,MYC,RB1,TP53,TP63,TP73
actinomycin D	chemical drug	0.0026	ADM,AGFG1,BCL2,BDNF,BIRC2,BRCA1,CCND1,CD38,CD55,CDKN1A,CYP1A1,CYP24A1,CYR61,DUSP1,DUSP4,EGLN3,EPAS1,ETS1,FADD,FGFR1,FLNA,GAPDH,GCH1,GSTP1,HIF1A,HMGA2,HOMER1,ID2,IGF1R,IL6,IRS1,IRS2,ITPR3,JMY,JUN,LPL,MCL1,MDM2,MMP12,NGF,NPM1,NTF3,PERP,PLAUR,PTH1R,RGS2,SLC27A1,SLC2A1,SLC40A1,SPHK1,TNFRSF10B,TNFRSF1B,TP53I3,UBE2B	CCNE1,CDKN1A,CDKN2A,CREB1,E2F1,E2F4,E2f,EGR1,FOXO4,HIF1A,MYC,PGR,RB1,TGFB1,TP53,TP63,TP73,actinomycin D
lactacystin	chemical - protease inhibitor	0.0027	AK2,ATF3,BEX1,BIK,BRCA1,CCND1,CCND2,CCND3,CDKN1A,CDKN1C,CFL1,CPOX,CXCR4,CYP1A1,CYP24A1,DUSP1,E2F1,FANCC,FOXO1,GCLC,GSTP1,HIF1A,HIST1H2AG (includes others),HLA-B,HLA-C,HMGB2,IL12B,IL6,IRS1,IRS2,LDLR,MAP1B,MDM2,NCOA2,NKX2-1,NR3C1,PEA15,PIN1,PPIA,PTEN,RABIF,RANBP1,RANGAP1,RPLP2,RUNX2,SH3BGRL,SIAH1,SLC3A2,STMN1,SUB1,TUBB4A,VAV3,ZFP36L2	APP,CCNE1,CDKN2A,CREB1,E2F1,E2F4,E2f,EGR1,HIF1A,MYC,NR3C1,PGR,RB1,TP53,TP63,TP73,lactacystin
methyl methanesulfonate	chemical toxicant	0.00311	APC,ATF3,BAI3,BTG2,CCNG1,CDKN1A,EGR1,EIF1,HPRT1,JUN,MCL1,MDM2,NFYA,OGG1,POU2F1	CDKN2A,E2F4,MYC,TP53,TP63,TP73,methyl methanesulfonate
riboflavin	chemical - endogenous mammalian	0.00311	APC,CSNK1A1,DKK1,JUN,PITX2,SFRP1,WNT6
clozapine	chemical drug	0.0032	ACAT2,BDNF,CIDEA,DHCR7,EGR1,GRIA2,HMGCR,HMGCS1,HOMER1,LDLR,PEA15,PRDM16,PRKACB,PRKAR2B,SCD,SHANK1,UCP1,WNT5A
ATF4	transcription regulator	0.0033	ABCG2,ATF3,CDKN1A,CEBPG,CPOX,CTH,EIF4EBP1,ERO1L,FYN,GARS,GCH1,GHITM,JUN,KLF9,LGALS3,MAP1LC3B,MCL1,MID1IP1,MRPS7,MTHFD2,NARS,NID2,PENK,PMP22,PSAT1,PSPH,SHMT2,SLC3A2,SLC7A5,TNFRSF10B,WARS,XRCC1
SIRT2	transcription regulator	0.00331	BCL2L11,DHCR7,FDFT1,FNTA,HMGCR,IDI1,LSS,MVK
PLAGL1	transcription regulator	0.00331	APAF1,CDKN1A,LDHA,PPARG,PTEN,RASGRF1,SLC2A4,SORD	CDKN2A,E2F4,MYC,PLAGL1,TP53,TP63,TP73
EIF4E	translation regulator	0.00332	BCL2L1,BIK,BIRC2,CBLC,CCND1,CDC34,CDK4,CDKN1A,CDT1,CEBPA,CRADD,DAXX,DEDD2,DGUOK,EGFR,EIF4EBP1,GPS2,HIF1A,HOXC10,INSIG1,KLF13,LSM1,LSM10,LSM5,MCL1,NCK2,NUDT3,ODC1,PCNA,PIN1,PLAUR,POLR3D,PRDX5,RB1,SNRPA,SPHK1,TP53BP1,UBE2C,UBR5	CCND1,CCNE1,E2F1,E2F4,E2f,EIF4E,FOS,MYC,Mek,NR3C1,RB1,TP53
topotecan	chemical drug	0.00332	ABCG2,AKAP12,ARL6IP1,ATF3,BCL3,BUB1,CAMTA1,CDKN1A,CITED2,CTCF,DGCR14,DUSP5,EFNB1,EGR1,EGR3,FAT1,FUBP1,HIF1A,HSPA1A/HSPA1B,HSPD1,IRS1,MCL1,MDM2,NFATC4,PLK2,PRKAR2B,RAB9A,SESN2,SFPQ,SLC2A1,SLC7A5,SOX4,SP3,SRSF3,STK39,TP53I3,UBE2B,UBE3A,USP1	CDKN2A,E2F4,MYC,TP53,TP63,TP73,topotecan
FANCC	other	0.00342	ATP1B1,CDK11A/CDK11B,FGFR1,HES1,HOMER1,HSPA4,IGFBP3,MYOF,NR3C1,OAS1,PHLDA2,PRKCB,RND3,SCHIP1,SKAP2,SYPL1,TBC1D9,TOM1L1,WWTR1
trichostatin A	chemical drug	0.0037	AGRN,AKAP12,ALPL,APAF1,ARL6IP1,ATAD2,B2M,BBC3,BCL2,BCL2L1,BCL2L11,BIK,BRCA1,C8orf44-SGK3/SGK3,CA5A,CCNA2,CCND1,CCND2,CD44,CDK1,CDKN1A,CDKN1C,CDKN2D,CEBPA,CGREF1,CISH,COL11A2,CPD,CXADR,CXCR4,CYP1A1,CYP1B1,DLC1,DNMT3B,DUSP1,DUSP16,ENPP2,FBLN1,FGFR4,FOXF2,FOXM1,GCLC,GINS3,GRIA2,GRIN1,HDAC11,HDAC2,HES1,HIF1A,HLA-DRB1,HSD11B2,ID1,ID2,ID3,IGFBP1,IGFBP3,IL12B,IL6,ING1,IRF2,IRF4,ITGA1,JUP,KIT,LAMA3,LIMA1…	CCNE1,CDKN2A,Cyclin E,E2F1,E2F4,E2f,FOXO4,HIF1A,Hdac,MYC,RB1,RBL1,TP53,TP63,TP73,trichostatin A
INSR	kinase	0.00371	ACADL,ACADM,ACSL4,ANP32A,ATF3,ATP5G3,ATP5J,ATP5L,CBR1,CCND1,CCND2,CDC5L,CDK1,CDKN1A,CEBPA,CFL1,COX6A2,CRY1,CXCR4,CYP1B1,DCTN4,DEK,DHCR7,DUSP1,EGR1,EGR2,FBLN1,FH,FOXC2,FOXN3,GAS1,GCH1,GRN,HELLS,HSD17B10,HSPD1,IDH3A,IER3,IGF1R,IGFBP1,IL6,IRS1,KIFAP3,KIT,KLF10,KLF9,LRP10,LTC4S,MCM5,MCM7,MDM2,MMP12,MNT,MSH6,MXI1,NDUFA3,NGF,NKX2-2,OGDH,PDHB,PFDN6,PPARG,PPARGC1A,PRKCQ,PSPC1,RAB18,RNF103,RNF13,SEZ6L2,SI…	CREB1,D-glucose,EGR1,FOS,FOXO4,HIF1A,IGF1,IGF2,INSR,PDX1,TP53
dexamethasone	chemical drug	0.00379	ACACA,ACADL,ACADM,ACAT1,ACTG1,ADAM10,ADAM12,ADAMTS15,ADHFE1,ADM,AGPAT6,AKAP13,AKT1,ALCAM,ALDH1L1,ALDH4A1,ALDOB,AMIGO2,AP1G1,AP2B1,ARG2,ARHGAP17,ARL4C,ATP10B,ATP1B1,AXIN2,B2M,BBC3,BCAT2,BCL2,BCL2L1,BCL2L11,BDNF,BHLHE40,BIRC2,BRCA1,BZW2,CA8,CASP9,CBR1,CBR3,CCNA2,CCND1,CCND2,CCND3,CD44,CD47,CD55,CDC42EP3,CDCA7L,CDK4,CDKN1A,CDKN1C,CDYL,CEBPA,CELF2,CFL1,CHD4,CISH,CNN3,COL11A2,COL1A1,COL7A1,COL9A2,CPD,…	CDKN2A,CREB1,E2F4,EGR1,FOS,FOXO4,HIF1A,IGF1,MYC,NR3C1,PGR,TGFB1,TP53,TP63,TP73,TSG101,dexamethasone
HES1	transcription regulator	0.00383	ASCL1,CCND3,CDKN1A,CEBPA,DLL3,E2F1,GAA,HES1,MDM2,NEU1,NEUROG1,NKX2-2,PAX2,PCNA,PPARG,PTF1A,WNT1	CCNE1,CDK2,CDKN2A,E2F1,E2F2,E2F4,HES1,MYC,TFDP1,TP53,TP63,TP73
PTK2	kinase	0.00383	BIRC2,CCND1,CDKN1A,COL1A1,CSPG4,CYR61,GATA4,IL6,IRS1,KRT8,LDLR,LPP,P4HA1,PALLD,PCOLCE2,SERPINB1,THBS1	CCNE1,CDKN1A,CREB1,E2f,HIF1A,MYC,PTK2,RB1,TP53,TSC2
EPO	cytokine	0.00386	ALX1,B2M,BCL2,BCL2L1,BCL2L11,BCL3,BDNF,BZW2,CCND2,CCND3,CDKN1A,CISH,CLGN,CREG1,CXCR4,DALRD3,DCTN6,EGR1,FABP5,GATA4,GCC2,GSPT1,H2AFY,HLA-DRB1,HMGN2,HNRNPF,IFI27L2,IL6,JUN,KCNH6,KIT,KPNA2,KPNB1,LDLR,MCL1,MID1IP1,MLH1,NAB2,NACA,NPM1,NR3C1,OSBPL1A,PCNA,PIK3IP1,PODXL,PRKCB,PRKCQ,PTPRB,RCC2,ROCK1,RPS23,RPS3A,RPS7,SIRT1,SLC44A2,SMARCD2,SOCS1,SOCS2,SOD1,ST3GAL4,TOP1,TPH2,TPI1,TSC22D3,TSN,TXNIP,UPF1,WNT1,…	CREB1,E2F1,E2F2,E2F4,E2f,EGR1,EPO,FOS,HGF,HIF1A,MYC,Mek,NR3C1,RB1,TP53,TP63,caspase
MAPT	other	0.0039	ABCG2,ACTG1,AMPH,ANP32A,ARF6,ATP1B1,ATP5C1,ATP5J,BDNF,C1QBP,CANX,CAP1,CCND1,CDKN1A,CFL1,CFL2,CHRNA7,CPLX2,CRYM,CYFIP2,DLG4,DLGAP2,DPY19L3,DPYSL2,DSTN,EEF1G,GNA12,GNAO1,GRIN1,GSTP1,HPCA,HSP90AA1,HSPD1,IL6,JUN,MAPK11,NDUFS4,NDUFS6,PAK1,PAK3,PEA15,PENK,PGAM1,PGK1,PPA1,PPIA,PRDX5,SLC1A3,SNAP25,SNCA,SOD1,STMN1,SYN1,TOP2B,TPI1,TPM3,TUBA1A,TUBA1B,TUBB,TUBB4B,VSNL1,YWHAE,YWHAZ	APP,CREB1,E2F1,EGR1,HIF1A,MAPT,TP53
SNED1	other	0.00392	GAPDH,IGFBP1,IGFBP3,SLC2A1,SLC2A4
selegiline	chemical drug	0.00392	BCL2,BDNF,GDNF,NGF,SLC6A3
pimozide	chemical drug	0.00392	BCL2,BCL2L1,CCND1,CISH,MCL1
zinostatin	biologic drug	0.00392	BCL2,CDKN1A,DUSP10,IGF1R,ING2	ATM,CREB1,E2F1,TP53,zinostatin
paclitaxel	chemical drug	0.004	ABCG2,ADORA2B,ALDH1L1,APC2,ASIC2,ATF3,BCL2,BCL2L1,BCL2L11,BHLHE40,BHLHE41,BTG2,CCND1,CCNG1,CD44,CDC20,CDC42EP3,CDK18,CDKN1A,CLU,CYP1A1,CYP1B1,DDAH1,DEPDC5,DLG4,DUSP10,DUSP4,DUSP5,DUSP7,EGR1,ENPP2,FLNA,HIF1A,HMGB3,IER3,IGFBP3,IL6,ITGA3,JUN,JUND,KDSR,MACF1,MCL1,MDM2,NREP,PARP4,PCNA,PLAUR,PNKD,RB1,SCN1B,SH2B3,SLC25A20,SMAGP,SOX2,SPRY1,TFAP2A,TFPI2,THBS1,TNFRSF10B,TUBA1B,TULP3,TWIST1,UHRF1,WWTR1,YBX1…	CDKN2A,CREB1,E2F4,EGR1,FGF2,FOS,MYC,Mek,NR3C1,PTTG1,RB1,TP53,TP63,TP73,paclitaxel
EGR1	transcription regulator	0.004	ACHE,ATF3,BCL2L11,CASP9,CCND1,CCND2,CD44,CDC20,CDKN1A,CDKN1C,CDKN2D,CHRNA7,CLU,COL1A1,DLGAP2,DUSP4,EGFR,EGR1,EGR2,EIF4EBP1,GAD1,GDNF,HMGCR,IGF1R,JUN,JUND,LDLR,MAP1LC3B,MYBL1,NAB2,PDGFA,PDGFC,PPARG,PTEN,RB1,SF1,SOCS1,SOD1,SYN1,TH,THBS1,TP73	CREB1,E2F1,E2F4,E2f,EGR1,FOS,HIF1A,MYC,PGR,PTEN,RB1,TFDP1,TGFB1,TP53
ONECUT1	transcription regulator	0.00406	AASS,ACVR1,AGTR1,AKAP13,ANKZF1,ARL1,C11orf1,C12orf44,C6orf211,CCT8,CDCA5,CEBPA,CENPN,CLNS1A,COL5A3,COPS7A,CRADD,CYP51A1,E2F1,EED,EGR2,ELOVL1,FABP5,FADS3,GBF1,HIST1H3A (includes others),HIST1H4A (includes others),HIVEP3,HMGB2,HMGCR,HSPA1A/HSPA1B,HSPH1,IRF3,IRF6,LAMC2,LRRC59,LSG1,LUC7L3,MAGED2,MEIS1,MON1B,MYOF,NDUFAF4,NR1I2,ONECUT1,ONECUT3,PIH1D1,PPFIBP1,PPP2R5A,PSMA1,PTPRN2,RARG,RORA,RPAIN,SEC61A2…
caspase	group	0.00409	BCL2,CCND1,CCND2,CCND3,CDK1,CDK4,CDKN1A,EGFR,GLUL,RB1,THBS1	CCNE1,CDKN1A,E2F1,E2F4,E2f,ERBB2,FOS,HIF1A,MYC,Mek,NR3C1,PGR,RB1,TFDP1,TP53,TP63,TP73,caspase
MTOR	kinase	0.00413	ACACA,ACLY,ACOX1,ADM,AKAP13,BCL2L1,BCL2L11,CASP9,CCND1,CDKN1A,CITED2,CRADD,CTCF,CTNND1,CXCR4,CYP11A1,DHFR,DLG4,EFNA1,FADD,FAF1,HIF1A,IL12B,IRS2,MCL1,MDM2,MTOR,NAB2,OAS1,PDE4A,PIAS1,PRKAR2B,PTBP1,PTEN,RBM5,S1PR1,SLC2A1,ST6GAL1,TCF4,TPP2,TSC2	CDKN2A,CREB1,E2F4,EGR1,FOS,FOXO4,HIF1A,MTOR,MYC,NR3C1,PGR,RB1,TGFB1,TP53,TP63,TP73,TSG101,sirolimus
PGR	ligand-dependent nuclear receptor	0.00413	ACOX1,AKAP13,AMD1,ATP1B1,BCL2L1,BIRC2,CCND1,CCND3,CD44,CDK1,CDKN1A,CDKN1C,CEBPA,DDX21,DPYSL2,DST,DYNLL1,EPAS1,FAM89B,GLUL,HIF1A,HPGD,HSD11B2,ID1,IER3,IGFBP1,IL12B,IRS2,KLF9,LAMB2,NQO2,PCNA,PGRMC1,PPIF,RAB9A,RUNX1,S100A6,STAT5B,TSC22D3,UCK2,VCAN	CCNE1,CDK2,CREB1,E2F1,E2F2,E2F4,E2f,FOS,MYC,NR3C1,PGR,RB1,TFDP1,TP53,TSG101,dexamethasone
flavopiridol	chemical drug	0.00416	BCL2,BCL2L1,BIRC2,CCND1,CCND3,CDKN1A,E2F1,EGFR,MCL1,PCNA,RB1,RBL1,SF3B1,XRCC5,XRCC6	CCND1,CCNE1,CDK2,CDKN2A,E2F1,E2F2,E2F4,E2f,MYC,RB1,TFDP1,TP53,TP63,TP73,caspase,flavopiridol
E2f	group	0.00446	BBC3,BRCA1,CCNA2,CDC7,CDK1,CSDA,DHFR,E2F1,EPAS1,FOXD3,GAS2L1,GTF2H4,HIF1A,HIST1H2AG (includes others),HIST1H2BJ/HIST1H2BK,HIST1H3A (includes others),HIST1H4A (includes others),HNRNPA1,MCM5,MCM6,MFAP1,OIP5,PCNA,PCYT1A,PGRMC1,RBL1,RPA3,TMEM126A,TPX2,TTK,TYMS,UBE2C,UXT	Cyclin E,E2F1,E2F4,E2f,PTTG1,RB1,TBX2,TFDP1,TP53
APP	other	0.00459	ABCG2,ACHE,ACTG1,ADCYAP1,AKT1,AMPH,ANP32A,ARF6,ARL6IP5,ARNTL,ASCL1,ATF1,ATM,ATP1B1,ATP5C1,ATP5J,AXIN2,BCL2,BCL2L1,BCL2L11,BDNF,BIK,BMF,BMP6,C1QBP,CANX,CAP1,CAST,CCND1,CCND2,CD44,CDC14A,CDK1,CDK4,CFL1,CFL2,CHRNA7,CLU,COL13A1,CPLX2,CRABP2,CRYM,CTTN,CXCR4,CYFIP2,CYP26B1,DDAH1,DKK1,DLG4,DLGAP2,DPY19L3,DPYSL2,DSTN,DYRK1A,EEF1G,EGFR,EGR1,ELMOD3,EN1,ENPP2,EPAS1,ETS2,EXT1,EYA4,F2RL1,FGFR1,FOXP1,FYN,FZD7,…	APP,CDKN2A,CREB1,E2F1,E2F2,E2F4,E2f,EGR1,MYC,RB1,TFDP1,TP53,TP63,TP73,hydrogen peroxide
KRAS	enzyme	0.00468	ABCC4,ABCC5,AGRN,AMPH,ANPEP,AOX1,ATG5,ATP1B1,AXIN2,B2M,BCL2,BCL2L1,CCND1,CCND3,CD44,CDKN1A,CDT1,CLNS1A,CLU,COL1A1,CXADR,DDAH1,DHFR,DUSP5,E2F1,EFNA1,EI24,EIF2AK2,ERO1L,FAH,GAS1,GPC5,GRN,HEXA,HIF1A,HLA-DRB1,HMGA2,ID1,IFIT1,IGF2BP2,IRF2,ITM2B,KIF22,KRAS,LIPG,LOX,LTBP4,MAP1LC3B,MAPK14,MDM2,MMD,MTRR,MYLK,NCAM1,NR3C1,OAS1,PAK1,PALLD,PLA1A,PPARG,PPFIBP1,PTEN,RAB20,RHOC,RING1,RNH1,ROCK1,RPSA,SEC11C,SERPI…	CDKN2A,E2F1,E2F4,E2f,FOS,HIF1A,KRAS,MTOR,MYC,Mek,NR3C1,RB1,TP53,TP63,TP73,caspase
OSM	cytokine	0.00487	ABCC4,ABCC5,ADH5,AHCYL1,ARF6,ARFGEF2,ARL4C,ASAH1,B2M,BHLHE40,BLMH,BRD8,CCND1,CCND2,CDK17,CDKN1A,CEBPA,COL8A1,COX6B1,COX7B,CPM,CRY1,CXADR,CYP1B1,DAPK1,DDX27,DHRS3,EIF4EBP1,EMP3,EPHB6,ETS2,EXOSC10,FAM171A1,FOXN3,GAB1,GART,GAS7,GBP1,GLUL,GNS,GRIN2A,HIF1A,HLA-B,HLA-C,HLA-F,HMGN4,HOXA9,HSD11B2,HSPA2,ID1,ID2,IFNGR1,IL15,IL6,IRAK1,IRS1,JUN,KLF10,KRR1,LDLR,LMO1,MAGED2,MAOA,MAPK14,MAPK7,MARCKS,MCM7,MGMT,M…	CCNE1,EGR1,KRAS,MYC,OSM,RB1,TP53
dinoprost	chemical - endogenous mammalian	0.0049	ADM,CCND1,CCND2,CYP11A1,EGFR,GSTP1,HSD11B2,HSPA1A/HSPA1B,HSPA4,ID1,ID2,ID3,IL6,JUN,LIPA,LPL,NFIL3,POR,RUNX2,SCN1B,THBS1,YWHAE,YWHAG,YWHAZ	CREB1,EGR1,FGF2,FOS,MYC,Mek,NR3C1,PTK2,RB1,TP53,TP63,caspase,dinoprost
miR-34a-5p (and other miRNAs w/seed GGCAGUG)	mature microRNA	0.00494	AHCYL1,ATF3,AXIN2,BCL2,CCND1,CD47,CDK4,CDKN1A,DHFR,E2F1,GRM7,PPARG,SIRT1,SOX2,STIM1,TRPS1,WNT1
FGF21	growth factor	0.00505	ACACA,ACLY,CIDEA,CPT1A,DGAT2,EGR1,IGFBP1,IRS2,LDLR,PPARGC1A,SLC2A1,UCP1
methylnitronitrosoguanidine	chemical toxicant	0.00505	APC,BBC3,BTG2,CCND1,CDKN1A,CEBPA,EGR1,KLF10,MDM2,POLB,TP53I3,TRAIP	ATM,CCNE1,CDKN1A,CDKN2A,CREB1,E2F1,E2F4,E2f,MYC,RB1,TP53,TP63,TP73,caspase,methylnitronitrosoguanidine
HGF	growth factor	0.00508	ABCG2,AKAP12,AKAP13,AKT1,ANGPT4,ANP32A,APAF1,ARNTL,ATF3,ATM,BAG2,BCL2,BCL2L1,BIRC2,BUB1,CALM1 (includes others),CCND1,CCNF,CCNG1,CD3EAP,CD44,CDC14A,CDC20,CDK1,CDKN1A,CENPF,CNTFR,CRY1,CXCR4,CYR61,DDX21,DGCR14,DSG1,DUSP4,DYNLL1,DYRK1A,EDA,EGR1,EMP2,EPHA4,ETS1,FLNA,FNDC3A,FOXM1,GAB1,GPR4,HELLS,HES1,HLX,HOMER1,IGFBP3,IL27RA,IL5RA,IL6,INSIG1,ITGB3BP,ITPR3,KIF15,KIF22,KRR1,LAMC2,LDHA,LDLR,LPHN2,LSM1,MA…	CCNE1,CREB1,E2F2,E2F4,EGR1,FOS,HGF,MYC,Mek,NR3C1,PTK2,RB1,TP53
Shc	group	0.00523	BCL2,BCL2L1,CCND2,CCND3,LPL,PPARG	ERBB2,FOS,HIF1A,PGR,RB1,Shc
miR-375-3p (and other miRNAs w/seed UUGUUCG)	mature microRNA	0.00523	ADIPOR2,C1QBP,PDK1,USP1,YAP1,YWHAZ
mir-199	microRNA	0.00523	BCL2,DYRK1A,EGLN1,HIF1A,MTOR,SIRT1	FOXO4,HIF1A,MYC,RB1,TP53,mir-199
melphalan	chemical drug	0.00523	ABCG2,BCL2L1,BCL2L11,CDKN1A,MCL1,TNFRSF10B
IL3	cytokine	0.00527	ACOX1,BCL2,BCL2L1,BCL2L11,BTG2,CASP9,CBFB,CCND1,CCND2,CCND3,CCNG1,CCT5,CD63,CDKN1A,CEBPG,CISH,CITED2,COPS4,CPT1A,CSNK1A1,CTTN,CXCR4,EGR1,EGR2,EGR3,EIF2AK2,EMP3,FGFR1,FGFR4,FKBP3,FOXD3,GART,GNAO1,HLA-C,HSPA2,IL12B,IL5RA,IL6,JUN,KIF1B,KLF13,KLF9,KPNB1,LAMP3,MCL1,MCM5,MDM2,MID1,NACA,NARS,NFATC3,NKX2-3,ODC1,PPM1G,PSMB3,PSME1,RANBP1,RB1,RBM3,RPL13,RPL29,RPS12,RPS14,RPS19,RPS7,SLC2A1,SLC3A2,SOD1,SOX4,S…	E2F1,E2F2,E2f,FOS,HIF1A,IL3,MTOR,MYC,Mek,NR3C1,RB1,TFDP1,TP53,TP63,caspase
GLI3	transcription regulator	0.00549	BCL2,CCND1,CCND2,FGF10,FGF19,FOXC2,GLI2,GREM1,H2AFX,HOXD13,NKX2-1,PAX2,RUNX2,SFRP1,WNT5A
Cyclin E	group	0.0055	CDK1,CDKN1A,DHFR,EGLN1,HIF1A,KRAS,RB1,RBL1	CCNE1,CDK2,Cyclin E,E2F1,E2F2,E2F4,E2f,RB1,TFDP1,TP53
BMP	group	0.00563	DPYSL2,GATA4,ID1,ID2,IL6,RUNX2,SMAD1
CHEK1	kinase	0.00563	BCL2L11,CDKN1A,CDKN1C,E2F1,H2AFX,MICA,PCNA	ATM,CHEK1,CHEK2,CREB1,E2F1,E2F2,E2F4,E2f,MYC,RB1,TFDP1,TP53,TP73
ENPP2	enzyme	0.00563	CIDEA,IL6,PPARG,PPARGC1A,PRDM16,SLC2A1,UCP1
inositol	chemical drug	0.00582	ADCYAP1,CD55,GCH1,PAM
TCF21	transcription regulator	0.00582	CDKN1A,CYP11A1,KISS1,PITX2
JARID2	transcription regulator	0.00582	CCND1,CCND2,CDK1,PTEN
BAG3	other	0.00582	BCL2,BCL2L1,MAP1LC3B,MCL1
TFDP1	transcription regulator	0.00587	APAF1,ATM,CASP9,CCND1,CCND3,CDK1,CDKN1A,DHFR,E2F1,FGFR1,RANBP1,RBL1,TP73	CCNE1,CDKN2A,Cyclin E,E2F1,E2F2,E2F4,E2f,MYC,RB1,TFDP1,TP53,TP63,TP73
PTTG1	transcription regulator	0.00587	ATM,BCL2,CCNA2,CCND1,CD44,CDKN1A,CDKN2D,HIF1A,MDM2,MLH1,REV3L,SOX2,UBE2B	CDKN2A,CREB1,E2F1,E2F4,E2f,EGR1,FGF2,FOS,FOXO4,HIF1A,IGF1,MYC,PTTG1,RB1,TFDP1,TP53,TP63,TP73
tetrodotoxin	chemical drug	0.00587	AMIGO2,ATP1B1,B2M,BDNF,EGR1,GAD1,GRID2,ID1,KCNA2,PPARGC1A,TGFBR1
TBX2	transcription regulator	0.00591	ATF3,BHLHE40,BUB1,CCNA2,CCNL1,CDCA5,CDK1,CDKN1A,CDT1,E2F1,ELK3,FOXM1,GCFC1,HELLS,LIG1,MCM5,MCM6,MCM7,NCAPD2,NFIL3,PRC1,PRDM5,RBL1,SRF	CCNE1,CDKN1A,E2f,MYC,RB1,TBX2,TP53
quinolinic acid	chemical - endogenous mammalian	0.00594	BCL2,BCL2L1,BDNF,EGR1,GAD1,GDNF,GFRA1,HSPA1A/HSPA1B,JUN,JUND,NGF,NRTN,NTF3,NTRK3,PENK,TH	CREB1,EPO,FOS,HIF1A,HTT,Hdac,MYC,TP53,quinolinic acid
HOXA9	transcription regulator	0.00644	ADD3,AHCYL1,AKAP13,ARHGAP11A,ARL3,ARNTL,BCL2,BCL2L11,CBX6,CDK17,CELF2,CISH,CLCN7,CSNK1A1,CTH,DHX8,EPS8,ETS2,FZD5,GFI1,GTPBP1,HIGD1A,HIRA,HMGN2,HOXA9,HOXD13,ID2,JUN,KCNA3,MAP4K5,MBNL1,MEIS1,NLK,PIK3R2,PKNOX1,PTPRG,RDX,RNF103,RPL37A,RPS3A,SDCBP,SOX4,TSC22D3,USP1,WSB1,YWHAG
tunicamycin	chemical - endogenous non-mammalian	0.00658	ABCG2,ACOX1,ADAM10,ADIPOR2,AKT1,ATF3,ATF6,AXL,BBC3,BIRC2,CCND1,CCND3,CDKN1A,COL1A1,CPT1A,EDEM1,EDEM2,EGR1,ERO1L,ETS1,HAPLN1,MANF,MCL1,MTHFR,NKX2-1,PCNA,PDIA6,PROM1,SEC61A1,SEC61G,SLC2A1,TG,TNFRSF10B,WBP1,XBP1	EIF2AK3,TP53,tunicamycin
camptothecin	chemical toxicant	0.00664	ADO,AKAP8,AKT2,APAF1,ASPM,ATF3,ATM,BBC3,BCL2,BCL2L1,BFAR,BIRC2,BLK,BRCA1,BTG2,BTN3A3,CABIN1,CAMK2G,CASP9,CAST,CCND1,CCNG1,CD47,CDK1,CDK4,CDKN1A,CHAC1,CIDEA,CLASP1,CTNND1,DGKZ,DKK1,DPAGT1,DUSP10,E2F1,EGR2,EI24,F2RL1,FADD,FCHSD2,FKBP3,FNDC3A,FNDC3B,FOXN3,FOXO1,FZD7,GBX2,GDE1,GIGYF2,GNAQ,GNG7,GORASP1,H3F3A/H3F3B,HAUS3,HIST1H3A (includes others),HLA-B,HLA-C,HLA-F,ID1,ID3,IER5,IGFBP3,IL17RA,IL6,INSIG1…	ATM,CCNE1,CDK2,CDKN1A,CDKN2A,CREB1,Cyclin E,E2F1,E2F2,E2F4,E2f,MYC,RB1,RBL1,TFDP1,TP53,TP63,TP73,camptothecin
WNT1	cytokine	0.00678	AXIN2,CCND1,CCND2,CCND3,CCNG1,CDKN1A,CDKN1C,CEBPA,DHFR,DKK1,DUS2L,EFNB1,EGR1,EIF4EBP1,ENPP2,ETS2,ETV4,GAS1,GRN,HES1,IGF1R,JUN,KIT,LMX1A,MEIS1,NKX2-2,NOTCH4,PITX2,PPARG,PRKRA,RUNX2,SEMA3C,TERC,TWIST1	CCND1,CCNE1,CDKN2A,E2F1,E2F4,E2f,ERBB2,FOS,HIF1A,MYC,PGR,RB1,TFDP1,TP53,TP63,TP73,TSC2,WNT1
ALDH2	enzyme	0.00678	CALCB,CTH,GCLC,GNMT,MTHFD2,PSAT1,PSPH,SHMT2,SLC3A2,SLC7A5
NPPB	other	0.00696	ACAT2,COL1A1,FDFT1,FDXR,HMGCR,HMGCS1,IDI1,LDLR,LSS,MSMO1,PPARGC1A,UCP1	CREB1,EGR1,MYC,NPPB,PGR,TP53,beta-estradiol
LMNA	other	0.00699	ADAMTS12,AHCTF1,AHDC1,AMMECR1L,ARRDC4,ATG2A,ATP11B,BCL2,C11orf75,CD38,COL8A1,CTDSPL,DST,DUSP4,EPB41L3,ERN1,GCLC,GTF2IRD2,HIVEP1,ID3,IER5,IGF2R,JUN,JUND,KANK3,KIAA1551,LRP4,MAFF,MAP3K8,MEX3C,MSC,MXD4,PHF1,PLXDC2,POGZ,PPM1H,RB1,RPS21,SKAP2,SLC25A42,SLC33A1,STK35,TEC,THOC1,THUMPD3,TMEM164,TOP1,ZFP36,ZFP64,ZNF397,ZNF426,ZNRF2
TSC2	other	0.00714	CASP9,CCND1,CCND2,CCND3,CDKN1A,E2F1,ERO1L,HIF1A,IRS1,IRS2,MCL1,NTRK3,OGG1,PDGFRA,SLC2A1	CCNE1,CDK2,CREB1,E2F1,E2F2,E2F4,FOS,FOXO4,HIF1A,INSR,MTOR,MYC,NR3C1,PDX1,PTEN,RB1,TFDP1,TP53,TSC2
LHX5	transcription regulator	0.00715	GAD1,PAX2,SLC32A1
PSMD14	peptidase	0.00715	BCL2L11,BCL3,CCND1
miR-153 (and other miRNAs w/seed UGCAUAG)	mature microRNA	0.00715	BCL2,FOXO1,MCL1
miR-330-5p (and other miRNAs w/seed CUCUGGG)	mature microRNA	0.00715	CD47,ETS1,SMO
PLA2G6	enzyme	0.00715	PPARG,RGS2,RUNX2
ARF1	enzyme	0.00715	CCND1,E2F1,MCM6	ARF1,CCND1,CCNE1,E2F1,E2F2,E2F4,E2f,RB1,TFDP1,TP53
3,4-methylenedioxyamphetamine	chemical toxicant	0.00715	BCL2L1,EIF4G2,JUN
CLOCK	transcription regulator	0.00721	ACOX1,ACSL4,ADPGK,ARNT2,BHLHE40,BPHL,C1orf86,C1QBP,CBR1,CCRN4L,CHRNA7,CYP51A1,E4F1,EGFR,ESYT1,GDNF,GNAO1,HAS2,HSF2,HSPA1A/HSPA1B,HSPH1,ID1,KCND3,KLF13,KRR1,LIG3,MAP2K3,MID1IP1,MINA,NDUFA3,NFIL3,NKX2-1,PER3,PIGA,POR,PPIF,RANGAP1,RSL1D1,SMARCD2,ZZZ3
STAT4	transcription regulator	0.00721	ACADL,ACSS1,ADSS,AKAP8L,AP2A2,ARFGAP3,ATG12,BCL2,BCL2L1,BCL2L11,BCL3,CAPN5,CCNI,DDAH2,DHX8,DNAJB6,ENTPD4,ERO1L,FZD7,GBE1,GCNT2,GLG1,HCFC2,HSPA1A/HSPA1B,IER3,IL6,ING2,INTS12,IRF4,ITIH5,KLF9,LRP1,LTBP3,MAP3K8,MAPK8IP3,MTHFS,PDK1,PEX13,PGP,POLD4,PRDM16,PYGL,R3HDM1,RASL12,RCN3,RNF138,RORA,SERPINB1,SETD5,SF3B1,SRPK1,SUPT3H,SYPL1,TMEM167B,TPD52,TPP2
mono-(2-ethylhexyl)phthalate	chemical toxicant	0.00726	ACADL,ACADM,ACOX1,ACSL4,ADIPOR2,APOBEC1,BSCL2,CAMSAP1,CCND2,CEBPA,COX6A1,CYP1A1,DGAT2,EIF3J,FADS1,FAM98A,FH,HADH,IDH3A,IRS2,IRS4,LDLR,LPL,LRP1,NDUFA10,NDUFA2,OGDH,PDHB,PDK1,PGK1,PPA1,PPARG,PPARGC1A,PTPRU,PTRH2,SDHB,SLC2A4,SOCS5,TCF4,TPI1,TRIM41,TSPO,UQCRFS1
PRKAG3	kinase	0.00753	ACTR1B,ACVR1,AMD1,ATP1B1,BTG2,C16orf70,CDKN1C,CELF2,CLASP1,CSGALNACT2,CYP27A1,DUSP10,EGR1,EIF4B,FGFR1,GBE1,GDAP1,ID1,IL15,ITIH5,KDM2B,MID1IP1,MMD,NAP1L1,NEO1,NR3C1,NRIP1,ODC1,PAM,PPARGC1A,PPP1R14B,REV3L,RPL22,RPS3A,SH3KBP1,SLC2A1,SLC40A1,SLC44A2,SMS,SORD,STK11IP,UGP2,XPR1,ZFP36,ZNF431
ZMPSTE24	peptidase	0.00774	CISH,FGFR4,IGF1R,IGFBP1,IGFBP3,SOCS1,SOCS2,SOCS5,STAT5B	CREB1,FOS,FOXO4,HIF1A,IGF1,TP53,ZMPSTE24
RAE1	other	0.00774	CDKN1A,IER5,ING1,KBTBD6,RNF146,SIAH1,SIX4,SOX4,TM2D3
zoledronic acid	chemical drug	0.00774	BCL2,CXCR4,CYR61,DKK1,FZD5,IL6,NCAM1,RUNX2,WNT5A	CDKN2A,E2F1,E2F4,MYC,TP53,TP63,TP73,Vegf,zoledronic acid
miR-17-5p (and other miRNAs w/seed AAAGUGC)	mature microRNA	0.00795	BCL2,BCL2L11,BMPR2,BNIP2,CCND1,CCND2,CDKN1A,E2F1,H2AFX,MICA,PPARG,PTEN,RB1,RUNX1,RUNX2,S1PR1,ZBTB7A	CCNE1,CDKN1A,CREB1,E2F1,E2F2,E2f,HIF1A,MYC,PTEN,RB1,TFDP1,TP53,miR-17-5p (and other miRNAs w/seed AAAGUGC)
CDKN1A	kinase	0.00797	ARL6IP1,ASPM,ATAD2,ATRX,BBC3,BCL2,BIRC2,BRCA1,BUB1,CCDC99,CCNA2,CCND1,CCND3,CDC20,CDK1,CDK4,CDKN1A,CENPF,COG1,CYR61,DUSP1,ECSIT,FOXM1,GRN,HMGB2,HSPA1A/HSPA1B,IL6,KIAA0101,LBR,LGALS3,LIMA1,LUC7L3,MCM6,MCM7,NCAPD3,NPM1,P4HA1,PBK,PCNA,PLK2,PRC1,RB1,RFC4,RPA3,STMN1,TP53I3,TPX2,TTK,TUBB4A,TYMS,UBE2C,UHRF1,VGLL4,YBX1,YTHDC1,ZNF84	CCND1,CCNE1,CDKN1A,CDKN2A,Cyclin E,E2F1,E2F4,E2f,HIF1A,MYC,RB1,TFDP1,TP53,TP63,TP73
cocaine	chemical drug	0.00817	BCL2,BDNF,BHLHE40,CD164L2,CLSTN1,CPT1A,CTU2,DLG4,DNMT3B,DUSP1,DUSP5,DYNLL1,EGR1,EGR2,GABRA1,GABRD,GRIA2,GRIN1,HFE2,HOMER1,HSPA4,IFIT1,IL6,IRS2,JUN,LAMC2,MCL1,NAB2,OAS1,PITPNA,PPFIA3,PPP1R1B,PPRC1,RABEP2,SEC24A,SHF,SIK1,SLC16A10,SLC6A3,SNCA,TH,TSPO,TUBB	CREB1,FOS,MYC,cocaine
CDK2	kinase	0.00821	BRCA1,CCND3,CDK4,CDKN1A,DHFR,E2F1,PCNA,PCYT1A,RB1,RBL1,TNFAIP3	CCNE1,CDK2,Cyclin E,E2F1,E2F2,E2F4,E2f,MYC,RB1,RBL1,TFDP1,TP53,flavopiridol
mir-210	microRNA	0.00836	ACVR1B,BDNF,CBX1,CDCA7L,CLASP2,DHFR,ELK3,ELOF1,FGFRL1,GDE1,H2AFY,HOXA3,HOXA9,ISCU,KCMF1,LASP1,MNT,NCAM1,NIPBL,P4HB,SCARA3,SERTAD2,SH3BGRL,TCF7L2,TNPO1
potassium chloride	chemical drug	0.00836	AMIGO2,ATF3,ATP1B1,BCL2L11,BDNF,BTG2,CDK1,CIDEA,CRADD,E2F1,EGR1,EGR2,GABRD,GRIN2A,ID1,ID3,IGFBP1,JUN,ODC1,PTEN,RB1,TH,TP73,TXNIP,XBP1	CCNE1,CDK2,CREB1,E2F1,E2F2,E2F4,E2f,FSH,IGF2,RB1,TFDP1,TP53,potassium chloride
RBL1	other	0.00856	BCL2L11,CCNA2,CCND1,CDK1,CDKN1A,CRADD,DHFR,DUSP10,E2F1,HES1,MCM5,MCM6,MCM7,MTOR,PCNA,RB1,RBL1,SFRP1,TP73,TYMS,UXT	CCNE1,CDK2,Cyclin E,E2F1,E2F2,E2F4,E2f,HIF1A,MYC,PTTG1,RB1,RBL1,TFDP1,TP53
glutamyl-Se-methylselenocysteine	chemical - endogenous mammalian	0.00866	CLU,EGR1,GSTP1,ID1,JUN,PLAUR,PSME1,SOD1
L-serine	chemical - endogenous mammalian	0.00881	CCND1,CDKN1A,PCNA,PSAT1,PSPH
GCS-100	chemical drug	0.00881	BCL2L1,CCND2,CDKN1A,LGALS3,MCL1
rhodamine 6G	chemical toxicant	0.00881	BCL2,CCND1,CCND3,PCNA,PRC1
Gcn5l	group	0.00881	ACADM,B2M,BBC3,CDKN1A,SLC2A4
TH-302	chemical drug	0.00881	CCND1,CCND2,CCND3,CDK4,CDKN1A
SH3KBP1	other	0.00881	BCL2L1,CCND2,HIF1A,PRDM1,XBP1
artemisinin	chemical drug	0.00881	CCND1,CDK4,CDKN1A,E2F1,MDM2
miR-18a-5p (and other miRNAs w/seed AAGGUGC)	mature microRNA	0.0094	BCL2L11,CDKN1A,E2F1,HSF2,KRAS,PIAS3,THBS1
acetaldehyde	chemical - endogenous mammalian	0.0094	CNR1,COL1A1,IL6,JUN,KLF9,PPARG,SIRT1
D-tubocurarine	chemical drug	0.0094	DHFR,EGR1,IL12B,IL6,PTPRA,TFPI2,UBE3A
Mek	group	0.0095	ANPEP,AXL,BCL2L1,BCL2L11,BMF,CCND1,CCND2,CCND3,CDCP1,CDKN1A,CLU,DDX21,DSCC1,EGR1,EGR2,EGR3,ETS1,FOXD3,GNL3,HOMER1,IL6,JUN,MCL1,MDM2,NGF,NOP58,PDGFRA,PUS7,RND3,ROCK1,RUNX1,SACS,SPRY1,ST6GAL1,THBS1,UNG	APP,CDKN2A,CREB1,E2F1,E2F4,E2f,EGR1,FOS,HIF1A,MYC,Mek,NR3C1,RB1,TP53,TP63,TP73,TSG101
PI-103	chemical - kinase inhibitor	0.00964	BCL2,BCL2L11,CCND1,CIDEA,IL6,MCL1	FOS,HIF1A,MTOR,MYC,Mek,NR3C1,PI-103,RB1,TP53
TRPC1	ion channel	0.00964	APAF1,CCND1,CCND3,FOXO1,IGFBP1,SNCA
TRRAP	transcription regulator	0.00964	CCND2,CDKN1A,MAD1L1,MDM2,PCNA,RBL1
DSP	other	0.00964	CEBPA,COL1A1,DSC3,JUP,LPL,PPARG
CTBP1	enzyme	0.00965	CDKN1A,ENPP2,FAT1,JUP,KRT8,MMD,OCLN,SIRT1,THBS1,VCAN
ADRA1A	G-protein coupled receptor	0.00993	ADAM12,BDNF,CDK1,CYP1A1,DDAH1,DUSP1,EGR1,EGR2,FABP5,IL6,JUN,LOX,NFIX,PAK1,PCNA,POLA2,TMPO
SREBF2	transcription regulator	0.0103	ACACA,ACLY,CDKN1A,CYP51A1,DHCR7,FABP5,FDFT1,HMGCR,HMGCS1,IDI1,INSIG1,IRS2,LDLR,LIPA,LRP1,LSS,MSMO1,MVK,NSDHL,PCYT1A,SCD,TMEM97
sulindac sulfide	chemical drug	0.0103	AGXT2L1,ATF3,BCL2L1,CCND1,CDKN1A,CYP1A1,CYP1B1,DYNLL1,EGR1,GARS,INSIG1,LDHA,MSMO1,MTHFD2,NUP133,PGAM1,PPP2R1A,RANBP1,SPTBN1,TNFRSF10B,XRCC6,YWHAE
SMARCB1	transcription regulator	0.0103	ACAT1,ADD3,AMPH,ATP1B1,BCL2L11,BICD1,CA5A,CA8,CCNA2,CCND1,CD44,CDC7,CDK1,CDKN1A,CDT1,CENPE,COL1A1,CTTN,CXCR4,DACH1,DAPK1,DHFR,DOCK4,E2F1,EIF2AK2,ETS2,FZD7,HES1,JUP,MCM5,MDM2,NEO1,OAS1,PELI1,PLK4,PPARG,PRKAB2,RAB3B,RAD54B,RND3,SLC37A4,SMARCB1,TMOD1
tributyrin	chemical drug	0.0103	ADM,AKAP12,ATF3,CD55,CDKN1A,CSGALNACT2,CXCR4,CYR61,DUSP1,ETS1,GBP1,ID2,ID3,IL6,MME,MYBL1,OCLN,SAMD4A,TNFAIP3,USP53
BRD2	kinase	0.0103	CBLC,CD47,CRBN,DYNLT1,IL5RA,MSANTD2,P4HB,PPA1,RAB3GAP2,ROBO1,S100A6,SOX5,VAV3
SYVN1	transporter	0.0104	ABCC4,ADAM9,ADCY9,AMOTL2,ATP1B3,AXL,BHLHE40,CALM1 (includes others),CCND1,CD44,CDK11A/CDK11B,CSPG4,CYP1B1,DAB2,DUSP1,ERN1,EXT2,HLA-C,IGF1R,ITGA3,LAPTM4A,MED25,MYOF,PODXL,PSMC3,PTBP1,RAB34,RPL18,SCARA3,SLC2A1,SLC35B2,SLC39A10,SLC3A2,SLC7A5,SLCO4A1,USP5,ZC3HAV1
SUZ12	enzyme	0.0105	AKR7A2,CALU,CBX6,CNR1,CNTFR,DAZAP2,DNAJB6,FGF3,GATA4,GRIK2,IGFBP3,INSIG1,JUND,LGALS3,MFAP1,NKX2-3,PAX7,PLCB4,PTEN,SERTAD2,SLC25A3,SLC7A5,SMARCA4,SOX1,TBX3,TNFRSF1B,TRIM52,UBXN7,WNT1
ERK	group	0.0106	ADAM10,ARG2,BCL2,BCL2L1,BCL2L11,BMF,BTG2,CCND1,CCND3,CDK4,CDKN1A,CLU,COL1A1,CTTN,CYP1A1,DNMT3B,DPYSL2,DUSP1,EGR1,EIF2AK2,ETS1,FOXO1,GCLC,GPRC5C,HAS3,HEY2,HOMER1,IER3,IGFBP1,IL12B,IL6,IRS1,JUN,KLF10,LDLR,MAFF,MAL,MCL1,MYLK,ODC1,PDGFC,PRDM1,ROCK1,RUNX2,SLC2A1,SOX4,SPTBN1,THBS1,TNFAIP8,TUBA1A,VCAN,ZFP36
ATP7B	transporter	0.0111	ACLY,CCNG1,CDC20,CYP51A1,FABP5,FDFT1,HIST1H1C,HMGCR,HMGCS1,IDI1,LDLR,LSS,MSMO1,SHCBP1
arsenic trioxide	chemical drug	0.0112	ACAT2,ATF6,BACH1,BBC3,BCL2,BCL2L1,CBR1,CCND1,CDK1,CDKN1A,CTH,CYP51A1,DHCR7,FADS1,FDFT1,GCLC,HIF1A,HMGCR,HMGCS1,IDI1,LSS,MCL1,MSMO1,MSN,MT1X,NQO2,PPARG,PTEN,SCD,SHMT2,TNFRSF10B,TYMS,UCP1,VTRNA2-1,XBP1
panobinostat	chemical drug	0.0113	BCL2L1,BCL2L11,CCND2,CDK1,CDKN1A,CITED2,FLNA,KIT,YWHAZ
HSPA5	enzyme	0.0113	BCL2,BCL2L1,ERN1,IDI1,IL6,MAP1LC3B,P4HB,PTEN,XBP1
sorafenib	chemical drug	0.0113	ATG5,BCL2L1,CCND1,CCND2,CCND3,CDK4,ERN1,HIF1A,MCL1
9Z,11E-octadecadienoic acid	chemical - endogenous non-mammalian	0.0113	ACOX1,FADS1,IL12B,LDLR,NFAT5,PPARG,SLC2A4,SORBS1,THBS1
KLF5	transcription regulator	0.0116	ACADM,ACOX1,CCND1,CDK1,CDKN1A,CDT1,CGREF1,DUSP1,EPAS1,LAMA1,PCNA,PDGFA,PIAS1,PPARG,SORCS2
ADRA1D	G-protein coupled receptor	0.012	BDNF,CDK1,DDAH1,DUSP1,EGR1,EGR2,FABP5,IL6,JUN,LOX,NFIX,PAK1,PCNA,POLA2,TMPO,UBTF
sodium arsenite	chemical toxicant	0.012	ABCB6,BCL2,CCND1,CDKN1A,CEBPA,CISH,EGR1,GCLC,HDAC6,HIF1A,HSPA4,JUN,PPARG,RAF1,SOCS1,TNFRSF10B
dopamine	chemical - endogenous mammalian	0.0121	ASIC2,BCL2,BCL2L1,CNR1,EGR1,GABBR1,GABRB1,GABRD,GAD1,GIPR,GRIA4,GRIK2,GRIN1,GRM7,IGF1R,IL6,JUN,KCNAB3,KCND2,KCNN3,LDLR,NPR3,PENK,PPP1R1B,SCN1B,SDHB,SLC1A3,SLC6A3,TH
EGR2	transcription regulator	0.0122	ACVR1,CAST,CHRNA7,CNTFR,CYP51A1,DHCR7,EGR1,EGR2,EPHA4,GRIA2,GRIN2A,HMGB2,HMGCR,HOMER1,HOXB3,ID2,IL6,JUN,MME,NAB2,NEFM,PASK,PMP22,PPP3CB,RALGAPA1,ROBO1,SART1,SCD,SLC1A3,SMAD1,SOCS1,TAOK1,TCEB3,TOP2B,TXNRD2,WBP4
E2F3	transcription regulator	0.0122	CCNA2,CCND1,CCND3,CDK1,CDKN1A,DHFR,E2F1,EED,MCM5,MCM6,MCM7,MLH1,NPAT,PCNA,PIN1,POLA2,RB1,RBL1,TOP2B,TOPBP1,TP73,UXT
miR-145-5p (and other miRNAs w/seed UCCAGUU)	mature microRNA	0.0123	ABRACL,ACBD3,C11orf58,CBFB,CCNA2,CDK4,DFFA,FBXO28,IGF1R,IRS1,MAPK7,PARP8,RTKN,SOX2,SWAP70,TPM3,UNG
3-nitropropionic acid	chemical toxicant	0.0123	ATP1B1,ATP5J,ATP6V1C1,BCL2,BCL2L1,BDNF,CBR1,CNR1,COX6A1,COX6B1,GCLC,JUN,LDHA,PENK,PPP1R1B,SP3,TPI1
farnesylthiosalicylic acid	chemical drug	0.0123	ADM,ATF3,BHLHE40,CITED2,HIF1A,KRAS,LDHA,MTOR,OCLN,P4HA1,PDGFRA,PFKFB4,PGAM1,PGK1,PGM1,SLC2A1,TPI1
NLRP12	other	0.0124	AKT1,BCL3,CXCR4,HLA-B,HLA-C,HLA-F,HLA-J,IL6,JUN,MAP3K14,NR3C1,PSMB8
methylnitrosourea	chemical toxicant	0.0124	ATP1B3,CLU,EGR1,GSTP1,ID1,JUN,KRAS,PCNA,PLAUR,PSME1,RPS12,SOD1
HIC1	transcription regulator	0.0125	ADORA2B,AHNAK2,AMIGO2,CCND1,CDKN1C,CXCL14,CYP24A1,FADS1,FHL2,GPR161,GRSF1,KIAA0895,LPPR4,MAP2K3,MMP12,PLEC,SIRT1,SNAP25,TNFAIP8
TAZ	enzyme	0.0125	AHNAK2,AMOTL2,AMPH,AOX1,AXL,BDNF,CAMK2N1,CD44,CYP1B1,CYR61,ENPP2,F2RL1,IRS1,KIT,LOX,MYOF,S1PR1,SEMA3C,TFPI2
CDK4	kinase	0.0127	BCL2L11,BRCA1,CBFA2T2,CDCA7L,CDCA8,CDK4,CDKN1A,CENPF,CENPK,CENPN,CPEB1,CTNNA2,DHFR,ENDOD1,ENPP2,ERI1,FZD7,GPC6,HIST1H4A (includes others),KIAA0101,KLHDC1,LCORL,MAGI2,MAML3,MBLAC2,MCM7,MFSD6,MYBL1,NT5E,POLD3,RGS2,SERF2,SLC9B2,TMEM17,TMEM219,TPX2,USE1,ZFP28
miR-92a-3p (and other miRNAs w/seed AUUGCAC)	mature microRNA	0.013	BCL2L11,BMPR2,CCND1,CCND2,CDKN1A,CDKN1C,PTEN,VSNL1
SMARCD3	transcription regulator	0.013	ALCAM,CD44,COL1A1,HAPLN1,ITGA3,NKX2-5,PITX2,SOX5
ATN1	transcription regulator	0.0132	ATP1B1,ATP1B2,ATP1B3,BDNF,BHLHE40,CA4,CBFB,CNR1,DLG4,GABRD,GAD1,GAS7,JUP,KCNA2,LTBP2,MARCKS,NAB2,NEFM,NFIC,NREP,PABPC4,PENK,POLB,PPP1CC,PPP2R1A,PRKACB,PSME1,PTBP1,SIK1,SLC32A1,SOCS2,SOX4,STMN1,TUBB,VAMP1,VSNL1,ZIC3
MED1	transcription regulator	0.0136	ACOX1,CCND1,CCND2,CDK4,CDKN1A,CEBPA,CIDEA,CYP1A1,CYP24A1,EHHADH,FAM89B,GSTP1,HAS2,HPRT1,IGFBP3,LBR,MAD1L1,MDM2,NF1,NR3C1,ODC1,PPARG,PPP3CB,SLC2A4,UCP1
pirinixic acid	chemical toxicant	0.0136	ABCG2,ACACA,ACADL,ACADM,ACAT1,ACOX1,ACSL4,ADIPOR1,ADIPOR2,AHSG,ALDH3A2,BMP7,C9,CCNA2,CCND1,CCND3,CCT6A,CD63,CDK1,CDK4,CDKN1A,CIDEA,CLU,COL1A1,CPT1A,CYP1A1,CYP27A1,DECR2,DYNLL1,EGFR,EHHADH,EIF3E,ELOVL1,ELOVL3,FABP5,FADS1,FOXC2,GAPDH,GBE1,GPD2,GRPEL1,GRPEL2,HADH,HIF1A,HIST1H1C,HMGCR,HMGCS1,HMGN2,HSD17B10,HSP90AA1,HSPA1A/HSPA1B,HSPD1,ID2,IL6,INSIG1,KLF10,KRT8,LDHA,LDLR,LGALS3,LIG1,LPL,MAP3K8,MCL1,NA…
amphetamine	chemical drug	0.0139	ADORA2B,ASIC2,ATF1,BCL2,BCL2L1,BDNF,BUB1,CD47,DCC,EGR1,EIF4G2,FGF10,FGF19,HIVEP3,HSPA4,JUN,MYBL1,OCLN,RDX,RGS2,SLC6A3,SNCA,TH,TNFAIP3
CNR1	G-protein coupled receptor	0.0139	ACACA,ALPL,BDNF,BMP7,CNR1,DKK1,EPS8,FGF10,GAD1,HAGH,HOXD13,HSPA4,IGF1R,IL6,LAMA1,LRP4,NR3C1,NTN1,PDGFRA,PENK,RGMA,RXRG,SLC29A1,SLC2A4,SLC35B2,SOCS5,STAM2,UCP1,WNT6
KAT5	transcription regulator	0.0141	BIRC2,CCND2,CDKN1A,DDB1,EGFR,ERCC2,HSPD1,IL6,MAD1L1,NT5E,POLI,RAD54B,SRF,SRSF2
OTX2	transcription regulator	0.0141	DKK1,EFNA5,EN1,ENPP2,GBX2,NCAM1,NKX2-2,PAX2,PRDM1,PTPRZ1,SIX3,SLC6A3,SOX2,WNT1
KLF15	transcription regulator	0.0141	ACADL,ACADM,ACOX1,ACSS1,DGAT2,E2F1,EHHADH,FABP5,PPARG,PPARGC1A,SCD,SLC25A20,SLC27A1,SLC2A4
INS	other	0.0144	ACADL,ACADM,ADIPOR1,ALDH3A2,BCL2L1,CCND1,CDKN1A,CIDEA,CPT1A,EGR1,EIF4EBP1,FOXO1,HIF1A,HMGCR,IGF1R,IGFBP1,IGFBP3,IRS1,IRS2,JUN,JUND,PPARG,SLC2A1,SLC2A4,SNCA,SOD1,SSTR1,XBP1
miR-128-3p (and other miRNAs w/seed CACAGUG)	mature microRNA	0.0147	ADORA2B,AFF1,LDLR,NTRK3,SNAP25,TGFBR1,TXNIP
INSIG2	other	0.0147	ACACA,ACLY,FDFT1,HMGCR,INSIG1,LDLR,SCD
pyridoxine	chemical - endogenous mammalian	0.0147	APC,CSNK1A1,DKK1,JUN,PITX2,SFRP1,WNT6
SERCA	group	0.0148	BTG2,EGR1,JUN,ZFP36
AGPAT9	enzyme	0.0148	DGAT2,LPL,PPARG,SLC2A4
PTBP1	enzyme	0.0148	FGFR1,HMGA2,KRAS,LDLR
RBX1	enzyme	0.0148	BCL2,BRCA1,CDK1,MCL1
ADCY5	enzyme	0.0148	ADCY2,ADCY6,ADCY9,BCL2
dibenzoylmethane	chemical toxicant	0.0148	CCND1,CDKN1A,CYP1A1,CYP1B1
PML	transcription regulator	0.015	CCND1,CDKN1A,EGFR,ID2,JUP,MAPK11,NR3C1,PSMB8,PSMB9,TNFAIP3,TOPBP1
dichlorovinylcysteine	chemical toxicant	0.015	ACAT1,CCND1,CDK4,EGFR,GLOD4,IGF1R,IL6,ODC1,PRDX5,PSMA1,SORD
PTPN11	phosphatase	0.0151	ACSL4,BCL2L1,CCND1,CCNG1,CDKN1A,CEBPA,CHRNE,EGR1,GAB1,IL6,JUN,MDM2,NF1,NKX2-1,PERP,PLAUR,RPRM,TP73
SMO	G-protein coupled receptor	0.0159	CCND1,FOXC2,FOXD2,FOXF2,GLI2,NKX2-1,NUMB,SOX18,SOX2
pitavastatin	chemical drug	0.0159	ACADM,ACOX1,CYP51A1,FDFT1,HMGCR,HMGCS1,IDI1,LSS,SIRT1
YY1	transcription regulator	0.016	ALCAM,BCL2L1,BCL2L11,BDNF,BIK,BMP6,BRCA1,BTG2,CCNA2,CDKN1A,CDKN1C,CENPE,CHRDL1,CLU,COL19A1,COL1A1,CXCR4,CYP24A1,DLX3,DMD,EIF4G2,FOXM1,GFER,H2AFX,HAS2,HELLS,HIST1H4A (includes others),HMGB3,HMGCR,HNRNPA1,KISS1,LAMA1,LDLR,LMNB1,MCM5,MCM6,MCM7,MDM2,NCAPD2,NR3C1,NTF3,PCNA,PDGFA,PDGFRA,PERP,PIAS1,POLB,PRC1,PTPRA,RND3,SFPQ,TCF4,TGFBR1,TRA2A,TSLP,UHRF1,UNG,WSB1,YWHAE
xanthine	chemical - endogenous mammalian	0.0162	CXCR4,DUSP1,DUSP10,ID3,PLAUR,SLC2A1
CHRM1	G-protein coupled receptor	0.0162	ACHE,CYR61,EGR1,EGR2,EGR3,JUN
PCK1	kinase	0.0162	ACADL,ACADM,ACOX1,EHHADH,IRS2,SLC2A4
mir-34	microRNA	0.0162	AHCYL1,BCL2,GRM7,RUNX2,SIRT1,STIM1
PDGFRA	kinase	0.0162	CDKN1A,COL1A1,DAB2,KIT,PRKCQ,RUNX2
TOPBP1	other	0.0162	ADCK3,BBC3,CDKN1A,HIC1,IGFBP3,MDM2
haloperidol	chemical drug	0.0162	BCL2,BDNF,CCND3,DLG4,EGR1,GRIN1,GRIN2A,HMGCR,HMGCS1,HOMER1,KRAS,LDLR,OLIG2,PCSK2,PENK,PPP1R1B,PRKAR2B,QKI,RASGRF1,SCN1B,SDHB,SHANK1,TH,WNT5A
Mir122a,b	group	0.0167	BCL2,BCL2L11,CCNG1,HMGCR,PRKRA
miR-135a-5p (and other miRNAs w/seed AUGGCUU)	mature microRNA	0.0167	APC,NR3C2,PPARG,RUNX2,TRPS1
RUVBL2	transcription regulator	0.0167	AXIN2,CCND1,CCND2,PCNA,RBL1
poloxamer	chemical reagent	0.0167	ACADM,ACOX1,CPT1A,DMD,LPL
epirubicin	chemical drug	0.0167	DUSP1,FOXM1,IL6,TNFRSF10B,WNT6
vorinostat	chemical drug	0.0169	APAF1,ATG5,BBC3,BCL2,BCL2L1,BCL2L11,BIK,BIRC2,CCND1,CDK1,CDKN1A,CEBPA,CISH,CLU,CYP1A1,CYP1B1,DLC1,ELOVL1,GRN,HDAC2,HPGD,IL12B,IL6,JUN,KIT,MCL1,MLH1,NFIC,RAD50,RAF1,RB1,SOCS1,TGFBR1,TNFRSF10B
L-triiodothyronine	chemical - endogenous mammalian	0.0172	ACHE,ACOX1,ADM,AHSG,AKT2,ARSA,ATP1B1,BCL3,CBR1,CCND1,CCT4,CD44,CDKN1A,CEBPA,CLU,CNR1,CPT1A,CTH,CYP11A1,DDX3Y,DUSP1,DUSP5,DVL1,E2F1,EFNA1,EGR1,EGR2,EHHADH,ENPP2,FGFR1,FH,GPD2,H6PD,HIF1A,HOMER1,ID2,ID3,IGF1R,IGFBP1,IGFBP3,IL6,KCNJ10,KIF1B,LDHA,LDLR,LRP1,NID1,NTF3,ODC1,PCSK2,PDHB,PGK1,PITX1,PITX2,PLEKHG2,POR,PPARG,PPARGC1A,PRKCQ,PTH1R,PYGL,RAB30,RAB34,RBL1,RGN,RGS2,ROCK1,RPS14,SCD,SHBG,SLC27A1,SLC2A…
BRCA1	transcription regulator	0.0175	APOBEC1,ASCL2,ATM,BCL2,BRCA1,CARD10,CCND1,CCNG1,CDKN1A,CYP1A1,CYP1B1,EGR1,ENPP2,FHL2,H2AFX,H3F3A/H3F3B,HMGA2,IFIT1,IGF1R,LAMA3,MDM2,MLH1,PCNA,PERP,PIN1,POLR3E,POU2F1,RB1,RBL1,ROBO1,SERPINE2,SFPQ,SIRT1,STAT5B,TP53I3,XRCC6
desmopressin	biologic drug	0.0177	ADD3,ADM,ANP32A,ARFGEF2,CGNL1,EIF4B,ESAM,FLNA,GAPDH,GNG12,H3F3A/H3F3B,HSPA1A/HSPA1B,HSPH1,LIMA1,LRBA,MME,NFAT5,PHLDB2,PLXDC2,PPIA,PPP1R1B,PUM1,RPL23,SLC2A4,TUBB,YWHAZ
NGFR	transmembrane receptor	0.018	CCNA2,CCND1,DMD,GRIA2,JUN,NCAM1,NGF,PCNA,RB1,SNAP25
HIPK2	kinase	0.018	BCL2,BCL2L1,C10orf137,CCND2,CDKN1A,EGR1,EPB41,HIF1A,ITGA1,LGALS3,MDM2,RB1,SLC25A37,XPO7,YAP1
Calmodulin	group	0.0182	BCL2,BDNF,CD44,DLG4,EPHA6,EPHB6,GALNT9,LGI3,MAP9,MYLK,NGF,NPAS2,OPCML,RAB40B,SYT2,TMEM74,TSPAN17,VAMP1
DICER1	enzyme	0.0182	AKT1,ANPEP,BCL2L11,BDNF,CACNA1C,CCND1,CCND2,CCNG1,CDKN1A,CDKN1C,CXCR4,CYR61,DLG4,EGR1,EGR2,EGR3,EIF2C2,FGF10,HES1,ID3,IGF2R,JUN,KRAS,LIPG,MICA,PELI2,PMP22,PRKCQ,RTN1,RUNX1,S1PR1,SLC40A1,SOX2,THBS1,TRIM6
SCAP	other	0.0183	ACACA,ACLY,ACSL4,CYP51A1,DHCR7,EHHADH,FDFT1,HMGCR,IDI1,INSIG1,LDLR,LSS,MSMO1,MVK,NSDHL,SCD,TMEM97
THRB	ligand-dependent nuclear receptor	0.0186	ACACA,ACHE,ACOX1,AKT1,AKT2,ATP5L,BTG2,CCND1,CCND2,CCND3,CDK4,CDKN2D,CEBPA,CPT1A,DKK1,E2F1,EHHADH,FGFR1,FZD4,FZD7,GCH1,HIF1A,ID1,IL6,JUN,LDLR,LPL,MAPK14,NCOR2,PAM,PCSK2,PENK,PGD,PITX2,POR,PPARG,RUNX2,SFRP1,SLC2A4,STAT5B,TLE2,TSHR,UCP1,YWHAE
raloxifene	chemical drug	0.0186	ADCY9,ALDH4A1,AP1G1,BCL2,BCL3,BIK,CBX6,CCND1,CDKN1A,CLK1,CLU,CYP1B1,DUSP1,DUSP4,DYNLL1,EGR3,ENPP2,FLNB,GNS,HES1,HIST2H2AA3/HIST2H2AA4,HOXC4,HSPA1A/HSPA1B,IER3,IL6,IRF6,JUN,KIAA0922,LAMB2,LDLR,MAPK14,MATN2,MIF,MMD,MXD4,MYBL1,PCNA,PDGFRA,PLK2,RB1CC1,RFC4,ROCK1,SOCS1,SOD1
ELOVL5	enzyme	0.0187	ACACA,ACADL,EHHADH,FADS1,FOXO1,INSIG2,PPARGC1A,SCD
SMARCE1	transcription regulator	0.0187	BCL2,BRCA1,CDK1,CENPE,CENPF,CYLD,NPC2,SMARCE1
MSX1	transcription regulator	0.0187	CDKN1A,EGR2,EPHA4,FGF3,POLB,RUNX2,SFRP1,WNT1
stearic acid	chemical - endogenous mammalian	0.0187	ATF3,BCL2,BCL2L11,CLU,IGFBP1,IL6,PPARGC1A,SNCA
streptozocin	chemical drug	0.0187	ACACA,ADIPOR1,ADIPOR2,AKT1,ALDH3A2,ALPL,ATF3,ATP1B1,ATP1B2,BCL2L1,CCND3,CEBPA,CLU,COL1A1,CPT1A,FGFR4,GATA4,GREM1,HIF1A,HSD11B2,HSPD1,IGF1R,IGFBP1,INSIG2,IRS1,IRS2,KIT,LGALS3,LMNB1,LPL,MC2R,NR3C2,NT5E,NTF3,NTRK3,PCSK2,PDGFRA,PPARG,PPARGC1A,PTEN,RPS6KA6,RUNX2,SCD,SLC25A20,SLC2A4,SLC6A3,SOD1,UCP1
HDAC4	transcription regulator	0.0189	CAMTA2,CDKN1A,CHN1,CHRDL1,CYFIP2,DYRK1A,GABRA1,GABRG3,HIF1A,HOMER1,KLHL2,LDHA,PPM1E,PRKCB,RAB3C,RGS2,RGS7,RTN1,SLC2A1,SNAP25,SRF,SYN1,SYNGAP1,TP53BP1
medroxyprogesterone acetate	chemical drug	0.0189	ASPM,BCL2,BRIP1,BTG2,CCND1,CD44,CDK1,CDKN1C,CENPF,CYP1A1,CYR61,ETS1,FOXO1,GCH1,IGFBP1,IL15,IL6,JUN,MCM5,MYLK,PBK,PRC1,ROBO1,SP3,TFPI2,TWIST1,VCAN,WNT5A
WNT3A	other	0.0195	ADAM10,ALPL,ARRDC4,AXIN2,BCL2,BDNF,CACNA1G,CCND1,CCND2,CEBPA,COL11A2,COL1A1,CYR61,DKK1,DPAGT1,EGR2,EN1,GAS1,GATA4,GDNF,HAS2,HAS3,ID1,IGF2BP1,IRS1,MEIS1,MRGPRF,NCAM1,NKX2-5,PDGFRA,PITX2,PPARG,PRICKLE1,PTH1R,RUNX2,SERPINB1,TCF4,THBS1,TNFRSF19,TWIST1,TXNIP,WNT1,WNT5A
BDNF	growth factor	0.0196	ADCYAP1,ALDH7A1,BCL2,BCL2L1,BCL2L11,BDNF,BHLHE40,BMP7,CCND1,CCND2,CDKN1A,CDKN1C,CNR1,CSPG4,CXCR4,DLG4,DNAJC21,DUSP1,EGR1,EGR2,GAD1,GLUL,GRIN1,GRIN2A,HIVEP1,HMGCR,HOMER1,HSD17B12,HSP90AA1,JUN,KLF10,NAB2,NCAM1,NTF3,P4HA1,PAX7,PCNA,PENK,PPP1R1B,PTEN,RPRM,SCCPDH,SLC12A5,SNAP25,SPRED2,SYN1,TH,TRIB2,TUBA1A
Histone h3	group	0.02	ADD3,AKAP12,B2M,BDNF,CACNA1G,CCNA2,CCND1,CCND2,CDK4,CDKN1A,CEBPA,CHFR,CSPG4,DKK1,DUSP16,EFNA1,EGR1,ERMAP,FGF3,GAD1,GATA4,GFI1,GRIA2,HIVEP3,HOXA9,ID2,IGF1R,IGFBP3,IL6,ING5,JUN,KIAA0895,MAD1L1,MAGED2,MCM5,MEIS1,MGMT,MRPS9,PALLD,PAX7,PCNA,PITX2,POLD4,PPARG,PRDM1,PTEN,RB1,RBL1,RPRM,RPS9,RUNX2,SBF1,SFRP1,SIAH1,SPATS2L,SRRM2,SYNE2,TGFBR1,TPM3,USP3,VKORC1,WNT1,ZNF271
deferoxamine	chemical drug	0.02	ADM,ANGPT4,BACH1,BCL2,BHLHE40,CCND1,CCND2,CCND3,CD47,CDKN1A,CITED2,CYP24A1,DUSP1,EGLN1,EGLN3,EGR1,EPAS1,GTPBP1,HIF1A,HSPA1A/HSPA1B,IGFBP3,IL6,LAMA3,LDHA,LPL,MAP1LC3B,MAPK14,MDM2,NFIL3,PGK1,PLAUR,PPARG,PROM1,RB1,SERPINE2,SLC2A1,TEC,TNFRSF10B
KIT	kinase	0.0204	ANKH,BCL2,BCL2L1,BCL2L11,CCND2,CCND3,CD44,CD63,CISH,CXCR4,EML1,HSD17B10,IL15,IL17RA,IL6,KIT,LGALS3,MCL1,MTOR,NF1,PPP2R1A,PPP2R5A,PRKCQ,PSTPIP2,SOCS1,SOCS2
POU4F2	transcription regulator	0.0215	BARHL2,BCL2,BHLHE22,BRCA1,NEUROG2,PRDM1,PTF1A,SIX3,SLC32A1,TFAP2A,TH,ZFHX4,ZIC2
S-nitrosoglutathione	chemical toxicant	0.0215	BCL2L1,BIRC2,CD8A,CDKN1A,CNR1,DDX5,HIF1A,IL12B,IRS1,IRS2,PPARG,PRKG1,SOD1
NGF	growth factor	0.0216	ACHE,AGRN,ASCL1,ASIC2,ATF3,BBC3,BCL2,BCL2L1,BCL2L11,BDNF,BTG2,CCND1,CDK1,CDKN1A,DLG4,DPYSL5,DUSP1,DUSP4,EGFR,EGLN3,EGR1,EGR2,EPAS1,GRIN1,GRIN2A,ID1,JUN,LRP1,MAPK14,MAPK8IP3,NAB2,NEFM,PLAUR,PPARG,PTEN,S1PR2,SLC40A1,SNAP25,SOD1,TFAP2A,TH,TP73,TRPA1,WNT5A,ZNRF2
CDKN1C	other	0.0217	CCND1,CDKN1C,CXCR4,E2F1,EGR1,MAL,PMP22,RB1,RBL1
SPRY2	other	0.0217	AXIN2,CDKN1A,EGFR,EPHB4,ETV4,ID2,LMO4,PCNA,PTEN
azoxymethane	chemical toxicant	0.0217	BBC3,CCND1,CDKN1A,IGF1R,IGFBP3,IL6,ODC1,PCNA,PRKCB
epicatechin gallate	chemical drug	0.0217	CCNG1,CDKN1A,IL6,MDM2,MGMT,MLH1,PERP,RPRM,TP73
7-ethyl-10-hydroxy-camptothecin	chemical drug	0.0217	BCL2L1,BIRC2,CASP9,CDKN1A,CLU,EGFR,MCL1,TNFRSF10B,TTK
trichloroethylene	chemical toxicant	0.0217	ANPEP,BCL2L1,BET1,CCNG1,CD47,CD63,CITED2,COL1A1,EGR1,GSTO1,ID2,IGFBP3,MDM2,PTEN,PTH1R,RAB9A,SOS2,TXNIP
benzene	chemical toxicant	0.0217	ANPEP,BCL2L1,BET1,CCNG1,CD47,CD63,CDKN1A,CITED2,COL1A1,EGR1,ID2,IGFBP3,MDM2,PTEN,PTH1R,RAB9A,SOS2,TXNIP
TLX3	transcription regulator	0.0219	ASCL1,GABRA1,GALR1,GRIA2,GRIA4,NEUROG1,NPY1R
LYL1	transcription regulator	0.0219	BCL2L1,BRCA1,BTG2,CCND3,EGR1,ID1,ID3
PD184352	chemical drug	0.0219	BCL2,BCL2L1,BCL2L11,CCND1,COBRA1,MCL1,PPP1R14B
1-methyl-4-phenylpyridinium	chemical toxicant	0.0219	APAF1,BBC3,BCL2L11,CCND1,HIF1A,SNCA,SOD1
ethidium	chemical toxicant	0.0219	BCL2,CASP9,CCND1,CCND3,CYR61,PCNA,PRC1
ATF3	transcription regulator	0.022	ADIPOR1,ATF3,BBC3,CCND1,CDK4,CDKN1A,ID1,IL12B,IL6,ITGA1,JUN,LDLR,MDM2,PENK,SRI,TNFRSF10B,TP53I3
miR-125b-5p (and other miRNAs w/seed CCCUGAG)	mature microRNA	0.0233	ACSS1,AJUBA,ARID3A,BMF,CBFB,CCNA2,CEBPG,CYP1A1,ENTPD4,H3F3A/H3F3B,HIST1H4A (includes others),ID1,ID2,ID3,IGFBP3,JARID2,LIPA,PCDHB10,PERP,SCD,SMO,ZNF385A
EZH2	transcription regulator	0.0238	ALPL,AXIN2,BCL2,BCL2L11,BRCA1,CA5A,CCND1,CCND2,CCND3,CDK4,CDKN1A,CNR1,CPD,CSNK1A1,CYP1B1,DKK1,EFNA1,EGFR,FBLN1,FGF3,FOXF2,HOXA9,HSD11B2,ICOSLG,IGFBP1,IL6,ITGA1,LTB,LYPD6B,MAL2,MZF1,NLK,PAX7,PPP1R12C,PRICKLE1,RBM5,SFRP5,SIRT1,SLC1A3,SLC22A18AS,TBX3,WNT1,ZMYM4
GPC1	transmembrane receptor	0.0238	CCNA2,CCND1,CCND2,CCND3,CDKN1A,CDKN2D,EFNA1,ID1,ID2,ID3
BMP7	growth factor	0.0244	ACVR1,AKT1,BMP7,BMPR1A,BMPR2,CDKN1A,CEBPA,CIDEA,COL1A1,DKK1,FOXC2,FOXE3,GREM1,ID1,ID2,IGF1R,IGFBP3,IL6,IRS1,MEIS1,NCAM1,PAX2,PENK,PPARG,PPARGC1A,PRDM16,RUNX2,SLC2A4,SMAD1,UCP1,ZIC2
PD 180970	chemical - kinase inhibitor	0.0245	BCL2L1,CCND2,MCL1
L-alanine	chemical - endogenous mammalian	0.0245	CCND1,CDKN1A,PCNA
L-aspartic acid	chemical - endogenous mammalian	0.0245	CCND1,CDKN1A,PCNA
CINP	other	0.0245	CCND1,CDKN1A,RB1
DPPA2	other	0.0245	GATA4,NKX2-5,PITX2
ACOT11	enzyme	0.0245	PPARG,PPARGC1A,UCP1
RPS11	other	0.0245	HMGA2,IGF2BP1,PTEN
PITX3	transcription regulator	0.0245	BDNF,SLC6A3,TH
miR-328 (and other miRNAs w/seed UGGCCCU)	mature microRNA	0.0245	ABCG2,CD44,CEBPA
H2AFX	other	0.0245	CLU,MDC1,TP53BP1
BBC3	other	0.0245	BBC3,PRDX1,STMN1
RPS18	other	0.0245	HMGA2,IGF2BP1,PTEN
PLCL1	enzyme	0.0245	E2F1,ID1,RUNX2
QKI	other	0.0245	ERCC2,H2AFY,MAP1B
4-methylcatechol	chemical - endogenous mammalian	0.0245	BDNF,JUN,NGF
retinaldehyde	chemical - endogenous mammalian	0.0245	CD44,EGFR,IL6
myristoylated Protein Kinase C peptide inhibitor	chemical - kinase inhibitor	0.0245	CD55,PPARG,TH
methyllycaconitine	chemical toxicant	0.0245	GCH1,IL6,TH
L-asparagine	chemical - endogenous mammalian	0.0245	CCND1,CDKN1A,PCNA
17-dimethylaminoethylamino-17-demethoxygeldanamycin	chemical drug	0.0252	BCL2,CCND1,CDK4,HSPA1A/HSPA1B,MCL1,RAF1
PHB	transcription regulator	0.0252	BCL2,BCL2L1,CYP11A1,E2F1,MDM2,RBL1
MBTPS1	peptidase	0.0252	ACACA,FDFT1,HMGCR,LDLR,PTH1R,SCD
GDF15	growth factor	0.0252	CCND1,CDKN1A,CTNND1,IL6,PLAUR,RND3
miR-100-5p (and other miRNAs w/seed ACCCGUA)	mature microRNA	0.0252	CCND1,CCND3,EGR2,ID1,IGF1R,MTOR
BARX2	transcription regulator	0.0252	DMXL1,DYNLL1,FGF12,FLNA,NCAM1,RBM15
BHLHA15	transcription regulator	0.0252	CLU,FNDC3A,ITPR3,RAB26,RAB3D,SERPINI1
PIM1	kinase	0.0253	AKT1,BCL2,BCL2L1,CCND2,CCND3,CDK4,CDKN1A,GNL3,ID2,MDM2,SOCS1
FGFR2	kinase	0.0255	AMOT,BCL2,BMPER,CA4,CCND1,CCND2,CDKN1A,CITED1,COL1A1,CTSC,DAB2,DKK1,EN1,FGF10,FLRT3,GPR27,HES1,ID2,LAMA1,NEUROG2,PDGFRA,PITX2,PLAUR,PTH1R,PTPRA,RUNX2,SFRP1,SOX2,SOX3,TRPS1
Creb	group	0.0255	ADCYAP1,ADM,AKT1,ANTXR1,ANTXR2,BBC3,BCL2,BDNF,CACNA1C,CCND1,CDKN1A,CEBPA,COL8A1,CPT1A,CSRP1,CYP51A1,DUSP1,DUSP4,E4F1,EGR1,EPHB4,FOXN3,GABBR1,HAS2,HES1,IER3,IL6,JUN,KDM2B,LASP1,LDHA,LDLR,LMO4,MIF,NDUFA3,NF1,PCNA,PENK,PGK1,POLE,PPARG,PPARGC1A,RGS2,SOD1,SOX12,SOX4,TRAIP,TSHR,UCP1,USF1,VAMP1
4-hydroxytamoxifen	chemical drug	0.0255	BCL2,BCL2L1,CCND1,CD55,CDKN1A,CEBPA,CLU,DDX21,DUSP9,DYNLL1,EGFR,IER3,IGF1R,IGFBP1,IGFBP3,IL6,MAPK14,MINA,NCOR2,RB1,SLC2A1,SPHK1,TMEM97,TMOD1,TNPO1,TPM1,UNC119
cycloheximide	chemical reagent	0.0258	ACOX1,ADCYAP1,ADM,AGFG1,AGTR1,B2M,BDNF,BRCA1,BTG2,CCND1,CCND3,CD38,CD44,CD55,CD8A,CDKN1A,CDKN2D,CITED2,COL1A1,CXCR4,CYP11A1,CYP1A1,CYP24A1,CYR61,DUSP1,EEF1D,EGFR,EGR1,FGFR1,GBP1,GCLC,GNAI3,HEXA,HMGA2,HSF1,IFIT1,IGFBP1,IL6,IRS2,JUN,JUND,KCND2,KCND3,LDHA,LPL,MC2R,MCL1,MME,MMP12,NPM1,NR2C2,NR3C1,PBX2,PDGFA,PDGFRA,PERP,PGK1,PLAUR,PPARG,PRDM1,PRKAR2B,PTPN13,RARG,RBM3,RERG,RGS2,RUNX2,SCD,SHBG,SIRT7,SLC…
let-7a-5p (and other miRNAs w/seed GAGGUAG)	mature microRNA	0.0258	AARSD1,AKAP8,ANAPC1/ANAPC1P1,BCL2L1,CCND1,CCND2,COL1A1,DUSP12,EIF2C4,EIF3J,EIF4G2,FAM105A,FNDC3A,GEMIN7,GRPEL2,HMGA2,IGF2BP1,KRAS,MRPS24,MTRR,PGRMC1,POLD2,POM121C,PPP1R7,PRDM1,RDH10,SLC25A32,SLC38A1,SYPL1,TGFBR1,THBS1,TRIM71,TRMT1,TTC9C,TYMS,UHRF1,WNT1
EGF	growth factor	0.026	ABCG2,ACSL4,AKT1,ALCAM,ANPEP,ARF6,ATF3,ATM,B4GALT1,BBC3,BCL2,BCL2L1,BET1,BIRC2,BRCA1,BTG2,CCND1,CCND2,CCND3,CD44,CDC34,CDK1,CDKN1A,CISH,CLU,COL1A1,CXCR4,CYP11A1,CYP1A1,CYR61,DDX5,DUSP1,DUSP4,DUSP5,E2F1,EGFR,EGR1,EGR2,EGR3,EPAS1,ETS1,ETS2,FAM89B,GAS1,GLG1,GPS2,GSTP1,HAS2,HAS3,HES1,HIF1A,HMGCS1,ID1,ID2,IDI1,IER3,IGF1R,IGFBP1,IGFBP3,IL6,IRS1,JUN,JUND,KLF10,KRAS,LDHA,LSM1,MAD1L1,MAPK11,MCL1,MMP12,NCA…
NRAS	enzyme	0.026	AGRN,CCND1,CDC20,CDKN1A,CX3CR1,EGR1,EPAS1,ETS1,FOXM1,GALE,HIF1A,HOMER3,IFIT1,KIF22,KRAS,OIP5,OSBPL1A,SBNO2,SLC2A1,SLC2A4,SV2B,TRAIP,UBE2C
F10	peptidase	0.026	CYR61,DUSP10,DUSP16,DUSP9,EGR1,IL6,MIF,TNFAIP3
MAP2K2	kinase	0.026	ALDH1L1,CDKN1A,HIF1A,IL6,IRS1,OLIG2,PCNA,PDGFRA
FGF9	growth factor	0.026	CCND1,CCND3,CYP11A1,FGF10,GCLC,PCNA,PITX2,RUNX2
amitriptyline	chemical drug	0.026	ASAH1,BDNF,CCND2,CDKN1A,FNDC4,GDNF,LSS,NR3C1
bufalin	chemical reagent	0.026	CCND1,CDK4,EGR1,MCL1,TNFRSF10B,YWHAG,YWHAH,YWHAZ
ELK1	transcription regulator	0.0262	ANKH,CCT8,CDKN1A,EGR1,EGR2,JUN,MCL1,MYLK,RUNX2,SLC2A1,TNFRSF10B,ZFP36
chloropromazine	chemical drug	0.0267	ACAT2,DHCR7,FDFT1,FNDC4,HMGCR,HMGCS1,IDI1,LDLR,LSS,MSMO1,MVK,SCD,TSC22D3
vincristine	chemical drug	0.0267	AKT1,AKT2,BCL2,BCL2L1,BRCA1,CDKN1A,EGR1,HNRNPF,JUN,LMNB1,MCL1,MDM2,YWHAE
SERPINF1	other	0.0269	AXIN2,BCL2,BCL2L1,BDNF,CCND1,CSPG4,GDNF,KCNJ10,NGF,OCLN,OLIG1,OLIG2,PDGFRA,PPARG,THBS1
GHRL	growth factor	0.0269	ACACA,BCL2,BDNF,CPT1A,CYP11A1,IL6,LPL,NGF,PCSK2,PPARG,PTPRN2,SCD,SIRT1,UCP1
3,3'-diindolylmethane	chemical drug	0.0269	BCL2,BCL2L1,BRCA1,CCND1,CDK4,CDKN1A,EGFR,FOXM1,HLA-B,HLA-C,IFIT1,IFNGR1,IL6,MAP1LC3B
CAMK2N2	other	0.0281	BCL2,CCND1,CDKN1A,MDM2,RB1
selumetinib	chemical drug	0.0281	BCL2L11,CCND1,CDKN1A,DDX21,JUN
CMKLR1	G-protein coupled receptor	0.0281	CCNA2,CCND2,CD55,IL6,SLC2A4
miR-451a (and other miRNAs w/seed AACCGUU)	mature microRNA	0.0281	AKT1,AKTIP,BCL2,CCND1,MIF
AKR1B1	enzyme	0.0281	ACOX1,CCND1,CDKN1A,CPT1A,E2F1
TBX1	transcription regulator	0.0281	CDKN1A,FGF10,OTX1,PITX2,SRF
GBX2	transcription regulator	0.0281	EGR2,EN1,ENPP2,PAX2,WNT1
2-hydroxy-1-naphthylaldehyde isonicotinoyl hydrazone	chemical reagent	0.0281	CCND1,CCND2,CCND3,CDKN1A,RB1
etoposide	chemical drug	0.0286	ACHE,ADAM10,AKT1,ATF3,BBC3,BCL2,BCL2L1,BCL2L11,BIRC2,CBX1,CCND1,CDKN1A,CEBPA,CHCHD6,CREG1,DUSP1,DUSP4,E2F1,ID2,ING2,IQCB1,JUN,MCL1,MDM2,MME,PCNA,PFKM,POU2F1,SENP1,SLC2A1,SPHK1,TNFAIP3,TNFRSF10B,TOP2B,TP53I3,TP73,UHRF1
GLI1	transcription regulator	0.0287	ASPM,BCL2,CCND1,CCND2,CDC34,CDKN1A,CLU,COL1A1,DKK1,EGR3,FGF10,FOXC2,FOXM1,FUCA2,GATA4,GLI2,GREM2,HUWE1,ID2,INSIG1,IRS1,JUP,MAPK11,NPDC1,NQO2,NR2F2,NREP,PAX2,PCOLCE2,PDGFA,PDGFRA,PHLDA2,PSTPIP2,PTH1R,RUNX2,SFRP1,SH2B3,SOX18,SOX2,SYNE1,ULK1,USP7,ZC3HAV1L
POU5F1	transcription regulator	0.0288	AKT1,ASH2L,BRCA1,CCNF,CDKN1A,EN1,FOXD3,GBX2,HOXB3,HOXC4,HSPD1,IGF2BP1,JARID2,LHX5,MEIS1,NKX2-1,NKX2-2,NKX2-3,ONECUT1,OTX1,SOX2,STIM1,TBX3,ZIC3
okadaic acid	chemical toxicant	0.0288	BCL2L11,BDNF,CCND1,CCND2,CCND3,CDK1,CDK4,CRABP2,CYP1B1,CYP24A1,EGR1,FAM89B,GCH1,IL6,IRS4,JUN,JUND,MAP3K8,MCL1,NR2F2,ODC1,RB1,SRSF3,SSTR1
mir-29	microRNA	0.0289	ADAM12,ADAMTS9,BCL2,COL1A1,LPL,MCL1,NID1,PMP22,PTEN
miR-133a-3p (and other miRNAs w/seed UUGGUCC)	mature microRNA	0.0289	CASP9,IGF1R,KCNQ1,MCL1,NFATC4,PTBP2,RUNX2,SLC2A4,SRF
TRIB3	kinase	0.0289	CEBPA,CTH,GARS,ID1,MTHFD2,PPARG,PSAT1,PSPH,RUNX2
trabectedin	chemical drug	0.0289	ARL6IP1,CCND1,CDK1,CDKN1A,COL1A1,H1FX,H2AFX,HIST1H4A (includes others),MCM5
imipramine	chemical drug	0.0289	ASAH1,BDNF,EGR1,FNDC4,GABRB1,LSS,NTF3,TH,TSPO
SOX17	transcription regulator	0.0293	AXIN2,CCND1,FGF3,PROM1
DDX17	enzyme	0.0293	CCND1,CDKN1A,JUN,MDM2
Ampa Receptor	complex	0.0293	BDNF,EGFR,NGF,NTF3
MIR101	group	0.0293	BCL2,DUSP1,MCL1,STMN1
mir-193	microRNA	0.0293	ING5,KIT,MCL1,PTEN
mir-194	microRNA	0.0293	E2F1,MDM2,SLC7A5,SOCS2
miR-199a-5p (and other miRNAs w/seed CCAGUGU)	mature microRNA	0.0293	DYRK1A,HIF1A,LAMC2,SIRT1
MYCBP	transcription regulator	0.0293	CCND2,CDK4,LDHA,ODC1
DMTF1	transcription regulator	0.0293	ANPEP,BBC3,CDKN1A,MDM2
CCND2	other	0.0293	CCND1,CCND2,CCND3,CDK4
MLH1	enzyme	0.0293	APC,CCND1,CLU,MLH1
ATF7	transcription regulator	0.0293	DUSP1,DUSP10,DUSP5,MAPK14
porfimer sodium	chemical drug	0.0293	CDKN1A,DUSP1,HSPD1,RAF1
ciclopirox olamine	chemical drug	0.0293	BCL2L11,CDK4,CDKN1A,HIF1A
Histone h4	group	0.03	AKAP12,CCND1,CCND3,CDK1,CDK4,CDKN1A,CHFR,CYP24A1,DHFR,DKK1,DUSP16,GRIA2,GSTP1,HAS2,HES1,HOXA9,IGFBP1,IL6,MAD1L1,MGMT,MSH5,PCNA,POLD2,PPARG,RBL1,RUNX2,SFRP1,TGFBR1,TYMS
NRG1	growth factor	0.03	ACHE,ASCL1,ATF1,BCL2,BET1,BRCA1,CCND1,CCND2,CCND3,CDKN1A,CHRNE,CYR61,DUSP1,DUSP4,E2F1,EGR1,EGR2,EGR3,GAD1,GLG1,GPS2,HES1,HIF1A,HMGCR,ID1,IDI1,IER3,IRF3,JUND,LMO4,LSM1,MCL1,PDGFA,PLAUR,RUNX1,SHBG,SLC2A1,SLC2A4,SOX4,TCEB3,TGFBR1,XRCC6,ZFP36,ZFP36L2
FHIT	enzyme	0.0308	CDKN1A,GCHFR,IPO7,RAB1A,RAB6C/WTH3DI,RABAC1,RABIF,RANBP1,RANBP2,RHOC
methylphenidate	chemical drug	0.0312	BDNF,EGR1,HOMER1,MTOR,NCAM1,SLC6A3,TH
L-glutamic acid	chemical - endogenous mammalian	0.0315	ACLY,ARNTL,B2M,BCL2,BCL2L1,BDNF,CASP9,CCND1,CDKN1A,EGR1,FADS1,FMO2,GRIN1,GRIN2A,HEXA,HOMER1,JUN,MAP1B,PCNA,PPARGC1A,ROCK1,SLC1A3,SLC27A1,SORBS1,TSC2
COL18A1	other	0.0315	ANTXR1,APC,BCL2,BCL2L1,CCND1,EDNRB,EFNA1,EGFR,EGLN1,EPHB4,ETS1,F2RL1,FGFR1,HIF1A,ID1,ID3,IL6,JUN,LDHA,MCL1,MXI1,SP3,SPOCK1,THBS1,TUBA1A
AKT1	kinase	0.0316	ACAT2,ACLY,AIP,AKT1,ANKH,BCL2,BCL2L1,BCL2L11,CCND1,CCND2,CCND3,CDK4,CDKN1A,CIDEA,CISH,COL8A1,DHCR7,DLG4,DLX3,E2F1,EGR1,FABP5,FOXO1,GCLC,HIF1A,HMGB2,HMGCR,HMGCS1,IGF1R,IGFBP1,IRS1,IRS2,LAMA1,LIPA,LSS,MCL1,MDM2,MSMO1,PDGFRA,PPARG,PPARGC1A,PPP1R1B,RFC4,SCD,SLC2A1,SLC3A2,THBS1,TYMS,UBE2C,VCAN
MSX2	transcription regulator	0.032	ABCG2,ALPL,CCND1,DKK1,EGR2,EPHA4,FOXE3,PPARG,PTH1R,SIX3,TWIST1
cytarabine	chemical drug	0.032	BBC3,BCL2,BCL2L11,CDKN1A,FDXR,GAPDH,MCL1,MDM2,SESN2,TNFRSF10B,TOP1
VEGFA	growth factor	0.0322	ACADM,ACHE,ADH5,AKT1,ANP32A,ANPEP,ARG2,ATP5G3,BCAT2,BCL2,CBFB,CCND1,CD55,CDKN1A,COL1A1,COX6B1,CXCR4,CYR61,DUSP4,DUSP5,E2F1,EGR1,EPHB4,ETS1,ETS2,ETV4,FGFR1,GART,GBP1,GRIA2,HLX,ID1,ID3,IL6,ITGA1,LDB1,MCL1,MMP12,MRPL3,MRPS12,OCLN,PCNA,PPA1,PPARGC1A,RUNX1,RUNX2,SDHB,SHMT2,SYNM,TFPI2,THBS1,TSPO,UCP1
carboplatin	chemical drug	0.0323	CD44,CDCP1,CLU,GTPBP4,HAVCR1,IER3,IGFBP1,LAMC2,LGALS3,PLA1A,PNKD,RBM3,SLC34A2,SOX2,TUBB
CP-55940	chemical reagent	0.0326	BCL2L1,BIK,BTG2,DCC,GAPDH,JUN,MDM2,PRKCB,TNFAIP3,TOP1,XRCC5,YWHAZ
IL24	cytokine	0.0326	BCL2,BCL2L1,BCL2L11,CCND1,EIF2AK2,FADD,FAF1,IL12B,MCL1,XBP1,XRCC4,XRCC6
IRS2	enzyme	0.0326	ACACA,ACLY,CEBPA,DLGAP2,EGR1,HMGCR,IGFBP1,IRS1,LPL,PPARG,PPARGC1A,SLC2A1
K+	chemical - endogenous mammalian	0.0326	ADCYAP1,ATF3,BCL2L11,BDNF,CYP11A1,E2F1,EGR1,GAPDH,JUN,KCNQ1,PENK,TH
PRKACA	kinase	0.0327	ANTXR1,ANTXR2,BCL2L11,BDNF,CCND1,CCND2,CCND3,HSPA1A/HSPA1B,ID2,NGF,PENK,PRKACB,SIK1,UCP1
2-amino-1-methyl-6-phenylimidazo(4,5-b)pyridine	chemical drug	0.0327	BCL2,BTN1A1,CCND1,CCT4,CCT5,CCT8,CDK4,HSP90AA1,HSPD1,HSPH1,PSMB2,PSMB9,PSME1,RB1
MTA1	transcription regulator	0.0328	BCAS3,BCL2L1,BRCA1,CCND1,CCND2,CDKN1C,GPRIN3,PITX2,SERPINB1,SIRT1,SIX3,SLC16A10,WNT1
ERBB4	kinase	0.0329	ADAM19,ADAM9,BDNF,BRCA1,BTG2,CCND1,CDKN1A,DUSP1,EGFR,EGR1,HIF1A,HMGA2,MAP2K3,MXI1,NID1,PGK1,SERPINE2,SFRP1,SLC2A1,SLC6A3,TBXAS1,THBS1,WNT1,WWP1
Rb	group	0.0334	APAF1,CCNA2,CCND1,CDK1,CDKN1A,CDT1,CYP1A1,DHFR,DUSP10,E2F1,EED,FOXM1,MCM5,MCM7,NEO1,PCNA,PCYT1A,RBL1,RFC4,TYMS
Il3	cytokine	0.0334	AKT1,ANPEP,BCL2,BCL2L1,BCL2L11,BHLHE40,CCND2,CCND3,CDKN1A,CISH,EGR1,IL5RA,IL6,MCL1,MDM2,NFIL3,SOCS1,TNFRSF1B,TROVE2,YWHAG
MTPN	transcription regulator	0.0342	AHSG,BCL2,BCL2L1,CASP9,CCNA2,CCND1,CCND2,CCND3,CDK1,CEBPA,COL1A1,COL8A1,FADD,FBLN1,H6PD,IL6,JUN,LTB,MIF,S100A6,SOX2,TH,TUBA1A
GH1	growth factor	0.0344	ACACA,ACVR1,BCL2,BPHL,CCND3,CEBPA,CISH,CLU,CROT,CTH,CXCR4,EGR1,GCLC,GRIN1,GRIN2A,GSTP1,HADH,ID1,ID2,ID3,IGF1R,IGFBP1,IGFBP3,IL6,ITGA1,JUN,JUP,LDLR,LPL,MLH1,ONECUT1,PCNA,PPARG,PRDX1,RFC1,SHMT2,SIRT1,SLC2A1,SMARCA4,SOCS1,SOCS2,SOD1,SSTR1,TFAP2A,TUBA1A,UGDH,VEZF1,XRCC1,XRCC6,YWHAZ
1,2-dithiol-3-thione	chemical reagent	0.0355	ACTG1,B4GALNT1,CBR1,CCRN4L,CDC34,CREG1,DHCR7,DSTN,DYNLL1,EIF3D,EIF3E,EIF4G2,EPB41,EPHB4,ETV6,GBE1,GCLC,GSPT1,GSTP1,HAX1,HPRT1,HSP90AA1,IKBKG,LPL,MCFD2,MORF4L2,MSMO1,NARS,P2RX4,PDIA6,PRDX1,PSAT1,PSMA1,PSMB2,PSMB3,PSMC2,PSMC3,PSMD13,PSMD3,PSMD7,PSMD8,PTPLAD1,RPL18,SEC23A,SEC61A1,SLC16A2,SNRPA,SOD1,TPI1,UBQLN2,XBP1
imatinib	chemical drug	0.0356	BCL2,BCL2L1,BCL2L11,BIRC2,BMP7,BRCA1,CCND1,CCND2,CDKN1A,CEBPA,COL1A1,CXCR4,DAB2,IL6,IRF4,MCL1,MDM2,MICA,MME,MTOR,RAF1,SOCS2
plicamycin	chemical drug	0.0356	ABCG2,ADH5,AKT2,AVPI1,AXL,BBC3,CDKN1A,COL1A1,CYP4V2,EGFR,FOXM1,HIF1A,ID1,IER5,MAPK11,MARCKS,MIF,PLAUR,PPP1R1B,SERPINE2,SIRT1,SNAP25
App	other	0.0367	BDNF,BMF,CDC14A,CHRNA7,CYP26B1,DKK1,DLGAP2,EGFR,ELMOD3,GRIN2A,HECW1,HNRNPA1,IL6,LRP1,MME,NARS2,NCDN
geldanamycin	chemical - endogenous non-mammalian	0.0371	APAF1,BCL2,CCND1,CDK4,CYP1A1,EGFR,GBP1,GNAO1,H2AFX,HIF1A,HSF1,HSPA1A/HSPA1B,IKBKG,IRS1,IRS2,JUN,MDM2,MOK,NR3C1,RAF1,TH
moxonidine	chemical drug	0.0371	ANPEP,CDKN1A,IRS1,KL,P2RY1,TGFBR1
epothilone B	chemical drug	0.0371	BTG2,CDK1,CDKN1A,MCL1,MDM2,THBS1
ATXN7	other	0.0371	BBC3,MARCKS,PENK,SIK1,SLC1A3,VSNL1
BAG1	other	0.0371	BCL2,CCND1,CDKN1A,EGFR,HSPA1A/HSPA1B,JUN
diacylglycerol	chemical - endogenous mammalian	0.0371	ACADM,ACOX1,ODC1,PRKCB,PRKCH,PRKCQ
L-ornithine	chemical - endogenous mammalian	0.0371	ARG2,CDKN1A
glycodeoxycholic acid	chemical - endogenous mammalian	0.0371	IL6,TNFRSF10B
TFIIH	complex	0.0371	CDKN1A,PPARG
endrin	chemical toxicant	0.0371	CEBPA,PPARG
1,2,5,6-dibenzanthracene	chemical toxicant	0.0371	CYP1A1,CYP1B1
DF 203	chemical drug	0.0371	CYP1A1,CYP1B1
fluspirilene	chemical drug	0.0371	ATG12,ATG5
Mre11	group	0.0371	NBN,RAD50
APBB2	other	0.0371	LRP1,TYMS
SLC27A4	transporter	0.0371	CEBPA,PPARG
SOCS7	other	0.0371	IRS1,PPARG
smilagenin	chemical drug	0.0371	BDNF,GDNF
TFCP2L1	transcription regulator	0.0371	CYP11A1,GRHL1
LEO1	other	0.0371	HOXA9,MEIS1
EIF2C1	translation regulator	0.0371	BCL2L11,CXCR4
FEZF2	other	0.0371	BCL11B,BHLHE22
EIF2C4	translation regulator	0.0371	BCL2L11,CXCR4
(3-aminopropyl)(n-butyl)phosphinic acid	chemical drug	0.0371	BDNF,NGF
MLXIP	other	0.0371	ARRDC4,TXNIP
EIF2C3	translation regulator	0.0371	BCL2L11,CXCR4
NSF	transporter	0.0371	GRIA2,SLC2A4
SOX7	transcription regulator	0.0371	FGF3,SOX4
RRAD	enzyme	0.0371	CCND1,LPL
ATP1A1	transporter	0.0371	HMGCR,LDLR
DTNB	other	0.0371	DMD,SNTB1
CELA1	peptidase	0.0371	HLA-C,HSPA1A/HSPA1B
SHOX2	transcription regulator	0.0371	NKX2-5,RUNX2
U2AF2	other	0.0371	BBC3,CDKN1A
mir-197	microRNA	0.0371	ACVR1,TSPAN3
mir-149	microRNA	0.0371	AKT1,E2F1
PM 02734	chemical drug	0.0371	ATG5,MAP1LC3B
CYP2C9	enzyme	0.0371	CCND1,DUSP1
COL7A1	other	0.0371	THBS1,WNT5A
MXD4	transcription regulator	0.0371	ID2,ODC1
WHSC2	other	0.0371	CDKN1A,CYP1B1
HES7	transcription regulator	0.0371	HES1,HEY2
DBF4B	other	0.0371	CHEK2,H2AFX
GNA11	enzyme	0.0371	EGR3,GNAQ
ATF5	transcription regulator	0.0371	ID1,MCL1
enzastaurin	chemical drug	0.0371	PRKCB,TNFRSF10B
compound 48/80	chemical reagent	0.0371	IL6,LDLR
primaquine	chemical drug	0.0371	CYP1A1,GCH1
hexaarginine-neomycin B conjugate	chemical reagent	0.0371	CD8A,CXCR4
pramipexol	chemical drug	0.0371	BCL2,BDNF
1-o-hexadecyl-2-o-methyl-rac-glycerol	chemical - kinase inhibitor	0.0371	CDKN1A,RB1
dibenzo(a,l)pyrene	chemical toxicant	0.0371	CYP1A1,CYP1B1
Z-LEHD-FMK	chemical reagent	0.0371	EGFR,SPHK1
ropinirole	chemical drug	0.0371	EGR1,GDNF
Smad	complex	0.0376	CDKN1A,COL1A1,EGLN1,GLI2,ID1,ID2,ID3,MCL1,WNT5A
TSC1	other	0.0376	BCL2,CASP9,FOXO1,IL12B,IL6,IRS1,IRS2,PDGFRA,TSC2
HSF2	transcription regulator	0.0376	CCT4,CCT5,CCT6A,CCT8,CDK5R2,CLU,HSPA1A/HSPA1B,HSPA4,HSPH1
vitamin B12	chemical - endogenous mammalian	0.0376	APC,CSNK1A1,DKK1,EGFR,FGF10,JUN,PITX2,SFRP1,WNT6
FGF7	growth factor	0.0377	ADSL,ADSS,APRT,BCL2L1,CD44,CDKN1A,CEBPA,DDX5,EGFR,FABP5,FOXM1,HAS2,HAS3,HPRT1,LPCAT1,SCD
tretinoin	chemical - endogenous mammalian	0.0377	ACACA,ACOX1,ADAM10,ADAR,ADD3,ADM,AGTR1,AKAP12,AKT1,ALK,ALPL,ANPEP,AP2B1,ASCL1,ATP1B3,BCL2,BCL3,BHLHE40,BIRC2,BMP6,BMPR1A,BMPR2,BRCA1,BTG2,C12orf29,CA8,CACNA1C,CALM1 (includes others),CASP9,CBFB,CBR1,CCNA2,CCND1,CCND2,CCND3,CCNG1,CCT5,CD38,CD63,CDC20,CDK4,CDKN1A,CDKN2D,CEBPA,CEBPG,CHRM2,CIDEA,CITED2,CNR1,COL1A1,COL9A2,COX11,CRABP2,CREG1,CSNK1A1,CTSC,CX3CR1,CXCR4,CYP11A1,CYP1A1,CYP26B1,CYR61,DAB2,D…
ARNT	transcription regulator	0.039	ADM,AKT2,BHLHE40,BHLHE41,CCND2,CDK4,CITED2,COX6B1,CYP1A1,CYP1B1,ERO1L,GAS1,HIF1A,ID2,IRS2,MACF1,NDUFS4,OAZ1,PGK1,RANBP1,RANGAP1,SLC2A1,UBE2C
FGFR3	kinase	0.0391	BCL2L1,CCND1,CDKN1A,CDKN1C,CDKN2D,HES1,LTB,NEUROG2,SOX3,ZNF589
RBM5	other	0.0393	ADAM9,ATP5G3,BCL2,BTG2,CDK5R2,FAF1,GBE1,HSP90AA1,INSIG1,MCL1,MLH1,PLK4,RAB1A,STAT5B
TOB1	transcription regulator	0.0393	AMOTL2,ATM,CCDC99,CCNA2,CCND1,CDKN1A,CDT1,HUWE1,KAT8,LETMD1,RPRM,STAG1,TTC5,TWSG1
quercetin	chemical drug	0.0395	ACOX1,ARRDC4,BCL2,BDNF,CASP9,CD63,CYP1A1,EGFR,EGLN1,EGR1,GNAI3,HIF1A,HSF2,IL6,JUN,LDLR,LPL,MCL1,MMP12,MRGPRF,ODC1,PCCA,PIN1,PLAUR,PRDX5,PRICKLE1,SOD1,TNFRSF10B
FGF8	growth factor	0.0398	EN1,FGF10,FGF3,FGFR1,FGFR4,GBX2,HOXD13,LDB1,LMX1A,MEIS1,TH,THBS1,WNT1
2-methoxyestradiol	chemical - endogenous mammalian	0.0398	ATF3,BCL2L11,GPR161,HIF1A,ID1,IL6,LOX,MCL1,PCNA,SERPINE2,SOD1
docetaxel	chemical drug	0.04	BCL2,BCL2L1,BIK,BIRC2,CDKN1A,GSTP1,IGF1R,THBS1,TNFRSF10B,TUBB4A,TUBB4B,TYMS
maneb	chemical toxicant	0.0414	ADAM22,BCL2L1,BICD1,CYP1A1,DIP2B,KCNA2,KIF1B,KLHL15,LAMC2,LRP4,MAPK15,MKL2,NFAT5,NIPBL,ROCK1,STRBP,TH,UBXN7
R5020	chemical reagent	0.0414	BCL2L1,CCND1,CDKN1A,CEBPA,DKK1,DUSP4,DUSP5,E2F1,EGFR,FAM89B,HNRNPAB,IER3,IRS2,NR3C2,RARG,RGS2,STAT5B,TXNIP
PDGF-AA	complex	0.0427	CDK1,CDKN1A,FGF3,IL6,LDLR,PCNA,PDGFA
EIF4EBP1	translation regulator	0.0427	CCND1,CEBPA,CEBPG,PPARGC1A,SLC2A1,SOCS1,UCP1
BTRC	enzyme	0.0427	ARNTL,AXIN2,BCL2L1,CCND1,CDKN1A,CTTN,GLUL
SLC6A3	transporter	0.0427	CHRNA7,CLSTN1,DLG4,DYNLL1,PPP1R1B,SLC6A3,TH
PPP1R15A	other	0.0427	CCND1,CEBPA,DLG4,IL6,MAP1LC3B,SNAP25,XBP1
HOXD3	transcription regulator	0.0427	COL1A1,DSG1,HOXA3,IGFBP3,JUP,NKX2-1,THBS1
WWOX	enzyme	0.0427	BCL2,BCL2L1,COL1A1,IL6,ITGA3,RUNX2,TP73
fludarabine	chemical drug	0.0427	CCND1,CDKN1A,HIF1A,MCL1,MDM2,PCNA,TNFRSF10B
IRF2	transcription regulator	0.0429	B2M,BCL2,CCND1,CDKN1A,DST,EIF2AK2,GBP1,HIST1H4A (includes others),IL12B,IL6,OAS1,PSMB8,PSMB9,PSME1,SOCS1,TAPBP,TLR5
arsenite	chemical toxicant	0.0434	ADAM12,ARL6IP5,CCND1,CDKN1A,CELF2,COL8A1,CYP1A1,CYP1B1,DHRS1,DUSP1,EGR1,GCLC,GSTP1,HAS2,HDAC2,HIST1H1E,HSPA1A/HSPA1B,IER3,JUN,MAFF,MCL1,MDM2,PRKG1,PTPRG,SEMA5A,THBS1
dehydroepiandrosterone sulfate	chemical - endogenous mammalian	0.0436	ACOX1,CCND1,CDK4,PCNA,PPARG
sunitinib	chemical drug	0.0436	BBC3,BCL2L11,CCND2,CCND3,CDKN1A
GRHL2	transcription regulator	0.0436	NKX2-1,NRP2,OCLN,SEMA3B,SEMA3C
Collagen Alpha1	group	0.0436	CDKN1A,COL1A1,EGFR,PCNA,PLAUR
miR-96-5p (and other miRNAs w/seed UUGGCAC)	mature microRNA	0.0436	ADCY6,AHCYL1,FOXO1,IRS1,ODF2
miR-143-3p (and other miRNAs w/seed GAGAUGA)	mature microRNA	0.0436	BCL2,FNDC3B,KRAS,MAPK7,PRC1
MAFF	transcription regulator	0.0436	ABCC4,ABCC5,GCLC,GSTP1,MOGS
HEXIM1	transcription regulator	0.0436	ACE2,BBC3,CCND1,CDKN1A,SLC2A1
FOXD3	transcription regulator	0.0436	AKT2,CDKN1A,FOXM1,RND3,SOX2
quinacrine	chemical drug	0.0436	BCL2,BCL2L1,BIRC2,CDKN1A,MCL1
hymecromone	chemical drug	0.0436	BCL2,BCL2L11,CASP9,EGFR,FADD
adaphostin	chemical drug	0.0436	CCND1,CCND3,CDK4,CDKN1A,RAF1
ADCYAP1	other	0.0439	ACAT1,ADCYAP1,ADD3,AKT1,ATRN,AZIN1,BAG2,BCL2,BDNF,BMP6,BTG2,CCNA2,CCNI,CDKN1C,CFL1,CNN3,CNTNAP4,DDHD1,DGKK,DLL3,EGR1,EGR2,EGR3,ENPP2,GAS1,GREM2,HAPLN1,HMGB2,HMGN2,ID3,IER3,IL12B,IL6,IRF3,KRT8,LAMA1,LMO1,MAPK8IP3,MME,NPR3,NPY1R,NRXN3,NSDHL,POR,QKI,RAB3IP,RNF34,RPSA,SERPINB1,SERPINE2,SLC1A3,SLC2A1,SMAD1,SNAP25,TCF4,TMPO
GnRH analog	biologic drug	0.0441	ACACA,AHCYL1,ANKLE2,ARHGEF7,ASNA1,ATF3,ATP11B,ATRN,BCL3,BHLHE40,CDK1,CDK16,CENPF,CLCN5,CRADD,DAXX,DNAJC8,DUSP1,DVL1,DYNLL1,EDNRB,EIF4EBP1,EXT2,FADD,GAB1,GABARAP,GSTO1,HAUS3,HELZ,HIF1A,HLA-DPB1,HSPA2,ITPR3,JUN,KDSR,KIAA0664,MGMT,MIA3,MYCNOS,MYO9B,NADK,NARS,NBN,NR1I2,NRTN,NTRK3,PABPC1,PHLDA2,PKNOX1,PPIA,PPIG,PPM1E,PPOX,PSMB3,PSMD13,RGS13,RNGTT,SF1,SFRP1,SKAP2,SMARCE1,SPG7,SRI,SRRM2,SRRT,SRSF3,SSR1,…
glutamine	chemical - endogenous mammalian	0.0442	ADSS,ATF6,CCND1,DNAJA2,DUSP1,DYRK1A,EIF2B4,FABP5,HSF1,HSPA1A/HSPA1B,IL15,IRF2,NUP98,OAZ1,PCNA,SRSF2,TIMM17A,TUBB4A,WARS,XBP1
PAX7	transcription regulator	0.0442	CNTFR,CXCR4,DHX40,EYA4,F2RL1,FAM107B,GBX1,GCH1,ID2,ID3,MARCKS,MYO1D,PDLIM4,PPAP2A,PPARG,RNH1,RRP1,SCLT1,SUPT5H,SYNE2
VHL	other	0.0445	AHCYL1,AKT1,BBC3,BCL2,BCL2L1,BHLHE40,CCND1,CDKN1A,CDKN1C,CFL1,CXCR4,DAB2,EGFR,EGLN3,EPAS1,FAF1,GBE1,HIF1A,IER3,MIF,MXI1,NREP,PCNA,PHF17,SEC61G,SLC1A3,SLC2A1,SLC40A1,TH,TYMS
hydrocortisone	chemical - endogenous mammalian	0.0447	ADM,ALDH1L1,BMPR2,BRCA1,CCND1,CCND2,CCND3,CDK1,CEBPA,CXCR4,DAXX,DDX17,GBP1,GLUL,H6PD,HSPD1,IGF2R,IGFBP1,IGFBP3,IL6,LPL,NDUFA6,NOTCH4,NR3C1,PPARG,PTPN4,SEMA6A,TH,TLE2,TNFAIP3,TUBB,ZNF143
PITX2	transcription regulator	0.0456	ATP1B1,CCND1,CCND2,CCND3,EGR1,FOXO1,FZD4,GAD1,KCNQ1,KCTD1,MSC,PITX2,TBX3,WNT5A,WNT6
PRL	cytokine	0.0457	B2M,BCL2,CAMK2N1,CCND1,CCND3,CDK4,CDKN1A,CISH,CLU,CNN3,COL1A1,CPD,CYP11A1,DVL1,EGFR,EGR1,GNA12,HSD11B2,HSPD1,ID1,ID2,ID3,IGFBP3,IL6,ITGA1,JUN,MARCKS,MME,MSN,OCLN,ODC1,P4HB,PCNA,PDGFRA,PDIA5,PDLIM4,PENK,PSME1,RABAC1,RPSA,SND1,SOCS1,SOCS2,SOD1,TCEB1,TECR,TPM3,TUBA1B,YWHAG
FGFR1	kinase	0.046	BMP7,CCND1,CCND2,CDKN1A,COL1A1,DUS2L,EIF4EBP1,FGF10,FGF3,FGFR1,HES1,JUN,NEUROG2,NKX2-1,PLAUR,PRKRA,PTPRA,SOX3,TH
prostaglandin A1	chemical - endogenous non-mammalian	0.0461	BCL2,BCL2L1,CDKN1A,GAD1,HSPA1A/HSPA1B,HSPA4,IL6,PCNA
TSC22D3	other	0.0461	BCL2L11,CCND1,CEBPA,COL1A1,EGR2,EGR3,PPARG,RUNX2
mir-133	microRNA	0.0461	CCND2,IGF1R,KCNQ1,LASP1,PPARG,SLC2A4,SRF,TRPS1
PAX3	transcription regulator	0.0467	ALDH3A2,AP3M2,BCL2L1,CDKN1A,CLU,CNR1,CRY1,CTTN,CYP1B1,EGR2,EXOSC9,EYA2,F2RL1,FOXD3,FUBP1,HLA-DRB1,ID2,ID3,IL6,IRS1,KAL1,LNPEP,MDM2,MED21,NKX2-1,NPC2,NUDT1,PCNA,PCSK2,PEA15,PITX1,PPP1R7,PRMT2,PSME1,RAB11B,RBM25,SNCA,SOX4,SRSF3,TAX1BP1,TFPI2,TSPAN3,URB2,VCAN,YARS,YWHAE,ZFP36L2
miR-21-5p (and other miRNAs w/seed AGCUUAU)	mature microRNA	0.0468	APAF1,BMPR2,BTG2,C8orf44-SGK3/SGK3,CDKN1A,CFL2,E2F1,MARCKS,PELI1,PTEN,SLC16A10,SOCS5,SOX5,TPM1
FOXO3	transcription regulator	0.0469	BBC3,BCL2L11,CCND1,CCND2,CDC42EP3,CDK4,CDKN1A,CPT1A,CYR61,EIF4EBP1,FOXM1,FOXO1,FOXO4,GLUL,HMGCR,IER3,IGFBP1,IL6,IMPDH2,IRS2,MTHFD2,MXD4,MXI1,OVOL1,PIK3CA,PPARGC1A,PRDX5,SLC40A1,SOD1,TNFRSF1B,TXNIP,TXNRD2,UBE2C
STAT5A	transcription regulator	0.0469	ATM,BCL2,BCL2L1,CASP9,CCND1,CCND2,CCND3,CDC7,CDK4,CDKN1A,CEBPA,CISH,EPAS1,ID1,ID2,IL6,LTB,MCL1,MDM2,ONECUT1,PPARG,SLC2A1,SLC34A2,SOCS1,SOCS2,STAT5B,TPM3,TROVE2,UGP2,WARS,YWHAG,ZFP36,ZP3
LPL	enzyme	0.0478	ACOX1,BCL2,CPT1A,GBP1,IL6,IRS1,IRS2,LDLR,LPL,SLC27A1,SLC2A1,SLC2A4,THBS1
sulindac	chemical drug	0.0479	CCNA2,CCND1,CCNG1,CDC16,CDC20,CDK1,CDKN1A,CYP1A1,CYP1B1,E2F1,EGFR,GCLC,KRAS,MYCL1,NAP1L1,RB1,RBL1,SERPINB1
tyrphostin AG 1478	chemical - kinase inhibitor	0.0479	AKT1,BCL2L1,BCL2L11,CCND1,CDKN1A,COL8A1,CXCR4,EGFR,HAS2,HIF1A,IGF1R,IL6,MCL1,MME,RUNX1,SLC2A1,SPHK1,TWIST1
Ro31-8220	chemical - kinase inhibitor	0.0486	BCL2,BCL2L1,CD55,CDKN1A,COL1A1,DUSP1,DUSP4,EGR1,IL6,MDM2,PRKCQ,ST6GAL1
caffeine	chemical drug	0.0486	CDK1,CDKN1A,CEBPA,EGR1,FAM89B,FOXM1,HIF1A,HSD11B2,MICA,PPARG,PPARGC1A,TP73
AGT	growth factor	0.0487	ACAT2,ACE2,ADAM12,ADD3,ADM,ADORA2B,AGTR1,ANP32A,ATF3,ATP1B1,BACH1,BCL2,BMP6,BRCA1,CACNA1C,CCND1,CCND2,CCND3,CD44,CDK1,CDK4,CDKN1A,CGREF1,CLGN,COL11A2,COL1A1,CRABP2,DAB2,DDAH2,DUSP1,EDNRB,EGFR,EGR1,ETS1,FBXO21,FDFT1,FDXR,FOXN3,GABBR1,GSTP1,HAS2,HES1,HIF1A,HMGB2,HMGCR,HMGCS1,HOXA9,HSPA1A/HSPA1B,ID3,IDI1,IGF1R,IGFBP3,IL15,IL6,JUN,KCND3,KL,LDLR,LPP,LSS,MAPK7,MATN2,MIF,MSMO1,MXD4,NCALD,NGF,NOTCH4,NOVA…
GCK	kinase	0.0489	ACADM,ACLY,ATP5C1,CA5A,CCND2,CPT1A,FH,HADH,IRS2,SCD
IFRD1	other	0.0489	CRABP2,CTH,DGAT2,MED21,NDUFA6,PPIA,RPL22,RPL39,SHFM1,SYN1
kainic acid	chemical toxicant	0.0491	ATF3,BCL2,BCL2L1,BDNF,BTG2,CACNA1C,CCND1,CDK4,CNR1,DUSP1,E2F1,EGR1,EGR2,GDNF,GFRA1,GRIA2,GRIK2,GRIK4,HOMER1,JUN,JUND,LMO1,LMO3,NCAM1,NFIL3,NGF,NR3C1,NR3C2,NTF3,ODC1,PCNA,PENK,RABEP2,SIK1
CDKN1B	kinase	0.0491	ANAPC1/ANAPC1P1,ARL10,B2M,BCL2,C9,CCND1,CCND3,CCT6A,CDK4,CDKN1A,DAZAP1,DUSP9,ELOVL3,EPB41,GRIA4,IGF2BP1,LGALS3,MCL1,MCM5,MCM7,NDEL1,PCNA,RUNX1,SIX3,SLC32A1,TCF4,TWIST1,TWISTNB
Cyclin A	group	0.0498	CDK1,CDKN1A,HIST1H4A (includes others),PCYT1A
salubrinal	chemical reagent	0.0498	ATF6,DLG4,SNAP25,XBP1
EIF4G2	translation regulator	0.0498	CCND2,CDKN1A,JUN,SERPINE2
HINFP	transcription regulator	0.0498	ATM,HIST1H4A (includes others),NPAT,RB1
CXCR1	G-protein coupled receptor	0.0498	BCL2,BCL2L1,CCND1,CDK4
SIAH2	transcription regulator	0.0498	CYP24A1,DCC,HIF1A,TINF2
miR-193a-3p (and other miRNAs w/seed ACUGGCC)	mature microRNA	0.0498	CCND1,ETS1,MCL1,SRSF2
miR-126-3p (and other miRNAs w/seed CGUACCG)	mature microRNA	0.0498	IRS1,PIK3R2,SLC45A3,SPRED1
SHOX	transcription regulator	0.0498	CDK1,CDKN1A,RB1,RBL1
OCT4-NANOG	complex	0.0498	CDYL,GBX2,RFX4,RIF1
HIF3A	transcription regulator	0.0498	EPAS1,HIF1A,PGK1,SLC2A1
GFI1B	transcription regulator	0.0498	BCL2L1,CDKN1A,ELF4,SOCS1
MAML1	transcription regulator	0.0498	CCND1,EGR1,HES1,HEY2
TAF6	transcription regulator	0.0498	CDKN1A,GAPDH,HOXA9,JUN
HOXA1	transcription regulator	0.0498	DAB2,EGR2,FGF3,GATA4
tyrphostin AG 1024	chemical - kinase inhibitor	0.0498	AKT1,HIF1A,RB1,RBL1
D-thioctic acid	chemical - endogenous mammalian	0.0498	CPT1A,GABPB1,PPARG,PPARGC1A
BMP6	growth factor	0.0499	ACADM,ADD3,AKTIP,CD44,CDKN1A,CYP11A1,CYP1B1,E2F1,HMGA2,ID1,ID2,ID3,IL6,LPHN2,MATN2,MEIS1,PCOLCE2,PITX2,PMP22,SLC39A10,SMARCA1,SORD,XBP1

## Sheet: PSAday5vs1-methylated-pathway
¬© 2000-2013 Ingenuity Systems, Inc. All rights reserved.
Upstream Regulator	Molecule Type	p-value of overlap	Target molecules in dataset	Mechanistic Network
HNF4A	transcription regulator	3.17e-13	ABT1,ACIN1,ACOT13,ACTA2,ACTR1A,ADIPOR1,ADSS,AGPAT1,ANAPC10,ANKZF1,ARFGAP1,ARG2,ASGR1,ATF2,ATP10A,ATP6V1H,BAZ1B,BCAR1,BCL2L1,BLOC1S1,BRIP1,BSDC1,C11orf58,C11orf71,C1orf109,C22orf23,C3orf26,C7orf10,CAPZA2,CBLL1,CBX3,CCDC25,CCNA2,CCNT1,CD3EAP,CDK2AP2,CHCHD2,CHD1L,CLPTM1,COPB1,COQ6,COX7A2,CRKL,CROT,CRY1,CUL5,CWC25,DACH1,DCAF13,DCAF8,DCLRE1B,DDX23,DDX39B,DEM1,DERL1,DHX35,DLG4,DNAJC28,DSN1,DUSP11,DUSP1…
let-7	microRNA	2.61e-07	ACTA2,AURKB,BCL2L1,BRCA1,CCNA2,CDC16,CDC20,CDCA7,CDK6,CHEK1,DLC1,DZIP1,E2F5,EIF2C3,FANCD2,GTF2I,MCM3,MCM6,MYC,ORC6,PDE12,RCAN1,RFC3,STARD13,TAB2,TRIB1,VIM,YAP1
E2F4	transcription regulator	4.28e-06	ASF1B,AURKB,BCL2L11,BRCA1,BRD2,CCNA2,CDCA4,CEP57,CHEK1,DROSHA,FAM60A,FANCD2,FDFT1,FEN1,H2AFX,HIST1H2AB/HIST1H2AE,HIST1H3A (includes others),KIF22,MAP3K7,MCM3,MCM6,MYC,NAP1L4,NFE2L1,NPM1,PGRMC1,PKN2,PRIM2,RABIF,RAD54L,RFC3,SFPQ,SMARCA5,SRRM2,STMN1,TEAD4,TMEM126A,TP53BP2,TPX2,UNG
miR-1 (and other miRNAs w/seed GGAAUGU)	mature microRNA	7.79e-06	ABHD11,ADAR,ANKRD29,ARHGEF18,ARID2,ASH2L,BDNF,CHSY1,CLCN3,FBLN2,FOXP1,GNPNAT1,GOLGA7,HCN2,HIST1H3A (includes others),HSPA1A/HSPA1B,IRX5,ITGB4,LARP4,LRP1,MTX1,NRP1,POM121C,PTPLAD1,PWP1,RBM47,SEC23IP,SH3PXD2B,SLC25A30,SYNE1,TDP1,THBS1,TMSB10/TMSB4X,TPPP,TRIM2,UHMK1,UHRF1
E2F1	transcription regulator	3.28e-05	ACTR1A,AURKB,BCL2L11,BRCA1,CALR,CASP7,CASP9,CCNA2,CDCA4,CHEK1,CRKL,DDX39B,DLEU1,DUSP1,EIF3I,FAM60A,FEN1,FHL1,FOS,HIST1H2AB/HIST1H2AE,HIST1H4A (includes others),HOXA9,HRK,HSPA1A/HSPA1B,IRS2,KCNJ11,KDR,MAF,MCM3,MCM6,MEIS1,MYC,NRIP1,NRP1,PPT2,PRIM2,PSMD2,RAD54L,RFC3,RHOBTB2,RPA2,SMARCA5,STMN1,TAPBP,TCF3,TP53BP2,TRAP1,UNG,VEGFB,VIM,WWOX,YWHAE,ZFP36	E2F1,E2F4,E2f,RB1,TP53,TP63,TP73,WT1,YY1
FSH	complex	6.6e-05	ACTA1,ACTA2,AKAP12,ARPC4,ATPIF1,BDNF,BECN1,CASP9,CDK6,CH25H,CHUK,CITED1,CRYM,CXCR4,DHCR7,DHRS3,DUSP1,EREG,EZR,FDX1,FOS,FOSB,FOXK2,FST,HDAC5,IGF1R,IGFBP3,ILK,LDLR,LOC81691,LOX,MAP2K1,MAP3K7,MYC,NLK,NPY1R,P4HA2,PGRMC1,PHKA2,PLK2,PMAIP1,PSIP1,PTPN1,PTPN21,RAB33B,RAB4A,RGS12,RPL39,RPRM,SLC2A1,SMAD1,SMARCA4,TFRC,TGFBR3,THBS1,TRIB1
TP53	transcription regulator	9.54e-05	ACTA2,ADH5,AEN,AKAP12,AP1B1,APC,API5,ASF1B,ASL,ATF3,ATL3,AURKB,BCL2L1,BCL2L11,BRCA1,CCNA2,CCNL1,CD247,CD44,CDC20,CDC42,CDC7,CHEK1,CHUK,COL4A1,COPB1,COX7A2,CTDSP1,CTSD,DGCR6,DHCR7,DLGAP5,DSN1,DUSP1,E2F5,EBAG9,EGR3,EZR,FAT1,FBLN2,FDFT1,FDPS,FEN1,FHL1,FLRT2,FOS,FOXO1,FRMD4A,FUBP1,GAPDH,H2AFX,HDAC2,HDAC5,HLA-B,HSPA1A/HSPA1B,IER3,IGF1R,IGF2,IGFBP2,IGFBP3,IGFBP7,ILK,ITGB4,KPNB1,LHX1,MAD1L1,MAP2K1,MAP2K…	E2F1,E2F4,E2f,RB1,TP53,TP63,TP73,WT1
Lh	complex	0.000118	ACTA1,ACTA2,AKAP12,ARPC4,ATPIF1,BDNF,BECN1,CASP9,CHUK,CXCR4,DHCR7,DHRS3,DUSP1,EREG,EZR,FDX1,FOS,FST,ILK,LOC81691,MAP2K1,MAP3K7,NLK,P4HA2,PGRMC1,PHKA2,PMAIP1,PSIP1,PTPN1,PTPN21,RAB33B,RAB4A,RAPGEF3,RGS12,RPRM,SFRP4,SMARCA4,THBS1,TRIB1
miR-145-5p (and other miRNAs w/seed UCCAGUU)	mature microRNA	0.000337	ACBD3,ACTA2,C11orf58,CCDC25,CCNA2,DFFA,EIF4E,EIF4EBP2,FLI1,IGF1R,MYC,PARP8,UNG
CDK4	kinase	0.000403	BCL2L11,BRCA1,C12orf76,CASC5,CDCA7,CPEB1,DONSON,FAM54A,FZD7,H2AFJ,HIST1H4A (includes others),KLHDC1,KLHL24,LIN7B,MBLAC2,PBLD,POLD3,RGS2,SATB1,SLC9B2,SPC25,STARD4,THNSL1,TPX2,TRIP13	CCND1,CDK4,E2F1,E2F4,E2f,RB1,TP53,YY1
PTEN	phosphatase	0.00041	AKAP1,ALG3,ARHGDIA,AURKB,BCL2L11,CASP7,CCNC,CDC20,CDK6,CSNK1E,CSTF3,CXCR4,DEGS1,DUSP1,EFNB2,EHHADH,FDFT1,FGFR4,FOS,FOXO1,GMDS,GTF2I,HCN2,HDAC5,HSPA1A/HSPA1B,IFRD1,IGF1R,IGF2,IGFBP2,IGFBP3,IRS2,KDR,KLHL24,MRPL12,MYC,MZF1,NR5A2,NUDT1,PPP2R5A,PRKCB,RAD51B,RAD51C,RAD51D,RNASEH1,SMAD1,SMARCA4,SNRPF,SOX4,STAT5B,THBS1,TMSB10/TMSB4X,TP53BP2,VEGFB	E2F1,E2F4,PTEN,TP53,TP63,TP73,WT1
CD 437	chemical drug	0.000412	API5,ARF1,CCAR1,COX7A2,EIF3I,EIF4A2,FOS,GPR6,HLA-C,HNRNPC,LSM3,MYC,NME1,NPM1,PITX1,PNPLA6,RPL19,RPL24,RPL39,RPLP2,SAP18,SKP1/SKP1P2,SLC25A3,SNRPF,SOD1,SOX11,SOX4,SUMO1,TMEM14C,TMSB10/TMSB4X,UBE2N,XRN2,YBX1
RB1	transcription regulator	0.000559	ASF1B,ATF2,AURKB,BCL2L11,BLM,BRCA1,CASP7,CASP9,CCNA2,CDCA4,CMAS,DONSON,EZR,FANCA,FEN1,FOS,FST,HIST1H2AB/HIST1H2AE,HIST1H4A (includes others),IGF1R,KDR,KPNA4,MAF,MCM3,MCM6,MEF2C,MEIS1,MYC,PGRMC1,POLD3,PPARGC1A,PPT2,PTPLAD1,RECQL4,RFC3,SMARCA5,TOB2,YWHAE	CCND1,E2F1,E2F4,E2f,RB1,TP53,YY1
camptothecin	chemical toxicant	0.000639	ACTA2,AEN,AK4,AKAP8,API5,ARAP2,ARFGAP1,ARHGDIA,ATF3,BCL2L1,BRCA1,CASP9,CDK6,CHEK1,CLASP1,DDX39B,FNDC3A,FNDC3B,FOS,FOSB,FOXO1,FZD7,GNAQ,GNG7,GRB10,H2AFJ,HIST1H3A (includes others),HLA-A,HLA-B,HLA-C,HLA-E,HLA-F,HRK,IGFBP3,IL12A,IL13RA1,KLHL21,LDLR,MAD1L1,MAP2K4,MAP3K11,MBOAT7,MEF2C,MEPCE,MERTK,MYC,MYO10,MYO5A,NRP1,OLFM4,PKN2,PLCL2,PMAIP1,PNPLA4,PSMD2,PTPN1,PVRL1,RDX,RECQL4,RNGTT,SOCS1,STAT5B,STK38,…	E2F1,E2F4,TP53,TP63,TP73,WT1,camptothecin
YY1	transcription regulator	0.000665	ACTA1,ACTA2,AICDA,API5,AURKB,BCL2L1,BCL2L11,BDNF,BRCA1,CASP7,CBX3,CCNA2,CHRDL1,COL19A1,CXCR4,EBF2,FDPS,FEN1,FOS,H2AFX,HIST1H4A (includes others),HNRNPC,KDR,LDLR,MCM6,MYC,PIAS1,PSRC1,RAD18,SFPQ,SIM1,SLC1A2,UHRF1,UNG,VEGFB,YWHAE	E2F1,E2F4,E2f,RB1,TP53,TP63,TP73,WT1,YY1
mecamylamine	chemical drug	0.000668	BDNF,FOS,KCNJ11
miR-24-3p (and other miRNAs w/seed GGCUCAG)	mature microRNA	0.000758	ACVR1B,AURKB,BRCA1,CCNA2,FEN1,MAP2K4,MYC
APP	other	0.000858	ABCD3,ACTA1,ACTA2,ACTG1,ACTN2,AES,ANAPC2,ANP32A,APLP2,ATP1B1,BCL2L1,BCL2L11,BDNF,BMF,CALR,CCDC25,CD44,CDC27,CDC42,CFL1,COX7A2,CRYM,CTSD,CXCR4,DLG4,DPYSL2,FEZF2,FOS,FOSB,FOXP1,FZD7,GPANK1,H2AFJ,HARS,HINT1,HIST1H2AB/HIST1H2AE,HLA-E,HRK,IGF1R,IGF2,IGFBP2,IL6ST,ILK,IRS2,KCND2,KPNB1,LDLR,LRP1,LRP5,MAF,MAGI1,MAP3K7,MEIS1,MYC,NME1,NR1D1,NRP1,PACSIN1,PIAS1,PKP3,PPP2CA,PRKCB,PRPF40B,PSME1,RCAN1,RFC3,RPGR,…	APP,E2F1,E2f,FOS,RB1,TP53,TP73,hydrogen peroxide
HIST1H1T	other	0.00111	ANP32E,BCAR1,CAMSAP3,DLG4,DUSP16,FDPS,FOS,IGF2,MAST1,MCM6,MMP15,MSL2,OGT,PHB2,PPT2,SMARCE1,THAP1
ERBB4	kinase	0.00111	ACTA1,ACTA2,ADAM9,BDNF,BRCA1,CXCL12,DUSP1,EFNB2,FBLN2,GPAA1,IGF2,MYC,PIM2,SLC2A1,SLK,THBS1,TMSB10/TMSB4X
let-7a-5p (and other miRNAs w/seed GAGGUAG)	mature microRNA	0.00117	ACTA2,AKAP8,ATAD3A/ATAD3B,AURKB,BCL2L1,CDK6,DSP,FADS2,FANCD2,FNDC3A,IFIT5,IFRD1,MTRR,MYC,NEDD4,NXN,PGRMC1,POM121C,PRRC2A,THBS1,TRMT1,UHRF1,VIM,VPS39
lactacystin	chemical - protease inhibitor	0.0012	ATF3,BCAR1,BRCA1,CFL1,CTSD,CXCR4,DUSP1,EIF4E,FOXO1,HIST1H2AG (includes others),HLA-A,HLA-B,HLA-C,IFRD1,IL12A,IRS2,ITGB4,LDLR,NEDD9,NKX2-1,P4HA2,PMAIP1,RABIF,RPLP2,STMN1,THRB,TUBB2A,UBE2N,VDR,ZFP36L2
HIST1H1A	other	0.00145	ANP32E,BCAR1,CAMSAP3,DLG4,DUSP16,FDPS,FOS,IGF2,MAST1,MCM6,MMP15,MSL2,OGT,PHB2,PPT2,SMARCE1,THAP1
Sos	group	0.00147	APLP2,CASZ1,CD44,DDX3X,ELOVL6,FHOD1,FLRT2,FOS,HDAC6,IRS2,LAMA3,LETMD1,MPZL2,MYO5B,NRIP1,NSDHL,PAOX,PDPN,PIAS1,PLK2,PTPN12,PTPRZ1,RANBP9,RAPGEF3,SIRPA,STMN1,STX11,TAOK1,TBL1X,TPD52,ZHX2
miR-129-5p (miRNAs w/seed UUUUUGC)	mature microRNA	0.0015	CAMTA1,EIF2C3,FNDC3B,SOX4,ZFP91
CTR9	other	0.00164	EGR3,HOXA9,MEIS1,MYC
GRM5	G-protein coupled receptor	0.00164	BCL2L1,BDNF,FOS,SLC1A2
CRTC2	other	0.00236	AICDA,BACH2,CDK6,MYC,SMARCA4,TCF3
I kappa b kinase	complex	0.00238	BECN1,BRCA1,FANCA,FANCD2,RAD51C
Nc2	complex	0.0025	EIF4E,HLA-A,MYC
miR-155-5p (miRNAs w/seed UAAUGCU)	mature microRNA	0.00275	ABHD16A,AICDA,ARID2,ARL10,IL12A,IL13RA1,JARID2,LCLAT1,MAF,MEIS1,MYO10,PDLIM5,PKN2,PRAF2,RAB23,RAB6A,SATB1,SCAMP1,SMAD1,SOCS1,SYNE2,TAB2,TRIP13,TXNDC12
Ck2	complex	0.00306	BCL2L1,FOS,MYC,ZFP36	APP,Ck2,E2F1,FOS,RB1,TP53,YY1
valproic acid	chemical drug	0.00333	ABCD2,AGPAT1,ATF6,BCL2L11,BDNF,CACYBP,CALR,CASP9,CD44,CDCA7,CH25H,CHEK1,COCH,CRHR2,CROT,CXCR4,DHCR7,EHHADH,ELOVL6,FDFT1,FDPS,GDNF,GRHL2,IGF1R,LDLR,MAD1L1,MCM3,MCM6,MICA,MICB,MYOF,NME1,NSDHL,RAX,SSTR2,TBL1X,TCF3,THBS1,THRB,UBIAD1,WNT5A,ZNF296
NUPR1	transcription regulator	0.00341	AEN,AKAP12,ANK1,ANP32A,ANP32E,API5,ATF3,BCL9,BLM,BRCA1,CASC5,CCNA2,CHUK,CROT,CTU1,CXCR4,DAGLA,DEPTOR,DSN1,EREG,FAM120B,FANCD2,HIST1H2AB/HIST1H2AE,HIST1H2AG (includes others),HIST1H3A (includes others),HIST1H4A (includes others),HNRNPM,IGF1R,IL13RA1,IRS2,JOSD1,KDM3A,KIAA0196,KIF18A,KIFC1,MAGI1,MYC,MYH10,NEK9,NR1D1,P4HA2,PPWD1,PXDC1,RAB32,RAB7L1,RNFT2,SLC2A1,SPC25,STK38,SYNE2,TMEM136,TP53BP2,TRIB1,…
MGEA5	enzyme	0.00344	ABLIM1,ACTG1,ARPC4,BCL2L1,CDCA4,CDCA7,CELSR1,DHCR7,EFNB2,EPHA4,EPHB6,FDFT1,FDPS,FGFR4,GLI3,GTF2F2,IGF2,LRP4,MYO10,NSDHL,PFKM,PHKA2,PHKB,PIAS1,PIAS3,PLA2G16,S100A6,STARD4,TCF25,TGFBR3,THBS1,VIM
miR-124-3p (and other miRNAs w/seed AAGGCAC)	mature microRNA	0.00344	ATL3,BDNF,C11orf75,CDCA7,CDK6,CHSY1,CTDSP1,DNAJC1,E2F5,ELOVL5,FAM104A,FCHO2,HTATIP2,INO80C,KLHL24,LDLR,MAD2L2,MAGT1,MYO10,NEK9,NEUROD1,PTPN12,RBM47,SLC25A30,SNAI2,TARBP1,TEAD1,TNFRSF21,UHMK1,UHRF1,USP48,ZFP36L2
ZNF217	transcription regulator	0.00345	CITED1,GAD1,IGFBP3,LYPD1,MPZL2,MYC,NLGN1,NRK,NRXN3,RCAN1,SEC14L2,SHC4,SLC6A15,ZHX2
hydrogen peroxide	chemical - endogenous mammalian	0.00353	ACTA2,ADAM9,AEN,ATF2,ATF3,ATF6,ATG7,BCL2L1,BCL2L11,BRCA1,CASP9,CCNA2,CCR2,CD247,CEBPG,CTSD,CXCR4,DHCR7,DUSP1,DUSP16,EZR,FDFT1,FDPS,FOS,HDAC2,HSPA1A/HSPA1B,IGF1R,KDR,KIAA0247,KLF2,LDLR,MFN2,MPV17,MYC,PDCD10,PPARGC1A,REL,SCNN1A,SIRT1,SNAI2,SOD1,STMN1,TCF3,TFRC,TGFBR3,TUBB2A,UACA,UNG,VDR,VIM,WDR26	E2F1,E2F4,E2f,EDN1,RB1,TP53,TP63,TP73,WT1,YY1,hydrogen peroxide
amphetamine	chemical drug	0.00363	ASIC2,BCL2L1,BDNF,CCNC,CCNT1,CYP2F1,EFNB2,EZR,FOS,FOSB,PTPN21,RDX,RGS2,SNCA,SYP
bortezomib	chemical drug	0.00373	ASF1B,BCL2L1,BRCA1,CALR,CASP7,CXCL12,CXCR4,FANCA,FANCD2,HDAC2,HSPA1A/HSPA1B,IGF1R,IGFBP3,IL12A,IL6ST,MAX,MICA,MYC,PMAIP1,RAD51C,SEC23IP,SNCA,TP53BP2,VAPB,VIM	E2F1,E2F4,TP53,TP63,TP73,WT1,bortezomib
norepinephrine	chemical - endogenous mammalian	0.00406	ACTA1,ADRA1B,ATP7B,C19orf26,CACNA1G,CRY1,CXCR4,DUSP1,ELOVL6,FDX1,FOS,FST,GRID2,HS3ST2,IGF1R,IL12A,IRS2,LRRC73,NPY1R,PCDH1,PTPN21,SLC2A1,SUMO1
FMR1	other	0.00464	ATPIF1,CFL1,DLG4,KCND2,RAB3A,SYN1,SYP,UQCRFS1,UQCRQ
TSH	complex	0.00467	AKAP1,FOS,GAPDH,IGFBP3,KDR,LRP5,MYC,SLC2A1,SOCS1,TTF2,WNT5A
S100P	other	0.00513	CFL1,COTL1,CTSD,S100A6
LAMC1	other	0.0052	ACTA2,IGF2,SNAI2,VIM,WNT5A
NLRP12	other	0.00526	CXCL12,CXCR4,HLA-A,HLA-B,HLA-C,HLA-E,HLA-F,PSMB8
EDN1	cytokine	0.00526	ACTA2,ATF6,CDC42,COL4A1,COL7A1,EDNRB,EREG,EZR,FOS,FOSB,FST,HCN2,MAP2K1,MYC,NPM1,PRKCB,RAB3A,SF3B2,SLC1A2,SLC2A1,SOCS1,SOD1,THBS1,VCAN,VIM,YWHAE	E2F1,E2F4,EDN1,TP53,TP63,TP73,WT1
topotecan	chemical drug	0.00571	AKAP12,ATF3,CAMTA1,CCR2,CHD1,EGR3,FAT1,FOSB,FUBP1,HLA-E,HSPA1A/HSPA1B,MAST1,MYC,PLK2,PMAIP1,RAB9A,SFPQ,SLC2A1,SON,SOX4,TRAP1	E2F1,E2F4,TP53,TP63,TP73,WT1,topotecan
YY2	other	0.00583	CXCR4,FOS,MYC
GRM3	G-protein coupled receptor	0.00583	BDNF,SLC1A2,SLC1A3
EIF2C2	translation regulator	0.00583	BCL2L11,CXCR4,FOS
ZMPSTE24	peptidase	0.00587	FGFR4,IGF1R,IGFBP3,SIRPA,SOCS1,STAT5B
TP73	transcription regulator	0.00611	ACTA2,AEN,ATG7,BCL2L11,DHRS3,DUSP11,FEN1,IER3,IGFBP3,ITGB4,JAG2,KLHL21,N4BP2L2,PLK2,PMAIP1,PSRC1,RPRM,SNAI2,STMN1,SYNE2,TBL1X,THBS1,TNFRSF1B,VDR,YBX1,ZNF175	E2F1,E2F4,RB1,TP53,TP63,TP73,WT1
CCND1	other	0.0063	BRCA1,BRIP1,C12orf76,CASC5,CCNA2,CDCA7,CDK6,CPEB1,DONSON,FAM54A,FZD7,H2AFJ,HIST1H4A (includes others),IER3,KLHDC1,KLHL24,LIN7B,MBLAC2,MYC,MYRIP,PBLD,POLD3,PRIM2,RGS2,SATB1,SLC9B2,SPC25,STARD4,THNSL1,TPX2,TRIP13	CCND1,CDK4,E2F1,E2F4,E2f,RB1,TP53,YY1
SNAI2	transcription regulator	0.00664	CDC42,CXCL12,CXCR4,DSP,ITGB4,MEF2C,SNAI2,VDR,VIM
ATN1	transcription regulator	0.00678	ASGR1,ATP1B1,BDNF,CA4,CDH8,CHUK,DLG4,EBF1,GAD1,HIST1H2AB/HIST1H2AE,HMP19,KCNC3,MAX,NEUROD1,NR2F1,PSME1,SATB1,SOX11,SOX4,STMN1,TMSB10/TMSB4X
E2f	group	0.00693	BRCA1,CCNA2,CDC7,DLEU1,DROSHA,FANCD2,HIST1H2AB/HIST1H2AE,HIST1H2AG (includes others),HIST1H3A (includes others),HIST1H4A (includes others),ITGB4,MCM6,MYC,PGRMC1,TCF3,TMEM126A,TMEM126B,TPX2	E2F1,E2F4,E2f,RB1,TP53,YY1
miR-103-3p (and other miRNAs w/seed GCAGCAU)	mature microRNA	0.00724	CDCA4,CDK6,CRKL,EIF2C3,PLAG1
WT1	transcription regulator	0.00738	APC,BCL2L1,BCL2L11,COL4A1,DDX3X,EREG,EZR,FDFT1,FDPS,GRB10,IGF1R,IGF2,LRP1,MYC,SNAI2,SOS1,SRSF6,TARS,THBS1,VDR,WDR90
panobinostat	chemical drug	0.00762	BCL2L1,BCL2L11,CDK6,MYC,PMAIP1,VIM
Tap	complex	0.00764	HLA-E,HLA-F
MCPH1	other	0.00764	BRCA1,CHEK1
FAM103A1	other	0.00764	MYC,RUVBL1
smilagenin	chemical drug	0.00764	BDNF,GDNF
LEO1	other	0.00764	HOXA9,MEIS1
EIF2C1	translation regulator	0.00764	BCL2L11,CXCR4
EIF2C4	translation regulator	0.00764	BCL2L11,CXCR4
EIF2C3	translation regulator	0.00764	BCL2L11,CXCR4
OMG	G-protein coupled receptor	0.00764	FOS,MYC
NEFL	other	0.00764	MYO5A,PRPH
MAPK8IP2	other	0.00764	BDNF,FOS
ACTC1	enzyme	0.00764	ACTA1,ACTA2
CELA1	peptidase	0.00764	HLA-C,HSPA1A/HSPA1B
PURB	transcription regulator	0.00764	ACTA2,MYC
AMD1	enzyme	0.00764	MYC,TMSB10/TMSB4X
COL7A1	other	0.00764	THBS1,WNT5A
ARHGEF28	other	0.00764	FOS,GNAQ
RPS3	enzyme	0.00764	BCL2L11,HRK	E2F1,E2f,RB1,RPS3,TP53
TOR2A	other	0.00764	FOS,MYC
STAMBP	enzyme	0.00764	CXCR4,MYC
GNA11	enzyme	0.00764	EGR3,GNAQ
tianeptine	chemical drug	0.00764	DPYSL2,SLC1A2
butylbenzyl phthalate	chemical toxicant	0.00764	HDAC6,MYC
leukotriene D4	chemical - endogenous mammalian	0.00766	ARID5B,ATF3,CITED1,DUSP1,EGR3,KLF2,NEDD9,RCAN1,RGS2,ZFP36
miR-223-3p (miRNAs w/seed GUCAGUU)	mature microRNA	0.00796	CNTN4,MEF2C,STMN1,VIM
RANBP9	other	0.00796	DLG4,FOS,LRP1,SYP	APP,E2F1,FOS,RANBP9
TP63	transcription regulator	0.00813	ABI2,AEN,APC,ATF2,BCL2L11,BLM,BRCA1,CCNA2,CCNT1,CDC42,CDK6,COL4A1,FANCA,FOS,FST,FUBP1,GFI1,IGFBP3,IGFBP7,ITGB4,JAG2,MYC,PMAIP1,PPP2CA,PTPN12,REL,THBS1,ULBP2,VDR,VIM,WNT5A	E2F1,E2F4,RB1,TP53,TP63,TP73,WT1
FOS	transcription regulator	0.00869	ACTG1,APLP2,ASL,ATF3,BCL2L11,BCL9,BDNF,CASZ1,CCNA2,CD44,DDX3X,ELOVL6,EREG,EZR,FHOD1,FLRT2,FOS,FOSB,HDAC6,HLA-B,HRK,HTATIP2,IRS2,ITGB4,LAMA3,LETMD1,LOX,LPCAT3,MGAT4A,MPZL2,MYC,MYO5B,NR5A2,NRIP1,NSDHL,PAOX,PDPN,PIAS1,PLK2,PTPN12,PTPRZ1,RANBP9,RAPGEF3,RPS24,SAP18,SFRP4,SIRPA,SMARCD2,SNX3,STMN1,STX11,TAOK1,TBL1X,TPD52,VIM,WNT5A,XYLT1,ZHX2
NTRK2	kinase	0.00925	BCL2L11,BDNF,FOS,GAD1,MYC,RAB3A,SYN1,SYP,TP53BP2
IRS1	enzyme	0.00958	COL4A1,COL7A1,EFNB2,FEN1,FHL1,FOS,IRS2,LAMA4,LDLR,MEF2C,MYC,NR2F1,NRP1,PPARGC1A,PRDM16,RAB9A,SNAI2,TNXB,WNT5A
NCAM1	other	0.00979	CALR,MALAT1,NLGN1,SYP,THBS1
PTK2B	kinase	0.00979	BCAR1,BCL2L1,FOS,NEDD9,SOCS1
3,3'-diindolylmethane	chemical drug	0.0108	BCL2L1,BRCA1,CDK6,HLA-A,HLA-B,HLA-C,IFNGR1,SNAI2,VIM
PAX4	transcription regulator	0.0109	ARX,BCL2L1,MYC
CAMK2A	kinase	0.0109	BDNF,DLG4,FOS
iodoacetic acid	chemical toxicant	0.0109	ATF3,SLC1A2,SLC1A3
brefeldin A	chemical - endogenous non-mammalian	0.0111	ADRA1B,CD44,HLA-A,HLA-B,HLA-C,KCND2,SYVN1,THBS1
ERBB3	kinase	0.0112	ACTA1,ACTA2,ADAM9,CXCL12,DUSP1,FBLN2,IGF1R,IGF2,LAMA4,MICA,PIM2,SLK,THBS1,TNXB
EPO	cytokine	0.0115	ANK1,BCL2L1,BCL2L11,BDNF,BLM,BZW2,CXCR4,FOS,FOSB,HLA-DRB1,HMGN1,HNRNPF,HRK,IGF2,KLHL24,KPNB1,LDLR,MID1IP1,MTF2,MYC,NPM1,PLCL2,PRKCB,RAB4A,SIRT1,SMARCD2,SOCS1,SOD1,SON,SSRP1,STRADB,SYP,TFRC,YBX1,ZNF711
SYVN1	transporter	0.0117	ADAM9,AES,APLP2,ASF1B,CD44,CRTAP,DUSP1,HLA-A,HLA-C,HNRNPM,IGF1R,ITGB4,LAPTM4A,MED25,MYOF,RPN2,SLC2A1,SLC39A10,TARS,TFRC
FOXM1	transcription regulator	0.0123	ATF2,AURKB,CCNA2,CDC20,CRP,FOXF1,KDR,LAMA4,MYC,NEDD4,STMN1
NANOG	transcription regulator	0.0126	CDK6,HSPA1A/HSPA1B,IGF1R,JARID2,MEIS1,MTF2,NKX2-1,NKX2-2,NRIP1,ONECUT1,S100A6,SMARCC1,YWHAE
MEN1	transcription regulator	0.0131	FOS,HOXA7,HOXA9,HOXC8,IGFBP2,MEIS1,PTPRZ1
MYCN	transcription regulator	0.0131	ACTG1,CCNT1,CDC42,CDKL5,COL4A1,CRIM1,E2F5,FAU,FKBP9,GAPDH,HDAC2,HLA-A,IGFBP7,JARID2,MAGT1,MTF2,NME1,NPM1,RFC3,RPL17,RPL19,RPL24,RPL29,RPL39,RPL41,RPLP2,RPS24,RPS4X,SLC1A2,SLC2A1,VIM
lenalidomide	chemical drug	0.0133	APTX,DFFA,FAM76B,FCHO2,GALNTL4,GNPNAT1,HAUS7,HIST1H3A (includes others),HIST1H4A (includes others),HLA-DPB1,HLA-DRB1,RAD18,RFC3,SETMAR,TNFRSF21,VIM,WDR4,ZNF561,ZWILCH
HTT	transcription regulator	0.0145	ACTA1,ACTA2,ACTN2,ADAMTS5,ADCY5,AKAP12,AMD1,ANP32A,ASGR1,ATF3,ATP8A1,BCL2L11,BDNF,C1R,CA4,CDH8,CHUK,COCH,COL4A1,CSNK1E,CTDSP1,CTSD,DHCR7,DLG4,EBF1,EDNRB,FDFT1,FDPS,FHL1,FOS,FOXP1,GAD1,GNG7,HMP19,HSPA1A/HSPA1B,HUWE1,IGF2,KCNC3,KCNJ12,LDLR,LOX,MEIS2,NDUFA3,NEUROD1,NR2F1,PFKM,PPARGC1A,PRKCB,PSMB8,PSME1,RABIF,RNF34,RPS6KA5,SATB1,SCN4B,SFPQ,SIRPA,SLC1A2,SLC1A3,SLC2A1,SLMAP,SNCA,SOD1,STMN1,SYN1,SYP,SYV…
Cg	complex	0.0146	ACTA2,BCL2L1,BDNF,BLM,CXCR4,DHCR7,DUSP1,EFNB2,EIF4E,EPHB6,EREG,FHL1,FST,HLA-C,HSD11B2,IER3,IGF1R,IGFBP2,IGFBP3,IRS2,LDLR,MAF,NPR1,NR2F1,NR5A2,NRIP1,NRP1,PARD6G,PMAIP1,RGS2,S100A6,SFRP4,SMARCA5,SMURF2,SUMO1,TGFBR3,UNG,VCAN
rasagiline	chemical drug	0.0153	BCL2L1,BDNF,EGR3,GDNF,SOD1,SOS1,TFRC,YWHAG
POU4F2	transcription regulator	0.0153	BRCA1,IRX5,LHX1,NEUROD1,NEUROG2,POU4F3,THRB,ZFHX4
SCAP	other	0.0153	ACSL4,DHCR7,EHHADH,ELOVL6,FADS2,FDFT1,FDPS,LDLR,NSDHL,STARD4
phenylephrine	chemical drug	0.0157	ACTA1,ATF6,DUSP1,EDNRB,FOS,FST,MYC,PRKCB,RCAN1,RGS2,THRB
miR-7a-5p (and other miRNAs w/seed GGAAGAC)	mature microRNA	0.0163	FOS,IRS2,SNCA,SYNE1
buthionine sulfoximine	chemical drug	0.0163	BCL2L1,CCR2,CXCR4,FOS
MAPT	other	0.0164	ACTA1,ACTG1,ANP32A,ATP1B1,BDNF,CCDC25,CFL1,COX7A2,CRYM,DLG4,DPYSL2,FOS,GPANK1,H2AFJ,HINT1,HIST1H2AB/HIST1H2AE,NME1,PKP3,RPGR,SLC1A2,SLC1A3,SNCA,SOD1,STMN1,SYN1,SYP,TPPP,TUBB2A,UQCRQ,VDAC1,YWHAE
NLRC5	other	0.0166	HLA-A,HLA-B,HLA-C,HLA-E,HLA-F
estrogen receptor	group	0.017	BDNF,CD44,CDH8,CNNM4,COL4A1,COL4A5,COL7A1,CXCR4,DCHS1,DSP,EGLN2,EREG,FGFR4,FOS,HSPA1A/HSPA1B,LDLR,MMP15,MYC,NEDD9,PCDH1,PCDH10,PLEK2,PMAIP1,RGS2,SMAD1,SYP,TGFBR3,VIM,WNT5A
SNCA	other	0.0176	BCL2L1,BDNF,CFL1,CRYM,EZR,GDNF,HSPA1A/HSPA1B,ITPA,SNCA,SYP,YWHAE,YWHAG
SREBF2	transcription regulator	0.0176	DHCR7,ELOVL6,FADS2,FDFT1,FDPS,GTF2I,IRS2,LDLR,LRP1,NEUROD1,NSDHL,STARD4
bevacizumab	biologic drug	0.0179	CXCL12,CXCR4,NRP1
SNED1	other	0.0179	GAPDH,IGFBP3,SLC2A1
FGFR4	kinase	0.0179	FOS,NKX2-1,NRIP1
PGK1	kinase	0.0179	ACTA1,CXCR4,VIM
MCAM	other	0.0179	ATF3,SNAI2,VIM
RAD21	other	0.0179	HLA-DRB1,IGF2,MYC
6-hydroxydopamine	chemical toxicant	0.019	BCL2L1,BDNF,CALR,CASP9,FOS,FOSB,GAD1,GDNF,HSPA1A/HSPA1B,HSPBP1,P4HB,RPL29,SNCA
FOXL2	transcription regulator	0.0197	ATF3,CH25H,FOS,FST,IER3,IL12A,NR5A2,PPARGC1A,RGS2,SOX4
ELOVL5	enzyme	0.0209	EHHADH,ELOVL6,FADS2,FOXO1,PPARGC1A
SMARCE1	transcription regulator	0.0209	BRCA1,CTSD,FOS,MYC,SMARCE1
LY294002	chemical - kinase inhibitor	0.0209	ACTA2,ADIPOR1,AGL,ATF3,BCL2L1,BCL2L11,BDNF,CCNA2,CCR2,CDK6,CLCN3,CRP,DUSP1,EFNB2,EGR3,EREG,FDFT1,FEN1,FLRT2,FOS,FOSB,HDAC2,HIST1H4A (includes others),HLA-DRB1,IER3,IGF1R,IGF2,IGFBP2,IGFBP3,IL12A,IRS2,MAP2K4,MEF2C,MEIS2,MTA1,MYC,PLK2,PMAIP1,PTPN2,RAB3A,RAB6A,RGS2,S1PR1,SATB1,SIRT1,SLC2A1,SOS1,THBS1,TNFRSF1B,VCAN,VIM,WNT5A,ZFP36,ZFP36L2
INS	other	0.0211	ADIPOR1,BCL2L1,CRP,CUL5,EIF4E,FOS,FOSB,FOXO1,IGF1R,IGFBP2,IGFBP3,IRS2,SLC2A1,SNCA,SOD1
4-hydroxytamoxifen	chemical drug	0.0211	BCL2L1,CTSD,FOS,IER3,IGF1R,IGFBP3,MAP2K1,MYC,OGT,RHOBTB2,SLC2A1,SNAI2,SPHK1,THRB,VDR
Esr1-Estrogen-Sp1	complex	0.0216	CTSD,FOS
TOX	other	0.0216	FOXO1,ZBTB7B
ACTA2	other	0.0216	ACTA1,ACTA2
DROSHA	enzyme	0.0216	MYC,THBS1
Hdac1l	enzyme	0.0216	ABCD2,DUSP1
Gap	group	0.0216	FOS,RASGRF1
PTGES3	enzyme	0.0216	CTSD,MYC
GRB10	other	0.0216	FOS,KDR
cycloserine	chemical drug	0.0216	BDNF,FOS
5R,11R-diethyl-5,6,11,12-tetrahydrochrysene-2,8-diol	chemical reagent	0.0216	CRHR2,TGFBR3
trehalose	chemical - endogenous mammalian	0.0216	KDR,VIM
ladostigil	chemical drug	0.0219	BCL2L1,RASGRF1,TFRC,YWHAG
CHEK1	kinase	0.0219	BCL2L11,H2AFX,MICA,MICB
isoquercitrin	chemical - endogenous non-mammalian	0.0219	DHCR7,FDFT1,FDPS,LDLR
pilocarpine	chemical drug	0.0219	BDNF,FOS,FOSB,GDNF
HIF1A	transcription regulator	0.022	ACTA2,AKAP12,BCL2L1,BHLHE41,BRCA1,CCNT1,CCR2,CTSD,CXCR4,EREG,FHL1,FOS,GAPDH,H2AFX,HIST1H2AG (includes others),HIST1H4A (includes others),HIST2H2AC,HRK,HUWE1,IGF2,IGFBP2,IGFBP3,IRS2,KDM3A,LOX,MEF2C,MYC,NPM1,P4HA2,PCDH10,PMAIP1,SLC2A1,SPHK1,SUMO1,TFRC,VASP,VIM
1-methyl-4-phenyl-1,2,3,6-tetrahydropyridine	chemical toxicant	0.022	BCL2L11,BDNF,CASP9,EGR3,FOS,FOSB,FUBP1,GDNF,MAP2K4,PARK7,TNFRSF1B
TBP	transcription regulator	0.0221	EIF4E,FOS,GAPDH,HLA-A,HOXA9,IER3,IGF1R,IGF2,LDLR,MYC
DRD2	G-protein coupled receptor	0.0222	BDNF,EDNRB,FOS,FOSB,IGFBP3,NAT8L
IGF2	growth factor	0.0225	ANP32A,ARHGDIA,CRY1,CXCR4,DHCR7,DUSP1,EREG,FEN1,GPANK1,IER3,IGF1R,IGF2,IGFBP2,IGFBP3,MYC,NKX2-1,PFDN6,PMS1,PRDM16,SATB1,UHRF1,XRN1
Vegf	group	0.0241	AKAP12,ANP32A,AURKB,CD3EAP,CD44,CDC20,CELSR1,CRY1,CXCL12,CXCR4,DDX3X,DOK4,EFNB2,EPHA4,FNDC3A,FOSB,GRB10,IGFBP3,IL27RA,IL6ST,KDR,KIF22,LDLR,MID1,MPC1,MYC,NR5A2,NRP1,PEMT,PIM2,PRKCB,RCAN1,RGS2,SLK,TNFRSF6B,TPX2,TRIB1,TRIP13,TUBGCP3,VEGFB,VIM
PGR	ligand-dependent nuclear receptor	0.0242	AK4,AMD1,ATP1B1,BCL2L1,CD44,DPYSL2,EZR,GRB10,HSD11B2,IER3,IRS2,MYC,NEDD9,PCDH1,PGRMC1,RAB9A,S100A6,STAT5B,VASP,VCAN
NEUROG3	transcription regulator	0.0245	CDH8,EBF1,EFNB2,INSM2,NEUROD1,NKX2-1,NKX2-2,NR2F1,NRP1,SNAI2,SYP
NFYB	transcription regulator	0.0248	ABCD2,ACTA2,AMD1,APC,BCL2L11,BRD2,BRF1,CNTN4,DCLRE1B,FEZF2,FLRT2,GAPDH,H2AFJ,HCCS,HIST1H3A (includes others),HIST1H4A (includes others),HMGN3,L2HGDH,METTL2B,METTL9,NPR1,PGRMC1,RFC3,RPL41,SIRPA,SON,ST8SIA4,TXNDC12,UHRF1,VIM,VPS39,VPS52,ZNF323
RAF1	kinase	0.0248	AKAP12,AMD1,BCL2L11,BECN1,CD44,CHN1,CLK1,CRP,DHRS3,EGR3,FOS,HNRNPAB,HSD11B2,IER3,IGF1R,IGFBP3,IL12A,ITGB4,LAMA3,LPGAT1,MCF2L,MYC,SCNN1A,SEC14L2,TUBB2A,YPEL5,ZFP36L2
GnRH analog	biologic drug	0.0249	ATF3,BRE,CALR,CCNC,CUL5,DAXX,DUSP1,EDNRB,FBXO7,FOS,GABARAP,GPR3,HINT1,HLA-DPB1,KDSR,MAP2K4,MIPEP,MPV17,MTIF2,MTX1,NADK,NME6,PDLIM5,PLA2G16,PLD3,PSMD13,PWP1,RNGTT,RPA2,RPGR,SMARCE1,SNX3,SRI,SRRM2,UBE2V1,UBR4,UQCRB,VEGFB,VPS52,YIF1A
NTRK1	kinase	0.0259	BDNF,DLG4,FOS,IGF2,WNT5A
ZBTB17	transcription regulator	0.0259	IER3,LDLR,PMAIP1,SOCS1,ZFP36
GCS-100	chemical drug	0.0267	BCL2L1,CDK6,PMAIP1
nilotinib	chemical drug	0.0267	BCL2L1,BCL2L11,MYC
PDGF (family)	group	0.0267	CALR,P4HB,VIM
CSNK2A1	kinase	0.0267	SNAI2,VIM,ZFP36
TFRC	transporter	0.0267	CCNA2,CDC20,SNCA
aplidine	biologic drug	0.0267	DUSP1,FOS,FOSB
Z-DEVD-FMK	chemical - protease inhibitor	0.0267	CD247,MEF2C,SPHK1
gentamicin	chemical drug	0.0269	ASL,ATF3,CA4,CALR,CCNL1,CPEB1,CTSD,DDX39A,DECR2,ETFDH,GUK1,H2AFX,HSD11B2,HSPA1A/HSPA1B,IFRD1,IGFBP3,KIAA1737,MAF,MCM6,MYC,NME1,NPM1,NR1D1,PSMB8,PTPN1,RUVBL1,SFPQ,TARS,TFRC,ZFP36L1
PDGF BB	complex	0.0275	ACTA2,AKAP12,ARG2,ATF3,BRCA1,CCNL1,CD44,DBNDD1,DUSP1,EDNRB,EGR3,EIF4G1,FHL1,FOS,FOSB,GDNF,HLA-E,IER3,IGF1R,IGF2,KLHL21,LDLR,MCFD2,MYC,PLK2,RGS2,RPN2,SPHK1,SYNE1,TEAD4,THBS1,TRIB1,VAPB,VCAN,YAP1,ZFP36,ZFP36L1
metribolone	chemical reagent	0.0278	ATP1B1,BRIP1,CCNA2,CHEK1,FDFT1,FDPS,FGFRL1,FOS,FOXO1,IGF1R,ITGB4,LDLR,MERTK,RAB4A,SOCS1,THBS1,THRAP3,TPD52,VCAN
NEUROG2	other	0.0286	INSM2,NEUROD1,NKX2-2,YAP1
RPS6KA5	kinase	0.0286	DUSP1,FOS,IL12A,MYC
SOX2	transcription regulator	0.0289	APC,FOS,FOXP1,FST,JARID2,MEF2C,MEIS1,MTF2,NKX2-1,NKX2-2,ONECUT1,SOX21
FGFR1	kinase	0.03	DNAJC1,DUS2L,EIF4E,EIF4EBP2,EIF4G1,FOS,MYC,NEUROG2,NKX2-1,STAC3,VIM
XBP1	transcription regulator	0.0306	AICDA,ATF6,BECN1,CALR,COPB1,DERL1,DNAJC1,GOLGA4,MCFD2,MYC,RAB33B,RAB3A,RPN2,S100A6,S1PR1,SEC31A,SEC61A1,SEC63,SOD1,SRP54,SRP9,SRPRB,SYVN1,USO1,YIF1A
THPO	cytokine	0.0309	AURKB,BCL2L1,BCL2L11,CCNA2,CD44,FOS,KDR,MYC
KLF5	transcription regulator	0.0309	ACTA2,BRE,C2orf18,DUSP1,GPSM1,ILK,MYC,PIAS1
nitroprusside	chemical drug	0.0309	BDNF,FOS,FOXO1,HSD11B2,IFNGR1,MYC,PPARGC1A,ZFP91
HGF	growth factor	0.0309	ACTA2,AKAP12,ANP32A,ATF2,ATF3,AURKB,BCL2L1,CD3EAP,CD44,CDC20,CELSR1,CHD2,COL4A1,COPB1,CRY1,CXCR4,DDX3X,DOK4,EFNB2,EPHA4,FAM50A,FEN1,FNDC3A,FOS,FOSB,GRB10,HDAC5,IGFBP3,IL27RA,IL6ST,IRX5,KIF22,LDLR,MERTK,MID1,MPC1,MYC,NR5A2,NRIP1,NRP1,PEMT,PIM2,PTPN2,RGS2,SLC1A2,SLK,THBS1,TNFRSF6B,TPX2,TRIB1,TRIP13,TUBGCP3,VDR,VIM
RASSF5	other	0.0313	BZW1,FAT1,RAB32,RABIF,U2AF1,UQCR11
TFEB	transcription regulator	0.0313	ATP6V1H,CTSD,GNS,MCOLN1,NAGLU,PSAP
apomorphine	chemical drug	0.0313	APC,BCL2L1,BDNF,FOS,IGF1R,IL6ST
mir-145	microRNA	0.0317	ACTA2,CCNA2,CDK6,DFFA,MYC
9Z,11E-octadecadienoic acid	chemical - endogenous non-mammalian	0.0317	EBF1,IL12A,IL6ST,LDLR,THBS1
STAT	group	0.034	BCL2L1,CRP,FOS,IL6ST,PIAS1,PIAS3,SOCS1
EZH2	transcription regulator	0.0344	BCL2L11,BRCA1,CDC27,CDK6,EPC1,EZR,FOXF2,HOXA9,HSD11B2,LTB,LYPD6B,MPZL2,MYC,MZF1,NLK,PIM2,RAB6A,SATB1,SFRP4,SIRT1,SLC1A3,ZMYM4
N-Ac-Leu-Leu-norleucinal	chemical - protease inhibitor	0.0346	ATF6,BCAR1,BCL2L1,BRCA1,CASP9,EIF4E,HLA-A,HLA-B,HLA-C,IER3,NEDD9,STMN1
quinolinic acid	chemical - endogenous mammalian	0.035	BCL2L1,BDNF,FOS,FOSB,GAD1,GDNF,HSPA1A/HSPA1B,MYC
Il3	cytokine	0.0363	BCL2L1,BCL2L11,CDC42,FOS,MYC,PIM2,SOCS1,SRP9,TCP1,TNFRSF1B,YWHAG
MAPK8IP1	other	0.0364	BDNF,FOS,MAP3K7,SNCA
INSIG2	other	0.0364	ELOVL6,FDFT1,FDPS,LDLR
HR	transcription regulator	0.0364	AMD1,HNRNPC,SOSTDC1,VDR
KCNIP3	transcription regulator	0.0364	FOS,FOSB,HRK,KCND2
GTF2I	transcription regulator	0.0364	FOS,KDR,MYC,THBS1
MST1R	kinase	0.0364	ACTA2,FOS,MYC,VIM
SMARCC1	transcription regulator	0.0364	EBF1,SMARCC1,SMARCE1,TCF3
PP1	chemical - kinase inhibitor	0.0367	BCL2L1,BCL2L11,CXCR4,FOS,MYC,SIRPA
FGFR3	kinase	0.0367	BCL2L1,DCAF8,FOS,LTB,MAF,NEUROG2
IL7	cytokine	0.0368	BCL2L1,BCL2L11,CD247,CDK6,CXCR4,EBF1,GFI1,KLF2,LTB,MAF,MYC,PIM2,PMAIP1,SLC2A1,SMURF2,SOCS1,TCF3
DGCR8	enzyme	0.0375	ACTA2,FOS,MYC
YWHAQ	other	0.0375	BECN1,CASP7,CASP9
SLC18A2	transporter	0.0375	DLG4,PSAP,SNCA
HNRNPD	transcription regulator	0.0375	FOS,KLF2,LDLR
polyamines	chemical - endogenous non-mammalian	0.0375	CD44,MAP2K1,STIM2
ryanodine	chemical - endogenous non-mammalian	0.0375	ACTA1,CDC42,FOS
ERBB2	kinase	0.038	ACSL4,ACTA1,ACTA2,ADAMTS5,APLP2,BCL2L1,BRIP1,CAPZA2,CCNA2,CDC20,CDK6,CHEK1,CHMP2B,CHUK,CMAS,COL4A1,COL7A1,CXCL12,DERL1,EHHADH,FBLN2,FEN1,FOS,FOXO1,GPAA1,HIST1H4A (includes others),HSPA1A/HSPA1B,IGF1R,IGF2,IGFBP3,ILK,JAG2,KDR,MAST1,MYC,MYO10,NCAPG,NDST1,NEDD9,NRP1,P4HA2,PFN2,PHLDB1,PPP2R5A,PTPN1,RAD51C,RPL17,S100A6,SEC61A1,SIRPA,SKP1/SKP1P2,SLC2A1,SNAI2,SOX4,SPINT2,SS18L2,TAPBP,THBS1,TMSB10/TMSB4X…
SHC1	kinase	0.0381	BCL2L1,BCL2L11,FOS,KLF2,S1PR1
SMO	G-protein coupled receptor	0.0381	FOXF1,FOXF2,MYC,NKX2-1,NUMB
KITLG	growth factor	0.0384	BCL2L1,BCL2L11,BZW2,CCNA2,CD247,CXCR4,EDNRB,EFNB2,FOS,HNRNPF,IGF1R,IGFBP3,KDR,KLHL24,KPNB1,LDLR,MAP2K1,MEF2C,MID1IP1,NPM1,PLCL2,PRKCB,RAB4A,SMARCD2,SNAI2,SOCS1,TCF3,ZNF207
SHH	peptidase	0.0385	AMD1,BCAR1,BRCA1,CHEK1,FOXF1,GDNF,HOXD13,IGF2,LMX1A,MCM3,MCM6,MEF2C,NKX2-1,RFC3,RPA2,SALL1,SMAD1,SOSTDC1,UNG
MAP2K4	kinase	0.0389	ATF2,ATF3,BCL2L1,CD44,CRP,FOS,MEF2C,TUBB2A,VDR
TOB1	transcription regulator	0.0394	CCNA2,CHEK1,HUWE1,LETMD1,MIS18BP1,NBR1,RPRM,SON
E2F6	transcription regulator	0.0394	BRCA1,FNTB,KDM3A,MCM3,METTL2B,MYC,RPA2,UNG
ionomycin	chemical reagent	0.0395	BCL2L1,BDNF,BECN1,DUSP1,EIF4E,EIF4EBP2,EIF4G1,FOS,FOSB,HRK,JARID2,LDLR,MAF,MYC,NRP1,PTPN1,RCAN1,RGS2,SIRT1,STAT5B,TNFRSF6B
PD 180970	chemical - kinase inhibitor	0.0407	BCL2L1,MYC
Stat dimer	complex	0.0407	BCL2L1,FOS
obatoclax	chemical drug	0.0407	ATF3,PMAIP1
endothelin receptor	group	0.0407	ACTA1,FOS
PPP1R1B	phosphatase	0.0407	FOS,SNCA
PRKD2	kinase	0.0407	IFNAR1,KDR
ACP1	phosphatase	0.0407	FOS,MYC
KCNIP2	other	0.0407	FOSB,KCND2
SERPINE2	other	0.0407	BDNF,GLI3
SNRK	kinase	0.0407	CACYBP,MYC
GTF2IRD1	transcription regulator	0.0407	FOS,KDR
temsirolimus	chemical drug	0.0407	MYC,SLC2A1
ibotenic acid	chemical toxicant	0.0407	BDNF,FOS
resiniferatoxin	chemical drug	0.0407	BDNF,FOS
R5020	chemical reagent	0.0417	BCL2L1,CTSD,HNRNPAB,IER3,IFIT5,IRS2,MYC,PIM2,RGS2,STAT5B
CD3	complex	0.0419	AARS,AP1B1,APBA1,ATF2,BCL2L1,BCL2L11,BECN1,BZW1,C1R,CCR2,CD247,CD44,CDK6,CH25H,CLK1,CXCR4,DUSP11,EDIL3,EGR3,EIF4E,FDPS,FOS,GAPDH,GFI1,GLDC,HCCS,HDAC2,HINT1,HMGN1,HNRNPF,HSPA1A/HSPA1B,HUWE1,IFNGR1,IL27RA,KDM5D,KIAA0247,LRP1,MAF,MICA,MST1,MTA1,MYC,NKTR,NME1,NPM1,NUDT1,P4HB,PDE4A,PHB2,PSAP,RARS,REL,SOCS1,SOS1,SRP14,SRPRB,STMN1,TCF3,TFRC,THBS1,TMX3,TOB2,UBE2V1,UQCR11,VPS4B,ZFP36,ZFP36L1,ZNF133
ERK	group	0.042	ARG2,BCL2L1,BCL2L11,BECN1,BMF,DPYSL2,DUSP1,EREG,FOS,FOXO1,FST,IER3,IFNAR1,IL12A,LDLR,MYC,SLC2A1,SNAI2,SOX4,THBS1,TNFAIP8,VASP,VCAN,ZFP36,ZFP36L1
SP1	transcription regulator	0.0423	ABCD2,ACTA2,ADH5,ADRA1B,AKAP12,ALMS1,ANK1,ATF3,BDNF,CCNA2,CDK6,COL7A1,CTSD,CXCL12,EREG,EZR,FDX1,FGFR4,FOS,HDAC2,HINT1,HIST1H4A (includes others),HSD11B2,HSPA1A/HSPA1B,IFNGR1,IGF1R,IGF2,IGFBP3,IL12A,KDR,LDLR,LTB,MFN2,MYC,NPR1,PDHX,PMAIP1,PRKCB,PSIP1,PTPN1,PYY,RECQL4,SLC2A1,SMARCC1,SOCS1,SOD1,TEAD1,TGFBR3,THRB,VDR,VIM
decitabine	chemical drug	0.0429	AKAP12,APC,CASP9,CCNA2,CD44,COL7A1,CXCR4,DLC1,DUSP1,EGR3,EPHA5,EPHB6,GAD1,GLRA3,HLA-B,HLA-C,HLA-E,HOXA9,HS3ST2,HSPA1A/HSPA1B,IGFBP2,IGFBP3,IGFBP7,INSM2,LAMA3,LDLR,LHX1,LOX,MAF,METAP2,MSL3,MYC,NME1,PLA2G1B,REL,RPRM,SLC1A2,SOCS1,SPINT2,SSTR2,TFRC,THBS1,TMEFF2,TMSB10/TMSB4X,UBA1,VCAN,VIM,WNT5A
CDKN2A	transcription regulator	0.0441	AMD1,ASF1B,AURKB,BCL2L11,BLM,CCNA2,CDCA4,DONSON,DUSP1,EBF1,FANCA,FEN1,FST,GABARAP,KIFC1,NPM1,P4HA2,POLD3,PTPLAD1,RAB9A,RECQL4,RFC3,S100A6,TOB2,VIM
SKIL	transcription regulator	0.0442	ACTA2,COL4A1,CPEB2,DCHS1,DIXDC1,TMCO1,WDR37
KRAS	enzyme	0.0449	AOX1,APLP2,ATG7,ATP1B1,BCL2L1,CD44,CLNS1A,COL4A1,E2F5,EREG,FBLN2,FOS,GPC5,GTF2I,HLA-DRB1,IGF2,IGFBP2,KIF22,LOX,LTBP4,MAP2K1,MICB,MTRR,NR5A2,NXN,PDPN,PMAIP1,PRPH,SCMH1,SIRPA,TCP1,THBS1,VCAN,VIM,ZFP36L1
MIR124	group	0.0452	CDK6,SNAI2,SPHK1,VIM
CUL4B	other	0.0452	EIF3I,NME1,SOD1,ZFP36
1-methyl-4-phenylpyridinium	chemical toxicant	0.0452	BCL2L11,SNCA,SOD1,TFRC
ammonium chloride	chemical drug	0.0452	FOXO1,LDLR,RCAN1,SNCA
miR-141-3p (and other miRNAs w/seed AACACUG)	mature microRNA	0.0453	CDK6,MAP2K4,STAT5B,VIM,WDR37
miR-200b-3p (and other miRNAs w/seed AAUACUG)	mature microRNA	0.0453	FHOD1,PTPN12,RERE,VIM,WDR37
MEF2A	transcription regulator	0.0453	ACTA1,BDNF,FOS,KLF2,PPARGC1A
MYC	transcription regulator	0.0467	ACSL4,ACTA1,AKAP1,AKAP12,ALDH18A1,AMD1,ARF1,ATAD3A/ATAD3B,ATPIF1,AURKB,BCL2L1,BDNF,BRCA1,BRD2,CASP9,CCNA2,CD44,CDC20,CDC42,CDK6,COL4A1,CTSD,DDX39B,DDX3X,DLEU1,DUSP1,EIF2B3,EIF4E,EIF4G1,FADS2,FAM54A,FBLN2,FOS,GABARAP,GAPDH,GCSH,GTF2F2,HDAC2,HIST1H4A (includes others),HLA-A,HLA-B,HLA-E,HNRNPAB,HSPA1A/HSPA1B,IER3,JARID2,KDR,LOX,MAX,MCM6,METAP2,MRPL12,MTF2,MYC,NME1,NPM1,PFKM,PHB2,PMAIP1,PRPH,PSMB8,PY…
CSF3	cytokine	0.0479	ARHGDIA,BCL2L1,BCL2L11,CD44,CDK6,CTSD,CXCL12,CXCR4,EGR3,FOS,GFI1,HLA-DRB1,HOXA7,IL12A,LTB,MYC,PRKCB,SOCS1,TFRC,TNFRSF1B
ACVRL1	kinase	0.049	CXCL12,CXCR4,EFNB2,KDR,MYC,SMAD1
INHBA	growth factor	0.0494	ACTA2,ACVR1B,AMMECR1,ATXN7L1,BCL2L1,CXCR4,DACH1,EFNB2,EREG,FST,IL12A,LHX1,LOX,MAD1L1,NRK,POGZ,SLC1A2,SOCS1,SOX4,TMEFF2,ZNF518A
ATP7B	transporter	0.05	CDC20,CENPQ,ELOVL6,FDFT1,FDPS,LDLR,TRIP13

## Sheet: ARday3vs1-methylated-regulator
¬© 2000-2013 Ingenuity Systems, Inc. All rights reserved.
Upstream Regulator	Molecule Type	p-value of overlap	Target molecules in dataset	Mechanistic Network
HNF4A	transcription regulator	3.17e-13	ABT1,ACIN1,ACOT13,ACTA2,ACTR1A,ADIPOR1,ADSS,AGPAT1,ANAPC10,ANKZF1,ARFGAP1,ARG2,ASGR1,ATF2,ATP10A,ATP6V1H,BAZ1B,BCAR1,BCL2L1,BLOC1S1,BRIP1,BSDC1,C11orf58,C11orf71,C1orf109,C22orf23,C3orf26,C7orf10,CAPZA2,CBLL1,CBX3,CCDC25,CCNA2,CCNT1,CD3EAP,CDK2AP2,CHCHD2,CHD1L,CLPTM1,COPB1,COQ6,COX7A2,CRKL,CROT,CRY1,CUL5,CWC25,DACH1,DCAF13,DCAF8,DCLRE1B,DDX23,DDX39B,DEM1,DERL1,DHX35,DLG4,DNAJC28,DSN1,DUSP11,DUSP1…
let-7	microRNA	2.61e-07	ACTA2,AURKB,BCL2L1,BRCA1,CCNA2,CDC16,CDC20,CDCA7,CDK6,CHEK1,DLC1,DZIP1,E2F5,EIF2C3,FANCD2,GTF2I,MCM3,MCM6,MYC,ORC6,PDE12,RCAN1,RFC3,STARD13,TAB2,TRIB1,VIM,YAP1
E2F4	transcription regulator	4.28e-06	ASF1B,AURKB,BCL2L11,BRCA1,BRD2,CCNA2,CDCA4,CEP57,CHEK1,DROSHA,FAM60A,FANCD2,FDFT1,FEN1,H2AFX,HIST1H2AB/HIST1H2AE,HIST1H3A (includes others),KIF22,MAP3K7,MCM3,MCM6,MYC,NAP1L4,NFE2L1,NPM1,PGRMC1,PKN2,PRIM2,RABIF,RAD54L,RFC3,SFPQ,SMARCA5,SRRM2,STMN1,TEAD4,TMEM126A,TP53BP2,TPX2,UNG
miR-1 (and other miRNAs w/seed GGAAUGU)	mature microRNA	7.79e-06	ABHD11,ADAR,ANKRD29,ARHGEF18,ARID2,ASH2L,BDNF,CHSY1,CLCN3,FBLN2,FOXP1,GNPNAT1,GOLGA7,HCN2,HIST1H3A (includes others),HSPA1A/HSPA1B,IRX5,ITGB4,LARP4,LRP1,MTX1,NRP1,POM121C,PTPLAD1,PWP1,RBM47,SEC23IP,SH3PXD2B,SLC25A30,SYNE1,TDP1,THBS1,TMSB10/TMSB4X,TPPP,TRIM2,UHMK1,UHRF1
E2F1	transcription regulator	3.28e-05	ACTR1A,AURKB,BCL2L11,BRCA1,CALR,CASP7,CASP9,CCNA2,CDCA4,CHEK1,CRKL,DDX39B,DLEU1,DUSP1,EIF3I,FAM60A,FEN1,FHL1,FOS,HIST1H2AB/HIST1H2AE,HIST1H4A (includes others),HOXA9,HRK,HSPA1A/HSPA1B,IRS2,KCNJ11,KDR,MAF,MCM3,MCM6,MEIS1,MYC,NRIP1,NRP1,PPT2,PRIM2,PSMD2,RAD54L,RFC3,RHOBTB2,RPA2,SMARCA5,STMN1,TAPBP,TCF3,TP53BP2,TRAP1,UNG,VEGFB,VIM,WWOX,YWHAE,ZFP36	E2F1,E2F4,E2f,RB1,TP53,TP63,TP73,WT1,YY1
FSH	complex	6.6e-05	ACTA1,ACTA2,AKAP12,ARPC4,ATPIF1,BDNF,BECN1,CASP9,CDK6,CH25H,CHUK,CITED1,CRYM,CXCR4,DHCR7,DHRS3,DUSP1,EREG,EZR,FDX1,FOS,FOSB,FOXK2,FST,HDAC5,IGF1R,IGFBP3,ILK,LDLR,LOC81691,LOX,MAP2K1,MAP3K7,MYC,NLK,NPY1R,P4HA2,PGRMC1,PHKA2,PLK2,PMAIP1,PSIP1,PTPN1,PTPN21,RAB33B,RAB4A,RGS12,RPL39,RPRM,SLC2A1,SMAD1,SMARCA4,TFRC,TGFBR3,THBS1,TRIB1
TP53	transcription regulator	9.54e-05	ACTA2,ADH5,AEN,AKAP12,AP1B1,APC,API5,ASF1B,ASL,ATF3,ATL3,AURKB,BCL2L1,BCL2L11,BRCA1,CCNA2,CCNL1,CD247,CD44,CDC20,CDC42,CDC7,CHEK1,CHUK,COL4A1,COPB1,COX7A2,CTDSP1,CTSD,DGCR6,DHCR7,DLGAP5,DSN1,DUSP1,E2F5,EBAG9,EGR3,EZR,FAT1,FBLN2,FDFT1,FDPS,FEN1,FHL1,FLRT2,FOS,FOXO1,FRMD4A,FUBP1,GAPDH,H2AFX,HDAC2,HDAC5,HLA-B,HSPA1A/HSPA1B,IER3,IGF1R,IGF2,IGFBP2,IGFBP3,IGFBP7,ILK,ITGB4,KPNB1,LHX1,MAD1L1,MAP2K1,MAP2K…	E2F1,E2F4,E2f,RB1,TP53,TP63,TP73,WT1
Lh	complex	0.000118	ACTA1,ACTA2,AKAP12,ARPC4,ATPIF1,BDNF,BECN1,CASP9,CHUK,CXCR4,DHCR7,DHRS3,DUSP1,EREG,EZR,FDX1,FOS,FST,ILK,LOC81691,MAP2K1,MAP3K7,NLK,P4HA2,PGRMC1,PHKA2,PMAIP1,PSIP1,PTPN1,PTPN21,RAB33B,RAB4A,RAPGEF3,RGS12,RPRM,SFRP4,SMARCA4,THBS1,TRIB1
miR-145-5p (and other miRNAs w/seed UCCAGUU)	mature microRNA	0.000337	ACBD3,ACTA2,C11orf58,CCDC25,CCNA2,DFFA,EIF4E,EIF4EBP2,FLI1,IGF1R,MYC,PARP8,UNG
CDK4	kinase	0.000403	BCL2L11,BRCA1,C12orf76,CASC5,CDCA7,CPEB1,DONSON,FAM54A,FZD7,H2AFJ,HIST1H4A (includes others),KLHDC1,KLHL24,LIN7B,MBLAC2,PBLD,POLD3,RGS2,SATB1,SLC9B2,SPC25,STARD4,THNSL1,TPX2,TRIP13	CCND1,CDK4,E2F1,E2F4,E2f,RB1,TP53,YY1
PTEN	phosphatase	0.00041	AKAP1,ALG3,ARHGDIA,AURKB,BCL2L11,CASP7,CCNC,CDC20,CDK6,CSNK1E,CSTF3,CXCR4,DEGS1,DUSP1,EFNB2,EHHADH,FDFT1,FGFR4,FOS,FOXO1,GMDS,GTF2I,HCN2,HDAC5,HSPA1A/HSPA1B,IFRD1,IGF1R,IGF2,IGFBP2,IGFBP3,IRS2,KDR,KLHL24,MRPL12,MYC,MZF1,NR5A2,NUDT1,PPP2R5A,PRKCB,RAD51B,RAD51C,RAD51D,RNASEH1,SMAD1,SMARCA4,SNRPF,SOX4,STAT5B,THBS1,TMSB10/TMSB4X,TP53BP2,VEGFB	E2F1,E2F4,PTEN,TP53,TP63,TP73,WT1
CD 437	chemical drug	0.000412	API5,ARF1,CCAR1,COX7A2,EIF3I,EIF4A2,FOS,GPR6,HLA-C,HNRNPC,LSM3,MYC,NME1,NPM1,PITX1,PNPLA6,RPL19,RPL24,RPL39,RPLP2,SAP18,SKP1/SKP1P2,SLC25A3,SNRPF,SOD1,SOX11,SOX4,SUMO1,TMEM14C,TMSB10/TMSB4X,UBE2N,XRN2,YBX1
RB1	transcription regulator	0.000559	ASF1B,ATF2,AURKB,BCL2L11,BLM,BRCA1,CASP7,CASP9,CCNA2,CDCA4,CMAS,DONSON,EZR,FANCA,FEN1,FOS,FST,HIST1H2AB/HIST1H2AE,HIST1H4A (includes others),IGF1R,KDR,KPNA4,MAF,MCM3,MCM6,MEF2C,MEIS1,MYC,PGRMC1,POLD3,PPARGC1A,PPT2,PTPLAD1,RECQL4,RFC3,SMARCA5,TOB2,YWHAE	CCND1,E2F1,E2F4,E2f,RB1,TP53,YY1
camptothecin	chemical toxicant	0.000639	ACTA2,AEN,AK4,AKAP8,API5,ARAP2,ARFGAP1,ARHGDIA,ATF3,BCL2L1,BRCA1,CASP9,CDK6,CHEK1,CLASP1,DDX39B,FNDC3A,FNDC3B,FOS,FOSB,FOXO1,FZD7,GNAQ,GNG7,GRB10,H2AFJ,HIST1H3A (includes others),HLA-A,HLA-B,HLA-C,HLA-E,HLA-F,HRK,IGFBP3,IL12A,IL13RA1,KLHL21,LDLR,MAD1L1,MAP2K4,MAP3K11,MBOAT7,MEF2C,MEPCE,MERTK,MYC,MYO10,MYO5A,NRP1,OLFM4,PKN2,PLCL2,PMAIP1,PNPLA4,PSMD2,PTPN1,PVRL1,RDX,RECQL4,RNGTT,SOCS1,STAT5B,STK38,…	E2F1,E2F4,TP53,TP63,TP73,WT1,camptothecin
YY1	transcription regulator	0.000665	ACTA1,ACTA2,AICDA,API5,AURKB,BCL2L1,BCL2L11,BDNF,BRCA1,CASP7,CBX3,CCNA2,CHRDL1,COL19A1,CXCR4,EBF2,FDPS,FEN1,FOS,H2AFX,HIST1H4A (includes others),HNRNPC,KDR,LDLR,MCM6,MYC,PIAS1,PSRC1,RAD18,SFPQ,SIM1,SLC1A2,UHRF1,UNG,VEGFB,YWHAE	E2F1,E2F4,E2f,RB1,TP53,TP63,TP73,WT1,YY1
mecamylamine	chemical drug	0.000668	BDNF,FOS,KCNJ11
miR-24-3p (and other miRNAs w/seed GGCUCAG)	mature microRNA	0.000758	ACVR1B,AURKB,BRCA1,CCNA2,FEN1,MAP2K4,MYC
APP	other	0.000858	ABCD3,ACTA1,ACTA2,ACTG1,ACTN2,AES,ANAPC2,ANP32A,APLP2,ATP1B1,BCL2L1,BCL2L11,BDNF,BMF,CALR,CCDC25,CD44,CDC27,CDC42,CFL1,COX7A2,CRYM,CTSD,CXCR4,DLG4,DPYSL2,FEZF2,FOS,FOSB,FOXP1,FZD7,GPANK1,H2AFJ,HARS,HINT1,HIST1H2AB/HIST1H2AE,HLA-E,HRK,IGF1R,IGF2,IGFBP2,IL6ST,ILK,IRS2,KCND2,KPNB1,LDLR,LRP1,LRP5,MAF,MAGI1,MAP3K7,MEIS1,MYC,NME1,NR1D1,NRP1,PACSIN1,PIAS1,PKP3,PPP2CA,PRKCB,PRPF40B,PSME1,RCAN1,RFC3,RPGR,…	APP,E2F1,E2f,FOS,RB1,TP53,TP73,hydrogen peroxide
HIST1H1T	other	0.00111	ANP32E,BCAR1,CAMSAP3,DLG4,DUSP16,FDPS,FOS,IGF2,MAST1,MCM6,MMP15,MSL2,OGT,PHB2,PPT2,SMARCE1,THAP1
ERBB4	kinase	0.00111	ACTA1,ACTA2,ADAM9,BDNF,BRCA1,CXCL12,DUSP1,EFNB2,FBLN2,GPAA1,IGF2,MYC,PIM2,SLC2A1,SLK,THBS1,TMSB10/TMSB4X
let-7a-5p (and other miRNAs w/seed GAGGUAG)	mature microRNA	0.00117	ACTA2,AKAP8,ATAD3A/ATAD3B,AURKB,BCL2L1,CDK6,DSP,FADS2,FANCD2,FNDC3A,IFIT5,IFRD1,MTRR,MYC,NEDD4,NXN,PGRMC1,POM121C,PRRC2A,THBS1,TRMT1,UHRF1,VIM,VPS39
lactacystin	chemical - protease inhibitor	0.0012	ATF3,BCAR1,BRCA1,CFL1,CTSD,CXCR4,DUSP1,EIF4E,FOXO1,HIST1H2AG (includes others),HLA-A,HLA-B,HLA-C,IFRD1,IL12A,IRS2,ITGB4,LDLR,NEDD9,NKX2-1,P4HA2,PMAIP1,RABIF,RPLP2,STMN1,THRB,TUBB2A,UBE2N,VDR,ZFP36L2
HIST1H1A	other	0.00145	ANP32E,BCAR1,CAMSAP3,DLG4,DUSP16,FDPS,FOS,IGF2,MAST1,MCM6,MMP15,MSL2,OGT,PHB2,PPT2,SMARCE1,THAP1
Sos	group	0.00147	APLP2,CASZ1,CD44,DDX3X,ELOVL6,FHOD1,FLRT2,FOS,HDAC6,IRS2,LAMA3,LETMD1,MPZL2,MYO5B,NRIP1,NSDHL,PAOX,PDPN,PIAS1,PLK2,PTPN12,PTPRZ1,RANBP9,RAPGEF3,SIRPA,STMN1,STX11,TAOK1,TBL1X,TPD52,ZHX2
miR-129-5p (miRNAs w/seed UUUUUGC)	mature microRNA	0.0015	CAMTA1,EIF2C3,FNDC3B,SOX4,ZFP91
CTR9	other	0.00164	EGR3,HOXA9,MEIS1,MYC
GRM5	G-protein coupled receptor	0.00164	BCL2L1,BDNF,FOS,SLC1A2
CRTC2	other	0.00236	AICDA,BACH2,CDK6,MYC,SMARCA4,TCF3
I kappa b kinase	complex	0.00238	BECN1,BRCA1,FANCA,FANCD2,RAD51C
Nc2	complex	0.0025	EIF4E,HLA-A,MYC
miR-155-5p (miRNAs w/seed UAAUGCU)	mature microRNA	0.00275	ABHD16A,AICDA,ARID2,ARL10,IL12A,IL13RA1,JARID2,LCLAT1,MAF,MEIS1,MYO10,PDLIM5,PKN2,PRAF2,RAB23,RAB6A,SATB1,SCAMP1,SMAD1,SOCS1,SYNE2,TAB2,TRIP13,TXNDC12
Ck2	complex	0.00306	BCL2L1,FOS,MYC,ZFP36	APP,Ck2,E2F1,FOS,RB1,TP53,YY1
valproic acid	chemical drug	0.00333	ABCD2,AGPAT1,ATF6,BCL2L11,BDNF,CACYBP,CALR,CASP9,CD44,CDCA7,CH25H,CHEK1,COCH,CRHR2,CROT,CXCR4,DHCR7,EHHADH,ELOVL6,FDFT1,FDPS,GDNF,GRHL2,IGF1R,LDLR,MAD1L1,MCM3,MCM6,MICA,MICB,MYOF,NME1,NSDHL,RAX,SSTR2,TBL1X,TCF3,THBS1,THRB,UBIAD1,WNT5A,ZNF296
NUPR1	transcription regulator	0.00341	AEN,AKAP12,ANK1,ANP32A,ANP32E,API5,ATF3,BCL9,BLM,BRCA1,CASC5,CCNA2,CHUK,CROT,CTU1,CXCR4,DAGLA,DEPTOR,DSN1,EREG,FAM120B,FANCD2,HIST1H2AB/HIST1H2AE,HIST1H2AG (includes others),HIST1H3A (includes others),HIST1H4A (includes others),HNRNPM,IGF1R,IL13RA1,IRS2,JOSD1,KDM3A,KIAA0196,KIF18A,KIFC1,MAGI1,MYC,MYH10,NEK9,NR1D1,P4HA2,PPWD1,PXDC1,RAB32,RAB7L1,RNFT2,SLC2A1,SPC25,STK38,SYNE2,TMEM136,TP53BP2,TRIB1,…
MGEA5	enzyme	0.00344	ABLIM1,ACTG1,ARPC4,BCL2L1,CDCA4,CDCA7,CELSR1,DHCR7,EFNB2,EPHA4,EPHB6,FDFT1,FDPS,FGFR4,GLI3,GTF2F2,IGF2,LRP4,MYO10,NSDHL,PFKM,PHKA2,PHKB,PIAS1,PIAS3,PLA2G16,S100A6,STARD4,TCF25,TGFBR3,THBS1,VIM
miR-124-3p (and other miRNAs w/seed AAGGCAC)	mature microRNA	0.00344	ATL3,BDNF,C11orf75,CDCA7,CDK6,CHSY1,CTDSP1,DNAJC1,E2F5,ELOVL5,FAM104A,FCHO2,HTATIP2,INO80C,KLHL24,LDLR,MAD2L2,MAGT1,MYO10,NEK9,NEUROD1,PTPN12,RBM47,SLC25A30,SNAI2,TARBP1,TEAD1,TNFRSF21,UHMK1,UHRF1,USP48,ZFP36L2
ZNF217	transcription regulator	0.00345	CITED1,GAD1,IGFBP3,LYPD1,MPZL2,MYC,NLGN1,NRK,NRXN3,RCAN1,SEC14L2,SHC4,SLC6A15,ZHX2
hydrogen peroxide	chemical - endogenous mammalian	0.00353	ACTA2,ADAM9,AEN,ATF2,ATF3,ATF6,ATG7,BCL2L1,BCL2L11,BRCA1,CASP9,CCNA2,CCR2,CD247,CEBPG,CTSD,CXCR4,DHCR7,DUSP1,DUSP16,EZR,FDFT1,FDPS,FOS,HDAC2,HSPA1A/HSPA1B,IGF1R,KDR,KIAA0247,KLF2,LDLR,MFN2,MPV17,MYC,PDCD10,PPARGC1A,REL,SCNN1A,SIRT1,SNAI2,SOD1,STMN1,TCF3,TFRC,TGFBR3,TUBB2A,UACA,UNG,VDR,VIM,WDR26	E2F1,E2F4,E2f,EDN1,RB1,TP53,TP63,TP73,WT1,YY1,hydrogen peroxide
amphetamine	chemical drug	0.00363	ASIC2,BCL2L1,BDNF,CCNC,CCNT1,CYP2F1,EFNB2,EZR,FOS,FOSB,PTPN21,RDX,RGS2,SNCA,SYP
bortezomib	chemical drug	0.00373	ASF1B,BCL2L1,BRCA1,CALR,CASP7,CXCL12,CXCR4,FANCA,FANCD2,HDAC2,HSPA1A/HSPA1B,IGF1R,IGFBP3,IL12A,IL6ST,MAX,MICA,MYC,PMAIP1,RAD51C,SEC23IP,SNCA,TP53BP2,VAPB,VIM	E2F1,E2F4,TP53,TP63,TP73,WT1,bortezomib
norepinephrine	chemical - endogenous mammalian	0.00406	ACTA1,ADRA1B,ATP7B,C19orf26,CACNA1G,CRY1,CXCR4,DUSP1,ELOVL6,FDX1,FOS,FST,GRID2,HS3ST2,IGF1R,IL12A,IRS2,LRRC73,NPY1R,PCDH1,PTPN21,SLC2A1,SUMO1
FMR1	other	0.00464	ATPIF1,CFL1,DLG4,KCND2,RAB3A,SYN1,SYP,UQCRFS1,UQCRQ
TSH	complex	0.00467	AKAP1,FOS,GAPDH,IGFBP3,KDR,LRP5,MYC,SLC2A1,SOCS1,TTF2,WNT5A
S100P	other	0.00513	CFL1,COTL1,CTSD,S100A6
LAMC1	other	0.0052	ACTA2,IGF2,SNAI2,VIM,WNT5A
NLRP12	other	0.00526	CXCL12,CXCR4,HLA-A,HLA-B,HLA-C,HLA-E,HLA-F,PSMB8
EDN1	cytokine	0.00526	ACTA2,ATF6,CDC42,COL4A1,COL7A1,EDNRB,EREG,EZR,FOS,FOSB,FST,HCN2,MAP2K1,MYC,NPM1,PRKCB,RAB3A,SF3B2,SLC1A2,SLC2A1,SOCS1,SOD1,THBS1,VCAN,VIM,YWHAE	E2F1,E2F4,EDN1,TP53,TP63,TP73,WT1
topotecan	chemical drug	0.00571	AKAP12,ATF3,CAMTA1,CCR2,CHD1,EGR3,FAT1,FOSB,FUBP1,HLA-E,HSPA1A/HSPA1B,MAST1,MYC,PLK2,PMAIP1,RAB9A,SFPQ,SLC2A1,SON,SOX4,TRAP1	E2F1,E2F4,TP53,TP63,TP73,WT1,topotecan
YY2	other	0.00583	CXCR4,FOS,MYC
GRM3	G-protein coupled receptor	0.00583	BDNF,SLC1A2,SLC1A3
EIF2C2	translation regulator	0.00583	BCL2L11,CXCR4,FOS
ZMPSTE24	peptidase	0.00587	FGFR4,IGF1R,IGFBP3,SIRPA,SOCS1,STAT5B
TP73	transcription regulator	0.00611	ACTA2,AEN,ATG7,BCL2L11,DHRS3,DUSP11,FEN1,IER3,IGFBP3,ITGB4,JAG2,KLHL21,N4BP2L2,PLK2,PMAIP1,PSRC1,RPRM,SNAI2,STMN1,SYNE2,TBL1X,THBS1,TNFRSF1B,VDR,YBX1,ZNF175	E2F1,E2F4,RB1,TP53,TP63,TP73,WT1
CCND1	other	0.0063	BRCA1,BRIP1,C12orf76,CASC5,CCNA2,CDCA7,CDK6,CPEB1,DONSON,FAM54A,FZD7,H2AFJ,HIST1H4A (includes others),IER3,KLHDC1,KLHL24,LIN7B,MBLAC2,MYC,MYRIP,PBLD,POLD3,PRIM2,RGS2,SATB1,SLC9B2,SPC25,STARD4,THNSL1,TPX2,TRIP13	CCND1,CDK4,E2F1,E2F4,E2f,RB1,TP53,YY1
SNAI2	transcription regulator	0.00664	CDC42,CXCL12,CXCR4,DSP,ITGB4,MEF2C,SNAI2,VDR,VIM
ATN1	transcription regulator	0.00678	ASGR1,ATP1B1,BDNF,CA4,CDH8,CHUK,DLG4,EBF1,GAD1,HIST1H2AB/HIST1H2AE,HMP19,KCNC3,MAX,NEUROD1,NR2F1,PSME1,SATB1,SOX11,SOX4,STMN1,TMSB10/TMSB4X
E2f	group	0.00693	BRCA1,CCNA2,CDC7,DLEU1,DROSHA,FANCD2,HIST1H2AB/HIST1H2AE,HIST1H2AG (includes others),HIST1H3A (includes others),HIST1H4A (includes others),ITGB4,MCM6,MYC,PGRMC1,TCF3,TMEM126A,TMEM126B,TPX2	E2F1,E2F4,E2f,RB1,TP53,YY1
miR-103-3p (and other miRNAs w/seed GCAGCAU)	mature microRNA	0.00724	CDCA4,CDK6,CRKL,EIF2C3,PLAG1
WT1	transcription regulator	0.00738	APC,BCL2L1,BCL2L11,COL4A1,DDX3X,EREG,EZR,FDFT1,FDPS,GRB10,IGF1R,IGF2,LRP1,MYC,SNAI2,SOS1,SRSF6,TARS,THBS1,VDR,WDR90
panobinostat	chemical drug	0.00762	BCL2L1,BCL2L11,CDK6,MYC,PMAIP1,VIM
Tap	complex	0.00764	HLA-E,HLA-F
MCPH1	other	0.00764	BRCA1,CHEK1
FAM103A1	other	0.00764	MYC,RUVBL1
smilagenin	chemical drug	0.00764	BDNF,GDNF
LEO1	other	0.00764	HOXA9,MEIS1
EIF2C1	translation regulator	0.00764	BCL2L11,CXCR4
EIF2C4	translation regulator	0.00764	BCL2L11,CXCR4
EIF2C3	translation regulator	0.00764	BCL2L11,CXCR4
OMG	G-protein coupled receptor	0.00764	FOS,MYC
NEFL	other	0.00764	MYO5A,PRPH
MAPK8IP2	other	0.00764	BDNF,FOS
ACTC1	enzyme	0.00764	ACTA1,ACTA2
CELA1	peptidase	0.00764	HLA-C,HSPA1A/HSPA1B
PURB	transcription regulator	0.00764	ACTA2,MYC
AMD1	enzyme	0.00764	MYC,TMSB10/TMSB4X
COL7A1	other	0.00764	THBS1,WNT5A
ARHGEF28	other	0.00764	FOS,GNAQ
RPS3	enzyme	0.00764	BCL2L11,HRK	E2F1,E2f,RB1,RPS3,TP53
TOR2A	other	0.00764	FOS,MYC
STAMBP	enzyme	0.00764	CXCR4,MYC
GNA11	enzyme	0.00764	EGR3,GNAQ
tianeptine	chemical drug	0.00764	DPYSL2,SLC1A2
butylbenzyl phthalate	chemical toxicant	0.00764	HDAC6,MYC
leukotriene D4	chemical - endogenous mammalian	0.00766	ARID5B,ATF3,CITED1,DUSP1,EGR3,KLF2,NEDD9,RCAN1,RGS2,ZFP36
miR-223-3p (miRNAs w/seed GUCAGUU)	mature microRNA	0.00796	CNTN4,MEF2C,STMN1,VIM
RANBP9	other	0.00796	DLG4,FOS,LRP1,SYP	APP,E2F1,FOS,RANBP9
TP63	transcription regulator	0.00813	ABI2,AEN,APC,ATF2,BCL2L11,BLM,BRCA1,CCNA2,CCNT1,CDC42,CDK6,COL4A1,FANCA,FOS,FST,FUBP1,GFI1,IGFBP3,IGFBP7,ITGB4,JAG2,MYC,PMAIP1,PPP2CA,PTPN12,REL,THBS1,ULBP2,VDR,VIM,WNT5A	E2F1,E2F4,RB1,TP53,TP63,TP73,WT1
FOS	transcription regulator	0.00869	ACTG1,APLP2,ASL,ATF3,BCL2L11,BCL9,BDNF,CASZ1,CCNA2,CD44,DDX3X,ELOVL6,EREG,EZR,FHOD1,FLRT2,FOS,FOSB,HDAC6,HLA-B,HRK,HTATIP2,IRS2,ITGB4,LAMA3,LETMD1,LOX,LPCAT3,MGAT4A,MPZL2,MYC,MYO5B,NR5A2,NRIP1,NSDHL,PAOX,PDPN,PIAS1,PLK2,PTPN12,PTPRZ1,RANBP9,RAPGEF3,RPS24,SAP18,SFRP4,SIRPA,SMARCD2,SNX3,STMN1,STX11,TAOK1,TBL1X,TPD52,VIM,WNT5A,XYLT1,ZHX2
NTRK2	kinase	0.00925	BCL2L11,BDNF,FOS,GAD1,MYC,RAB3A,SYN1,SYP,TP53BP2
IRS1	enzyme	0.00958	COL4A1,COL7A1,EFNB2,FEN1,FHL1,FOS,IRS2,LAMA4,LDLR,MEF2C,MYC,NR2F1,NRP1,PPARGC1A,PRDM16,RAB9A,SNAI2,TNXB,WNT5A
NCAM1	other	0.00979	CALR,MALAT1,NLGN1,SYP,THBS1
PTK2B	kinase	0.00979	BCAR1,BCL2L1,FOS,NEDD9,SOCS1
3,3'-diindolylmethane	chemical drug	0.0108	BCL2L1,BRCA1,CDK6,HLA-A,HLA-B,HLA-C,IFNGR1,SNAI2,VIM
PAX4	transcription regulator	0.0109	ARX,BCL2L1,MYC
CAMK2A	kinase	0.0109	BDNF,DLG4,FOS
iodoacetic acid	chemical toxicant	0.0109	ATF3,SLC1A2,SLC1A3
brefeldin A	chemical - endogenous non-mammalian	0.0111	ADRA1B,CD44,HLA-A,HLA-B,HLA-C,KCND2,SYVN1,THBS1
ERBB3	kinase	0.0112	ACTA1,ACTA2,ADAM9,CXCL12,DUSP1,FBLN2,IGF1R,IGF2,LAMA4,MICA,PIM2,SLK,THBS1,TNXB
EPO	cytokine	0.0115	ANK1,BCL2L1,BCL2L11,BDNF,BLM,BZW2,CXCR4,FOS,FOSB,HLA-DRB1,HMGN1,HNRNPF,HRK,IGF2,KLHL24,KPNB1,LDLR,MID1IP1,MTF2,MYC,NPM1,PLCL2,PRKCB,RAB4A,SIRT1,SMARCD2,SOCS1,SOD1,SON,SSRP1,STRADB,SYP,TFRC,YBX1,ZNF711
SYVN1	transporter	0.0117	ADAM9,AES,APLP2,ASF1B,CD44,CRTAP,DUSP1,HLA-A,HLA-C,HNRNPM,IGF1R,ITGB4,LAPTM4A,MED25,MYOF,RPN2,SLC2A1,SLC39A10,TARS,TFRC
FOXM1	transcription regulator	0.0123	ATF2,AURKB,CCNA2,CDC20,CRP,FOXF1,KDR,LAMA4,MYC,NEDD4,STMN1
NANOG	transcription regulator	0.0126	CDK6,HSPA1A/HSPA1B,IGF1R,JARID2,MEIS1,MTF2,NKX2-1,NKX2-2,NRIP1,ONECUT1,S100A6,SMARCC1,YWHAE
MEN1	transcription regulator	0.0131	FOS,HOXA7,HOXA9,HOXC8,IGFBP2,MEIS1,PTPRZ1
MYCN	transcription regulator	0.0131	ACTG1,CCNT1,CDC42,CDKL5,COL4A1,CRIM1,E2F5,FAU,FKBP9,GAPDH,HDAC2,HLA-A,IGFBP7,JARID2,MAGT1,MTF2,NME1,NPM1,RFC3,RPL17,RPL19,RPL24,RPL29,RPL39,RPL41,RPLP2,RPS24,RPS4X,SLC1A2,SLC2A1,VIM
lenalidomide	chemical drug	0.0133	APTX,DFFA,FAM76B,FCHO2,GALNTL4,GNPNAT1,HAUS7,HIST1H3A (includes others),HIST1H4A (includes others),HLA-DPB1,HLA-DRB1,RAD18,RFC3,SETMAR,TNFRSF21,VIM,WDR4,ZNF561,ZWILCH
HTT	transcription regulator	0.0145	ACTA1,ACTA2,ACTN2,ADAMTS5,ADCY5,AKAP12,AMD1,ANP32A,ASGR1,ATF3,ATP8A1,BCL2L11,BDNF,C1R,CA4,CDH8,CHUK,COCH,COL4A1,CSNK1E,CTDSP1,CTSD,DHCR7,DLG4,EBF1,EDNRB,FDFT1,FDPS,FHL1,FOS,FOXP1,GAD1,GNG7,HMP19,HSPA1A/HSPA1B,HUWE1,IGF2,KCNC3,KCNJ12,LDLR,LOX,MEIS2,NDUFA3,NEUROD1,NR2F1,PFKM,PPARGC1A,PRKCB,PSMB8,PSME1,RABIF,RNF34,RPS6KA5,SATB1,SCN4B,SFPQ,SIRPA,SLC1A2,SLC1A3,SLC2A1,SLMAP,SNCA,SOD1,STMN1,SYN1,SYP,SYV…
Cg	complex	0.0146	ACTA2,BCL2L1,BDNF,BLM,CXCR4,DHCR7,DUSP1,EFNB2,EIF4E,EPHB6,EREG,FHL1,FST,HLA-C,HSD11B2,IER3,IGF1R,IGFBP2,IGFBP3,IRS2,LDLR,MAF,NPR1,NR2F1,NR5A2,NRIP1,NRP1,PARD6G,PMAIP1,RGS2,S100A6,SFRP4,SMARCA5,SMURF2,SUMO1,TGFBR3,UNG,VCAN
rasagiline	chemical drug	0.0153	BCL2L1,BDNF,EGR3,GDNF,SOD1,SOS1,TFRC,YWHAG
POU4F2	transcription regulator	0.0153	BRCA1,IRX5,LHX1,NEUROD1,NEUROG2,POU4F3,THRB,ZFHX4
SCAP	other	0.0153	ACSL4,DHCR7,EHHADH,ELOVL6,FADS2,FDFT1,FDPS,LDLR,NSDHL,STARD4
phenylephrine	chemical drug	0.0157	ACTA1,ATF6,DUSP1,EDNRB,FOS,FST,MYC,PRKCB,RCAN1,RGS2,THRB
miR-7a-5p (and other miRNAs w/seed GGAAGAC)	mature microRNA	0.0163	FOS,IRS2,SNCA,SYNE1
buthionine sulfoximine	chemical drug	0.0163	BCL2L1,CCR2,CXCR4,FOS
MAPT	other	0.0164	ACTA1,ACTG1,ANP32A,ATP1B1,BDNF,CCDC25,CFL1,COX7A2,CRYM,DLG4,DPYSL2,FOS,GPANK1,H2AFJ,HINT1,HIST1H2AB/HIST1H2AE,NME1,PKP3,RPGR,SLC1A2,SLC1A3,SNCA,SOD1,STMN1,SYN1,SYP,TPPP,TUBB2A,UQCRQ,VDAC1,YWHAE
NLRC5	other	0.0166	HLA-A,HLA-B,HLA-C,HLA-E,HLA-F
estrogen receptor	group	0.017	BDNF,CD44,CDH8,CNNM4,COL4A1,COL4A5,COL7A1,CXCR4,DCHS1,DSP,EGLN2,EREG,FGFR4,FOS,HSPA1A/HSPA1B,LDLR,MMP15,MYC,NEDD9,PCDH1,PCDH10,PLEK2,PMAIP1,RGS2,SMAD1,SYP,TGFBR3,VIM,WNT5A
SNCA	other	0.0176	BCL2L1,BDNF,CFL1,CRYM,EZR,GDNF,HSPA1A/HSPA1B,ITPA,SNCA,SYP,YWHAE,YWHAG
SREBF2	transcription regulator	0.0176	DHCR7,ELOVL6,FADS2,FDFT1,FDPS,GTF2I,IRS2,LDLR,LRP1,NEUROD1,NSDHL,STARD4
bevacizumab	biologic drug	0.0179	CXCL12,CXCR4,NRP1
SNED1	other	0.0179	GAPDH,IGFBP3,SLC2A1
FGFR4	kinase	0.0179	FOS,NKX2-1,NRIP1
PGK1	kinase	0.0179	ACTA1,CXCR4,VIM
MCAM	other	0.0179	ATF3,SNAI2,VIM
RAD21	other	0.0179	HLA-DRB1,IGF2,MYC
6-hydroxydopamine	chemical toxicant	0.019	BCL2L1,BDNF,CALR,CASP9,FOS,FOSB,GAD1,GDNF,HSPA1A/HSPA1B,HSPBP1,P4HB,RPL29,SNCA
FOXL2	transcription regulator	0.0197	ATF3,CH25H,FOS,FST,IER3,IL12A,NR5A2,PPARGC1A,RGS2,SOX4
ELOVL5	enzyme	0.0209	EHHADH,ELOVL6,FADS2,FOXO1,PPARGC1A
SMARCE1	transcription regulator	0.0209	BRCA1,CTSD,FOS,MYC,SMARCE1
LY294002	chemical - kinase inhibitor	0.0209	ACTA2,ADIPOR1,AGL,ATF3,BCL2L1,BCL2L11,BDNF,CCNA2,CCR2,CDK6,CLCN3,CRP,DUSP1,EFNB2,EGR3,EREG,FDFT1,FEN1,FLRT2,FOS,FOSB,HDAC2,HIST1H4A (includes others),HLA-DRB1,IER3,IGF1R,IGF2,IGFBP2,IGFBP3,IL12A,IRS2,MAP2K4,MEF2C,MEIS2,MTA1,MYC,PLK2,PMAIP1,PTPN2,RAB3A,RAB6A,RGS2,S1PR1,SATB1,SIRT1,SLC2A1,SOS1,THBS1,TNFRSF1B,VCAN,VIM,WNT5A,ZFP36,ZFP36L2
INS	other	0.0211	ADIPOR1,BCL2L1,CRP,CUL5,EIF4E,FOS,FOSB,FOXO1,IGF1R,IGFBP2,IGFBP3,IRS2,SLC2A1,SNCA,SOD1
4-hydroxytamoxifen	chemical drug	0.0211	BCL2L1,CTSD,FOS,IER3,IGF1R,IGFBP3,MAP2K1,MYC,OGT,RHOBTB2,SLC2A1,SNAI2,SPHK1,THRB,VDR
Esr1-Estrogen-Sp1	complex	0.0216	CTSD,FOS
TOX	other	0.0216	FOXO1,ZBTB7B
ACTA2	other	0.0216	ACTA1,ACTA2
DROSHA	enzyme	0.0216	MYC,THBS1
Hdac1l	enzyme	0.0216	ABCD2,DUSP1
Gap	group	0.0216	FOS,RASGRF1
PTGES3	enzyme	0.0216	CTSD,MYC
GRB10	other	0.0216	FOS,KDR
cycloserine	chemical drug	0.0216	BDNF,FOS
5R,11R-diethyl-5,6,11,12-tetrahydrochrysene-2,8-diol	chemical reagent	0.0216	CRHR2,TGFBR3
trehalose	chemical - endogenous mammalian	0.0216	KDR,VIM
ladostigil	chemical drug	0.0219	BCL2L1,RASGRF1,TFRC,YWHAG
CHEK1	kinase	0.0219	BCL2L11,H2AFX,MICA,MICB
isoquercitrin	chemical - endogenous non-mammalian	0.0219	DHCR7,FDFT1,FDPS,LDLR
pilocarpine	chemical drug	0.0219	BDNF,FOS,FOSB,GDNF
HIF1A	transcription regulator	0.022	ACTA2,AKAP12,BCL2L1,BHLHE41,BRCA1,CCNT1,CCR2,CTSD,CXCR4,EREG,FHL1,FOS,GAPDH,H2AFX,HIST1H2AG (includes others),HIST1H4A (includes others),HIST2H2AC,HRK,HUWE1,IGF2,IGFBP2,IGFBP3,IRS2,KDM3A,LOX,MEF2C,MYC,NPM1,P4HA2,PCDH10,PMAIP1,SLC2A1,SPHK1,SUMO1,TFRC,VASP,VIM
1-methyl-4-phenyl-1,2,3,6-tetrahydropyridine	chemical toxicant	0.022	BCL2L11,BDNF,CASP9,EGR3,FOS,FOSB,FUBP1,GDNF,MAP2K4,PARK7,TNFRSF1B
TBP	transcription regulator	0.0221	EIF4E,FOS,GAPDH,HLA-A,HOXA9,IER3,IGF1R,IGF2,LDLR,MYC
DRD2	G-protein coupled receptor	0.0222	BDNF,EDNRB,FOS,FOSB,IGFBP3,NAT8L
IGF2	growth factor	0.0225	ANP32A,ARHGDIA,CRY1,CXCR4,DHCR7,DUSP1,EREG,FEN1,GPANK1,IER3,IGF1R,IGF2,IGFBP2,IGFBP3,MYC,NKX2-1,PFDN6,PMS1,PRDM16,SATB1,UHRF1,XRN1
Vegf	group	0.0241	AKAP12,ANP32A,AURKB,CD3EAP,CD44,CDC20,CELSR1,CRY1,CXCL12,CXCR4,DDX3X,DOK4,EFNB2,EPHA4,FNDC3A,FOSB,GRB10,IGFBP3,IL27RA,IL6ST,KDR,KIF22,LDLR,MID1,MPC1,MYC,NR5A2,NRP1,PEMT,PIM2,PRKCB,RCAN1,RGS2,SLK,TNFRSF6B,TPX2,TRIB1,TRIP13,TUBGCP3,VEGFB,VIM
PGR	ligand-dependent nuclear receptor	0.0242	AK4,AMD1,ATP1B1,BCL2L1,CD44,DPYSL2,EZR,GRB10,HSD11B2,IER3,IRS2,MYC,NEDD9,PCDH1,PGRMC1,RAB9A,S100A6,STAT5B,VASP,VCAN
NEUROG3	transcription regulator	0.0245	CDH8,EBF1,EFNB2,INSM2,NEUROD1,NKX2-1,NKX2-2,NR2F1,NRP1,SNAI2,SYP
NFYB	transcription regulator	0.0248	ABCD2,ACTA2,AMD1,APC,BCL2L11,BRD2,BRF1,CNTN4,DCLRE1B,FEZF2,FLRT2,GAPDH,H2AFJ,HCCS,HIST1H3A (includes others),HIST1H4A (includes others),HMGN3,L2HGDH,METTL2B,METTL9,NPR1,PGRMC1,RFC3,RPL41,SIRPA,SON,ST8SIA4,TXNDC12,UHRF1,VIM,VPS39,VPS52,ZNF323
RAF1	kinase	0.0248	AKAP12,AMD1,BCL2L11,BECN1,CD44,CHN1,CLK1,CRP,DHRS3,EGR3,FOS,HNRNPAB,HSD11B2,IER3,IGF1R,IGFBP3,IL12A,ITGB4,LAMA3,LPGAT1,MCF2L,MYC,SCNN1A,SEC14L2,TUBB2A,YPEL5,ZFP36L2
GnRH analog	biologic drug	0.0249	ATF3,BRE,CALR,CCNC,CUL5,DAXX,DUSP1,EDNRB,FBXO7,FOS,GABARAP,GPR3,HINT1,HLA-DPB1,KDSR,MAP2K4,MIPEP,MPV17,MTIF2,MTX1,NADK,NME6,PDLIM5,PLA2G16,PLD3,PSMD13,PWP1,RNGTT,RPA2,RPGR,SMARCE1,SNX3,SRI,SRRM2,UBE2V1,UBR4,UQCRB,VEGFB,VPS52,YIF1A
NTRK1	kinase	0.0259	BDNF,DLG4,FOS,IGF2,WNT5A
ZBTB17	transcription regulator	0.0259	IER3,LDLR,PMAIP1,SOCS1,ZFP36
GCS-100	chemical drug	0.0267	BCL2L1,CDK6,PMAIP1
nilotinib	chemical drug	0.0267	BCL2L1,BCL2L11,MYC
PDGF (family)	group	0.0267	CALR,P4HB,VIM
CSNK2A1	kinase	0.0267	SNAI2,VIM,ZFP36
TFRC	transporter	0.0267	CCNA2,CDC20,SNCA
aplidine	biologic drug	0.0267	DUSP1,FOS,FOSB
Z-DEVD-FMK	chemical - protease inhibitor	0.0267	CD247,MEF2C,SPHK1
gentamicin	chemical drug	0.0269	ASL,ATF3,CA4,CALR,CCNL1,CPEB1,CTSD,DDX39A,DECR2,ETFDH,GUK1,H2AFX,HSD11B2,HSPA1A/HSPA1B,IFRD1,IGFBP3,KIAA1737,MAF,MCM6,MYC,NME1,NPM1,NR1D1,PSMB8,PTPN1,RUVBL1,SFPQ,TARS,TFRC,ZFP36L1
PDGF BB	complex	0.0275	ACTA2,AKAP12,ARG2,ATF3,BRCA1,CCNL1,CD44,DBNDD1,DUSP1,EDNRB,EGR3,EIF4G1,FHL1,FOS,FOSB,GDNF,HLA-E,IER3,IGF1R,IGF2,KLHL21,LDLR,MCFD2,MYC,PLK2,RGS2,RPN2,SPHK1,SYNE1,TEAD4,THBS1,TRIB1,VAPB,VCAN,YAP1,ZFP36,ZFP36L1
metribolone	chemical reagent	0.0278	ATP1B1,BRIP1,CCNA2,CHEK1,FDFT1,FDPS,FGFRL1,FOS,FOXO1,IGF1R,ITGB4,LDLR,MERTK,RAB4A,SOCS1,THBS1,THRAP3,TPD52,VCAN
NEUROG2	other	0.0286	INSM2,NEUROD1,NKX2-2,YAP1
RPS6KA5	kinase	0.0286	DUSP1,FOS,IL12A,MYC
SOX2	transcription regulator	0.0289	APC,FOS,FOXP1,FST,JARID2,MEF2C,MEIS1,MTF2,NKX2-1,NKX2-2,ONECUT1,SOX21
FGFR1	kinase	0.03	DNAJC1,DUS2L,EIF4E,EIF4EBP2,EIF4G1,FOS,MYC,NEUROG2,NKX2-1,STAC3,VIM
XBP1	transcription regulator	0.0306	AICDA,ATF6,BECN1,CALR,COPB1,DERL1,DNAJC1,GOLGA4,MCFD2,MYC,RAB33B,RAB3A,RPN2,S100A6,S1PR1,SEC31A,SEC61A1,SEC63,SOD1,SRP54,SRP9,SRPRB,SYVN1,USO1,YIF1A
THPO	cytokine	0.0309	AURKB,BCL2L1,BCL2L11,CCNA2,CD44,FOS,KDR,MYC
KLF5	transcription regulator	0.0309	ACTA2,BRE,C2orf18,DUSP1,GPSM1,ILK,MYC,PIAS1
nitroprusside	chemical drug	0.0309	BDNF,FOS,FOXO1,HSD11B2,IFNGR1,MYC,PPARGC1A,ZFP91
HGF	growth factor	0.0309	ACTA2,AKAP12,ANP32A,ATF2,ATF3,AURKB,BCL2L1,CD3EAP,CD44,CDC20,CELSR1,CHD2,COL4A1,COPB1,CRY1,CXCR4,DDX3X,DOK4,EFNB2,EPHA4,FAM50A,FEN1,FNDC3A,FOS,FOSB,GRB10,HDAC5,IGFBP3,IL27RA,IL6ST,IRX5,KIF22,LDLR,MERTK,MID1,MPC1,MYC,NR5A2,NRIP1,NRP1,PEMT,PIM2,PTPN2,RGS2,SLC1A2,SLK,THBS1,TNFRSF6B,TPX2,TRIB1,TRIP13,TUBGCP3,VDR,VIM
RASSF5	other	0.0313	BZW1,FAT1,RAB32,RABIF,U2AF1,UQCR11
TFEB	transcription regulator	0.0313	ATP6V1H,CTSD,GNS,MCOLN1,NAGLU,PSAP
apomorphine	chemical drug	0.0313	APC,BCL2L1,BDNF,FOS,IGF1R,IL6ST
mir-145	microRNA	0.0317	ACTA2,CCNA2,CDK6,DFFA,MYC
9Z,11E-octadecadienoic acid	chemical - endogenous non-mammalian	0.0317	EBF1,IL12A,IL6ST,LDLR,THBS1
STAT	group	0.034	BCL2L1,CRP,FOS,IL6ST,PIAS1,PIAS3,SOCS1
EZH2	transcription regulator	0.0344	BCL2L11,BRCA1,CDC27,CDK6,EPC1,EZR,FOXF2,HOXA9,HSD11B2,LTB,LYPD6B,MPZL2,MYC,MZF1,NLK,PIM2,RAB6A,SATB1,SFRP4,SIRT1,SLC1A3,ZMYM4
N-Ac-Leu-Leu-norleucinal	chemical - protease inhibitor	0.0346	ATF6,BCAR1,BCL2L1,BRCA1,CASP9,EIF4E,HLA-A,HLA-B,HLA-C,IER3,NEDD9,STMN1
quinolinic acid	chemical - endogenous mammalian	0.035	BCL2L1,BDNF,FOS,FOSB,GAD1,GDNF,HSPA1A/HSPA1B,MYC
Il3	cytokine	0.0363	BCL2L1,BCL2L11,CDC42,FOS,MYC,PIM2,SOCS1,SRP9,TCP1,TNFRSF1B,YWHAG
MAPK8IP1	other	0.0364	BDNF,FOS,MAP3K7,SNCA
INSIG2	other	0.0364	ELOVL6,FDFT1,FDPS,LDLR
HR	transcription regulator	0.0364	AMD1,HNRNPC,SOSTDC1,VDR
KCNIP3	transcription regulator	0.0364	FOS,FOSB,HRK,KCND2
GTF2I	transcription regulator	0.0364	FOS,KDR,MYC,THBS1
MST1R	kinase	0.0364	ACTA2,FOS,MYC,VIM
SMARCC1	transcription regulator	0.0364	EBF1,SMARCC1,SMARCE1,TCF3
PP1	chemical - kinase inhibitor	0.0367	BCL2L1,BCL2L11,CXCR4,FOS,MYC,SIRPA
FGFR3	kinase	0.0367	BCL2L1,DCAF8,FOS,LTB,MAF,NEUROG2
IL7	cytokine	0.0368	BCL2L1,BCL2L11,CD247,CDK6,CXCR4,EBF1,GFI1,KLF2,LTB,MAF,MYC,PIM2,PMAIP1,SLC2A1,SMURF2,SOCS1,TCF3
DGCR8	enzyme	0.0375	ACTA2,FOS,MYC
YWHAQ	other	0.0375	BECN1,CASP7,CASP9
SLC18A2	transporter	0.0375	DLG4,PSAP,SNCA
HNRNPD	transcription regulator	0.0375	FOS,KLF2,LDLR
polyamines	chemical - endogenous non-mammalian	0.0375	CD44,MAP2K1,STIM2
ryanodine	chemical - endogenous non-mammalian	0.0375	ACTA1,CDC42,FOS
ERBB2	kinase	0.038	ACSL4,ACTA1,ACTA2,ADAMTS5,APLP2,BCL2L1,BRIP1,CAPZA2,CCNA2,CDC20,CDK6,CHEK1,CHMP2B,CHUK,CMAS,COL4A1,COL7A1,CXCL12,DERL1,EHHADH,FBLN2,FEN1,FOS,FOXO1,GPAA1,HIST1H4A (includes others),HSPA1A/HSPA1B,IGF1R,IGF2,IGFBP3,ILK,JAG2,KDR,MAST1,MYC,MYO10,NCAPG,NDST1,NEDD9,NRP1,P4HA2,PFN2,PHLDB1,PPP2R5A,PTPN1,RAD51C,RPL17,S100A6,SEC61A1,SIRPA,SKP1/SKP1P2,SLC2A1,SNAI2,SOX4,SPINT2,SS18L2,TAPBP,THBS1,TMSB10/TMSB4X…
SHC1	kinase	0.0381	BCL2L1,BCL2L11,FOS,KLF2,S1PR1
SMO	G-protein coupled receptor	0.0381	FOXF1,FOXF2,MYC,NKX2-1,NUMB
KITLG	growth factor	0.0384	BCL2L1,BCL2L11,BZW2,CCNA2,CD247,CXCR4,EDNRB,EFNB2,FOS,HNRNPF,IGF1R,IGFBP3,KDR,KLHL24,KPNB1,LDLR,MAP2K1,MEF2C,MID1IP1,NPM1,PLCL2,PRKCB,RAB4A,SMARCD2,SNAI2,SOCS1,TCF3,ZNF207
SHH	peptidase	0.0385	AMD1,BCAR1,BRCA1,CHEK1,FOXF1,GDNF,HOXD13,IGF2,LMX1A,MCM3,MCM6,MEF2C,NKX2-1,RFC3,RPA2,SALL1,SMAD1,SOSTDC1,UNG
MAP2K4	kinase	0.0389	ATF2,ATF3,BCL2L1,CD44,CRP,FOS,MEF2C,TUBB2A,VDR
TOB1	transcription regulator	0.0394	CCNA2,CHEK1,HUWE1,LETMD1,MIS18BP1,NBR1,RPRM,SON
E2F6	transcription regulator	0.0394	BRCA1,FNTB,KDM3A,MCM3,METTL2B,MYC,RPA2,UNG
ionomycin	chemical reagent	0.0395	BCL2L1,BDNF,BECN1,DUSP1,EIF4E,EIF4EBP2,EIF4G1,FOS,FOSB,HRK,JARID2,LDLR,MAF,MYC,NRP1,PTPN1,RCAN1,RGS2,SIRT1,STAT5B,TNFRSF6B
PD 180970	chemical - kinase inhibitor	0.0407	BCL2L1,MYC
Stat dimer	complex	0.0407	BCL2L1,FOS
obatoclax	chemical drug	0.0407	ATF3,PMAIP1
endothelin receptor	group	0.0407	ACTA1,FOS
PPP1R1B	phosphatase	0.0407	FOS,SNCA
PRKD2	kinase	0.0407	IFNAR1,KDR
ACP1	phosphatase	0.0407	FOS,MYC
KCNIP2	other	0.0407	FOSB,KCND2
SERPINE2	other	0.0407	BDNF,GLI3
SNRK	kinase	0.0407	CACYBP,MYC
GTF2IRD1	transcription regulator	0.0407	FOS,KDR
temsirolimus	chemical drug	0.0407	MYC,SLC2A1
ibotenic acid	chemical toxicant	0.0407	BDNF,FOS
resiniferatoxin	chemical drug	0.0407	BDNF,FOS
R5020	chemical reagent	0.0417	BCL2L1,CTSD,HNRNPAB,IER3,IFIT5,IRS2,MYC,PIM2,RGS2,STAT5B
CD3	complex	0.0419	AARS,AP1B1,APBA1,ATF2,BCL2L1,BCL2L11,BECN1,BZW1,C1R,CCR2,CD247,CD44,CDK6,CH25H,CLK1,CXCR4,DUSP11,EDIL3,EGR3,EIF4E,FDPS,FOS,GAPDH,GFI1,GLDC,HCCS,HDAC2,HINT1,HMGN1,HNRNPF,HSPA1A/HSPA1B,HUWE1,IFNGR1,IL27RA,KDM5D,KIAA0247,LRP1,MAF,MICA,MST1,MTA1,MYC,NKTR,NME1,NPM1,NUDT1,P4HB,PDE4A,PHB2,PSAP,RARS,REL,SOCS1,SOS1,SRP14,SRPRB,STMN1,TCF3,TFRC,THBS1,TMX3,TOB2,UBE2V1,UQCR11,VPS4B,ZFP36,ZFP36L1,ZNF133
ERK	group	0.042	ARG2,BCL2L1,BCL2L11,BECN1,BMF,DPYSL2,DUSP1,EREG,FOS,FOXO1,FST,IER3,IFNAR1,IL12A,LDLR,MYC,SLC2A1,SNAI2,SOX4,THBS1,TNFAIP8,VASP,VCAN,ZFP36,ZFP36L1
SP1	transcription regulator	0.0423	ABCD2,ACTA2,ADH5,ADRA1B,AKAP12,ALMS1,ANK1,ATF3,BDNF,CCNA2,CDK6,COL7A1,CTSD,CXCL12,EREG,EZR,FDX1,FGFR4,FOS,HDAC2,HINT1,HIST1H4A (includes others),HSD11B2,HSPA1A/HSPA1B,IFNGR1,IGF1R,IGF2,IGFBP3,IL12A,KDR,LDLR,LTB,MFN2,MYC,NPR1,PDHX,PMAIP1,PRKCB,PSIP1,PTPN1,PYY,RECQL4,SLC2A1,SMARCC1,SOCS1,SOD1,TEAD1,TGFBR3,THRB,VDR,VIM
decitabine	chemical drug	0.0429	AKAP12,APC,CASP9,CCNA2,CD44,COL7A1,CXCR4,DLC1,DUSP1,EGR3,EPHA5,EPHB6,GAD1,GLRA3,HLA-B,HLA-C,HLA-E,HOXA9,HS3ST2,HSPA1A/HSPA1B,IGFBP2,IGFBP3,IGFBP7,INSM2,LAMA3,LDLR,LHX1,LOX,MAF,METAP2,MSL3,MYC,NME1,PLA2G1B,REL,RPRM,SLC1A2,SOCS1,SPINT2,SSTR2,TFRC,THBS1,TMEFF2,TMSB10/TMSB4X,UBA1,VCAN,VIM,WNT5A
CDKN2A	transcription regulator	0.0441	AMD1,ASF1B,AURKB,BCL2L11,BLM,CCNA2,CDCA4,DONSON,DUSP1,EBF1,FANCA,FEN1,FST,GABARAP,KIFC1,NPM1,P4HA2,POLD3,PTPLAD1,RAB9A,RECQL4,RFC3,S100A6,TOB2,VIM
SKIL	transcription regulator	0.0442	ACTA2,COL4A1,CPEB2,DCHS1,DIXDC1,TMCO1,WDR37
KRAS	enzyme	0.0449	AOX1,APLP2,ATG7,ATP1B1,BCL2L1,CD44,CLNS1A,COL4A1,E2F5,EREG,FBLN2,FOS,GPC5,GTF2I,HLA-DRB1,IGF2,IGFBP2,KIF22,LOX,LTBP4,MAP2K1,MICB,MTRR,NR5A2,NXN,PDPN,PMAIP1,PRPH,SCMH1,SIRPA,TCP1,THBS1,VCAN,VIM,ZFP36L1
MIR124	group	0.0452	CDK6,SNAI2,SPHK1,VIM
CUL4B	other	0.0452	EIF3I,NME1,SOD1,ZFP36
1-methyl-4-phenylpyridinium	chemical toxicant	0.0452	BCL2L11,SNCA,SOD1,TFRC
ammonium chloride	chemical drug	0.0452	FOXO1,LDLR,RCAN1,SNCA
miR-141-3p (and other miRNAs w/seed AACACUG)	mature microRNA	0.0453	CDK6,MAP2K4,STAT5B,VIM,WDR37
miR-200b-3p (and other miRNAs w/seed AAUACUG)	mature microRNA	0.0453	FHOD1,PTPN12,RERE,VIM,WDR37
MEF2A	transcription regulator	0.0453	ACTA1,BDNF,FOS,KLF2,PPARGC1A
MYC	transcription regulator	0.0467	ACSL4,ACTA1,AKAP1,AKAP12,ALDH18A1,AMD1,ARF1,ATAD3A/ATAD3B,ATPIF1,AURKB,BCL2L1,BDNF,BRCA1,BRD2,CASP9,CCNA2,CD44,CDC20,CDC42,CDK6,COL4A1,CTSD,DDX39B,DDX3X,DLEU1,DUSP1,EIF2B3,EIF4E,EIF4G1,FADS2,FAM54A,FBLN2,FOS,GABARAP,GAPDH,GCSH,GTF2F2,HDAC2,HIST1H4A (includes others),HLA-A,HLA-B,HLA-E,HNRNPAB,HSPA1A/HSPA1B,IER3,JARID2,KDR,LOX,MAX,MCM6,METAP2,MRPL12,MTF2,MYC,NME1,NPM1,PFKM,PHB2,PMAIP1,PRPH,PSMB8,PY…
CSF3	cytokine	0.0479	ARHGDIA,BCL2L1,BCL2L11,CD44,CDK6,CTSD,CXCL12,CXCR4,EGR3,FOS,GFI1,HLA-DRB1,HOXA7,IL12A,LTB,MYC,PRKCB,SOCS1,TFRC,TNFRSF1B
ACVRL1	kinase	0.049	CXCL12,CXCR4,EFNB2,KDR,MYC,SMAD1
INHBA	growth factor	0.0494	ACTA2,ACVR1B,AMMECR1,ATXN7L1,BCL2L1,CXCR4,DACH1,EFNB2,EREG,FST,IL12A,LHX1,LOX,MAD1L1,NRK,POGZ,SLC1A2,SOCS1,SOX4,TMEFF2,ZNF518A
ATP7B	transporter	0.05	CDC20,CENPQ,ELOVL6,FDFT1,FDPS,LDLR,TRIP13

## Sheet: ARday3vs1-demethylate-regulator
¬© 2000-2013 Ingenuity Systems, Inc. All rights reserved.
Upstream Regulator	Molecule Type	p-value of overlap	Target molecules in dataset	Mechanistic Network
HNF4A	transcription regulator	3.22e-05	ACLY,ACOX1,ACP6,ACVR1,ADCK3,AIMP1,AKR1B1,ALKBH7,APEH,APH1A,ARG2,ATP6V1H,BAG6,C11orf68,C11orf71,C22orf32,C8G,CCDC90B,CDK1,CEP95,CHMP4A,COMMD9,COQ10B,COX7A2L,CUX2,CYP51A1,DCAF11,DDX18,DLG4,ENC1,ERLIN1,EXO1,FBXL7,FEM1C,FEZF2,FKBP10,FKBPL,FXC1,GHITM,GRIK3,GTF2H1,GTPBP3,HIST1H2BD,HIST1H4A (includes others),HLA-C,HNRNPR,HYAL3,IGSF8,INADL,IPO13,KCNN2,L2HGDH,LPCAT3,MAP3K7,MDM2,MIS12,MLXIPL,MRPL3,MRPS12,M…
NUPR1	transcription regulator	5.36e-05	ALG8,ANK1,ANP32A,AP5M1,AURKA,BRI3BP,C3orf58,CNIH2,COQ10A,CYR61,CYSTM1,DIDO1,E2F8,EXO1,FBXO3,GINS1,GTSE1,HIST1H3A (includes others),HIST1H4A (includes others),IRS2,KIF2C,LMNB1,NAAA,NDRG1,NRSN2,NUP50,PFKFB3,RASAL2,RNF19B,SHCBP1,SPAG5,SPATS2L,SRSF1,STIL,STX3,TRIB1,UNC5B,ZNF512
miR-124-3p (and other miRNAs w/seed AAGGCAC)	mature microRNA	0.0006	ANKRD27,AP1M2,ARHGAP29,BDNF,CERS2,CHST14,DFFB,DLX2,ELF4,ELOVL1,GTPBP8,HES1,HYAL3,LMNB1,NEUROD1,OSBPL8,PLP2,SERP1,VAMP3,ZFP36L2
miR-129-5p (miRNAs w/seed UUUUUGC)	mature microRNA	0.00066	CAMTA1,FNDC3B,TP53INP1,ZFP91
NTRK1	kinase	0.000934	BDNF,DLG4,EGR4,SCN9A,WNT5A
DMRT1	transcription regulator	0.000937	E2F8,GJA3,HOXB7,HOXC4,MAPK1,NCOA2,OSBPL1A,PRKAR2A,VCL,VRK1
CYTH3	transporter	0.00159	ARF1,ARF6
PGR	ligand-dependent nuclear receptor	0.00175	ACOX1,ALDH1A3,CDK1,ENC1,IRS2,MYCN,NDRG1,NET1,NPC1,PFKFB3,SERPINB8,SRSF7,TGFB3,UCK2
CHEK2	kinase	0.0024	APAF1,KRAS,MDM2,TP73
FOXJ1	transcription regulator	0.00304	DLX2,FOXJ1,SPAG6
CYTH1	other	0.00463	ARF1,ARF6
ELAVL1	other	0.0055	ARG2,HMOX1,NCL,PTMA,RPS6,SLC25A11,SRSF7,TIA1
miR-1 (and other miRNAs w/seed GGAAUGU)	mature microRNA	0.00592	ARHGAP29,BDNF,BRI3BP,CERS2,H3F3A/H3F3B,HIST1H3A (includes others),ITGB4,KCNQ1,PTMA,PTPLAD1,RFT1,SERP1,TDP1,TPPP,WDR11,ZNF264
STK11	kinase	0.00663	ACP6,ACVR1,LTB,LUM,MMP17,MRPS15,NET1,PDGFRL,PHC2,STK17B,WNT5A
TCOF1	transporter	0.00714	ACVR2A,AKR1B1,EGLN3,GALK1,MFAP1,NDRG1,STMN3,THOC1
HRAS	enzyme	0.00827	ADRA2C,ALDH1A3,ARF6,AURKA,BTBD11,CALU,CDK1,CSRP2,FLRT2,HLA-C,HMOX1,ITGB4,KRAS,MAOB,MAPK1,MDM2,MYCN,MYL12B,POLR2G,PSMB9,RAD9A,RNF19B,RPS6,RSU1,SASH1,SERP1,SIVA1,SMAD4,SYN1,TG,TGFB3,TP73,TSLP,VCL
SERPINE2	other	0.00902	BDNF,GLI3
FOXE1	transcription regulator	0.00902	TG,WNT5A
MSI1	other	0.00902	HES1,NUMB
lomefloxacin	chemical drug	0.00902	HMOX1,MDM2
4-methylcatechol	chemical - endogenous mammalian	0.00902	BDNF,HMOX1
NADPH	chemical - endogenous mammalian	0.00902	CACNA1C,TP73
TFDP1	transcription regulator	0.00933	APAF1,ATM,CDK1,MYCN,TP73
NGF	growth factor	0.0105	ASIC2,BDNF,CDK1,DLG4,EGLN3,EGR4,HMOX1,HTT,LRRFIP1,MYCN,NEFM,SCN9A,TP73,WNT5A
E2F1	transcription regulator	0.0108	APAF1,ATM,AURKA,CDK1,CTNNBIP1,DCC,GINS1,HES1,HIST1H2BJ/HIST1H2BK,HIST1H4A (includes others),HNRNPR,IRS2,MAP3K14,MDM2,MFAP1,MYCN,NCL,PSMB9,SIVA1,SRSF1,TOP2B,TP53INP1,TP73
HSPA9	other	0.0134	MDM2,MYCN,NAV2
CP-55940	chemical reagent	0.0134	DCC,MAP2K1,MDM2,XRCC5,YWHAZ
TAP1	transporter	0.0146	HLA-C,PSMB9
Hoxc9	other	0.0146	GLI3,HOXD11
LMX1A	transcription regulator	0.0146	CORIN,HES1
TAPBP	transporter	0.0146	HLA-C,HLA-E
haloperidol	chemical drug	0.0153	BDNF,DLG4,HMGCR,KRAS,PRKAR2A,PTMA,RASGRF1,WNT5A
Sos	group	0.0156	ACOX1,ALDH1A3,CLIP1,DEDD,FLRT2,HIPK3,HMOX1,IRS2,KRAS,NET1,PTH1R,RAPGEF3,TBL1X,TPD52,YWHAZ
K-252	chemical - kinase inhibitor	0.0165	BDNF,MYCN,NDRG1
CD 437	chemical drug	0.0169	AKR1B1,ARF1,COX7A2L,GHSR,HLA-C,INO80B,KIF2C,NDUFS5,PLP2,POLR2G,PRICKLE4,PURB,SUMO1,UQCRC2,YWHAZ
topotecan	chemical drug	0.0174	AURKA,CAMTA1,EFNB1,HLA-E,MDM2,MYCN,OSBPL8,PHC2,SFPQ,SIVA1,VCL
ATP7B	transporter	0.0186	ACLY,CYP51A1,HMGCR,SHCBP1,SMC2
LIN28A	other	0.0201	CDK1,KRAS,TIA1
HAND2	transcription regulator	0.0201	GLI3,HOXD11,UFD1L
ACACB	enzyme	0.0201	ACLY,HMGCR,MLXIPL
PLAGL1	transcription regulator	0.0201	APAF1,RASGRF1,SORD
GLI3	transcription regulator	0.0206	DLX2,EMX2,HOXD11,MYCN,WNT5A
phorbol 12,13-didecanoate	chemical toxicant	0.0212	CDK1,KCNN2,PTH1R,TP73
SREBF2	transcription regulator	0.0212	ACLY,CYP51A1,HMGCR,HSD17B1,IRS2,NEUROD1,TMEM97
HOXD9	transcription regulator	0.0214	GLI3,HOXD11
TP53INP1	other	0.0214	MDM2,TP53INP1
SLC6A2	transporter	0.0214	CLSTN1,DLG4
CAMK2A	kinase	0.0214	BDNF,DLG4
IKZF1	transcription regulator	0.023	C1QTNF1,FLT3,HES1,OPRK1,PREP,PTH1R,SASH1,SH3BP5,VIPR1
cobalt chloride	chemical reagent	0.0254	APAF1,BDNF,BHLHE41,HMOX1,MDM2,NDRG1
nitroprusside	chemical drug	0.0274	BDNF,HMOX1,MDM2,OPRK1,ZFP91
L-type Calcium Channel	complex	0.0292	ANKH,BDNF
PRKDC	kinase	0.0292	ATM,MDM2
H2AFZ	other	0.0292	AGPAT2,RPS6
cysteamine	chemical drug	0.0292	BDNF,HMOX1
ERBB2	kinase	0.0294	AURKA,CDK1,ETV5,FAM134B,GALNT3,GINS1,HEPH,HES1,HIST1H4A (includes others),KIFC3,LAMB1,LRRFIP1,LUM,MDM2,MLXIP,MYCN,NCAPG,NDRG1,NET1,PFKFB3,PINK1,PRIM1,PSMB9,RAB18,SERP1,SMC2,SPAG5,SPINT1,STK17B,STMN3,TPD52,VCL,WNT5A,ZFP36L2
tert-butyl-hydroquinone	chemical reagent	0.0316	FLRT2,HMOX1,PALLD,PCDH8,SMAD4,WNT5A,ZFP36L2
camptothecin	chemical toxicant	0.0321	APAF1,ARL4A,ATM,AURKA,C11orf68,CDK1,ENC1,FNDC3B,GNG7,H3F3A/H3F3B,HIST1H3A (includes others),HLA-C,HLA-DQB1,HLA-E,MBOAT7,MDM2,NCL,NFKBIE,PINK1,PPIA,PSMB9,PTGER2,RNGTT,RSU1,SIVA1,STAMBP,STK17B,STK38L,TBL1X,TLK1,TP53INP1,TP73,TRIB1
NLRC5	other	0.0329	HLA-C,HLA-E,PSMB9
miR-23a-3p (and other miRNAs w/seed UCACAUU)	mature microRNA	0.0329	HES1,LMNB1,SMAD4
PTGES	enzyme	0.0354	CXCL14,ITGB4,NBN,PTMA,RPS19
NLRP12	other	0.0372	HLA-C,HLA-E,HLA-J,MAP3K14
Cyclin A	group	0.0379	CDK1,HIST1H4A (includes others)
oleanolic acid	chemical - endogenous non-mammalian	0.0379	AKR1B1,HMOX1
HINFP	transcription regulator	0.0379	ATM,HIST1H4A (includes others)
FOXD1	transcription regulator	0.0379	FOXJ1,PRKAR1A
BRD7	transcription regulator	0.0379	MDM2,NDRG1
NFIB	transcription regulator	0.0379	EFNB1,FOXJ1
LHX2	transcription regulator	0.038	BDNF,NEUROD1,ROBO3
HOXB9	transcription regulator	0.038	GLI3,HOXD11,NRG2
FBN1	other	0.038	COL4A2,CYR61,TGFBR2
DETA-NONOate	chemical reagent	0.0384	HMGCR,HMOX1,MICA,PRKG1,TP73
guanosine	chemical - endogenous mammalian	0.0399	HMOX1
dichlorvos	chemical toxicant	0.0399	PPIA
Ca2 ATPase	group	0.0399	TP73
Ahr-aryl hydrocarbon	complex	0.0399	MDM2
MAB21L1	other	0.0399	FOXE3
NOTCH2NL	other	0.0399	HES1
FMOD	other	0.0399	LUM
SPRED1	other	0.0399	KRAS
uridine triacetate	chemical drug	0.0399	BDNF
RHOBTB2	enzyme	0.0399	BRMS1
FXN	kinase	0.0399	ACLY
REEP5	transporter	0.0399	TOP2B
FOXD2	transcription regulator	0.0399	PRKAR1A
TTL	enzyme	0.0399	CLIP1
CYTH2	other	0.0399	ARF6
RBM15	other	0.0399	HES1
SNORD21	other	0.0399	HLA-C
GABARAPL1	other	0.0399	OPRK1
ARHGAP24	other	0.0399	ITGB4
ALS2CR8	transcription regulator	0.0399	BDNF
IPCEF1	enzyme	0.0399	ARF6
SPAST	enzyme	0.0399	EMX2
ESX1	transcription regulator	0.0399	KRAS
CBF/CDC2	other	0.0399	CDK1
CADPS2	other	0.0399	BDNF
DRAM1	other	0.0399	VRK1
Raet1a	other	0.0399	HLA-C
FERD3L	transcription regulator	0.0399	HES1
PCGF6	transcription regulator	0.0399	C16orf5
GABRA5	ion channel	0.0399	BDNF
COG7	transporter	0.0399	BET1L
FANCG	other	0.0399	HES1
FANCL	enzyme	0.0399	HES1
FANCF	other	0.0399	HES1
BSN	other	0.0399	BDNF
PDIA4	enzyme	0.0399	TG
MAT2B	enzyme	0.0399	HMOX1
HIPK1	kinase	0.0399	MDM2
UBD	other	0.0399	PSMB9
ADARB1	enzyme	0.0399	PRPS1
GRPR	G-protein coupled receptor	0.0399	BDNF
CACNB2	ion channel	0.0399	CACNA1C
MOS	kinase	0.0399	CDK1
miR-495-3p (and other miRNAs w/seed AACAAAC)	mature microRNA	0.0399	ONECUT1
miR-18a-3p (miRNAs w/seed CUGCCCU)	mature microRNA	0.0399	KRAS
miR-802 (miRNAs w/seed AGUAACA)	mature microRNA	0.0399	MECP2
miR-383-5p (miRNAs w/seed AGAUCAG)	mature microRNA	0.0399	NEUROD1
SALL3	other	0.0399	NEFM
HCN1	ion channel	0.0399	BDNF
3,4-diaminopyridine	chemical drug	0.0399	BDNF
Raet1d/Raet1e	other	0.0399	HLA-C
RAD50	enzyme	0.0399	NBN
AURKAIP1	enzyme	0.0399	AURKA
PCGF1	other	0.0399	STAMBP
LRRN1	other	0.0399	MYCN
CTNNA1	other	0.0399	VCL
GRIN2A	ion channel	0.0399	BDNF
MAT2A	enzyme	0.0399	HMOX1
SUPT4H1	transcription regulator	0.0399	HTT
DYNC1H1	peptidase	0.0399	HTT
FANCE	other	0.0399	HES1
FDFT1	enzyme	0.0399	HMGCR
M6PR	transporter	0.0399	NPC1
GRID2	ion channel	0.0399	CDK1
CYFIP2	other	0.0399	KRAS
SPRY4	other	0.0399	ETV5
MATN3	other	0.0399	MATN4
KLK5	peptidase	0.0399	TSLP
DFFA	enzyme	0.0399	DFFB
ethylketocyclazocine	chemical drug	0.0399	OPRK1
EMD 61753	chemical drug	0.0399	OPRK1
lamotrigine	chemical drug	0.0399	BDNF
atomoxetine	chemical drug	0.0399	BDNF
benzo(a)pyrene-3,6-quinone	chemical toxicant	0.0399	HMOX1
tetramethoxynordihydroguaiaretic acid	chemical drug	0.0399	CDK1
chlorophyllin	chemical toxicant	0.0399	HMOX1
N-acetylserotonin	chemical - endogenous mammalian	0.0399	BDNF
aripiprazole	chemical drug	0.0399	BDNF
Phe-Pro-Arg-chloromethyl ketone	chemical - protease inhibitor	0.0399	HMOX1
salvinorin a	chemical drug	0.0399	OPRK1
ampelopsin	chemical - endogenous non-mammalian	0.0399	HMOX1
nalfurafine	chemical drug	0.0399	OPRK1
Fe3+	chemical - endogenous mammalian	0.0399	HMGCR
PTTG1	transcription regulator	0.041	ATM,MDM2,SUMO1,TLK1
metribolone	chemical reagent	0.0456	ACLY,ANKH,GTSE1,HMGCR,ITGB4,KCNN2,MYL12B,NDRG1,SORD,TPD52
PBRM1	other	0.0474	CDK1,MDM2
YWHAQ	other	0.0474	APAF1,TP73
SLC18A2	transporter	0.0474	CLSTN1,DLG4
miR-101-3p (and other miRNAs w/seed ACAGUAC)	mature microRNA	0.0474	ATM,MYCN
NCSTN	peptidase	0.0474	APH1A,HES1
SLC30A3	transporter	0.0474	BDNF,DLG4
panobinostat	chemical drug	0.0492	CDK1,FLT3,YWHAZ
NF1	other	0.0492	KRAS,NCL,RPS19
Hsp90	group	0.0493	APAF1,CDK1,MAP3K7,RPS6
pimagedine	chemical drug	0.0493	HMOX1,LAMB1,MDM2,SLC22A3

## Sheet: ARday3vs1-demethylated-pathway
¬© 2000-2013 Ingenuity Systems, Inc. All rights reserved.
Ingenuity Canonical Pathways	-log(p-value)	Ratio	Molecules
ATM Signaling	4.08	0.164	SMC2,TP73,RAD9A,MDM2,TLK1,TDP1,BRAT1,CDK1,ATM,NBN
GŒ±s Signaling	2.96	0.0992	AVPR2,MAPK1,VIPR1,RYR3,OPRK1,PTH1R,PRKAR2A,RAPGEF3,PTGER2,MAP2K1,GNG7,PRKAR1A
PPARŒ±/RXRŒ± Activation	2.89	0.0838	MAP3K14,MAPK1,NFKBIE,ACOX1,ACVR1,PRKAR2A,KRAS,TGFBR2,MAP3K7,TGFB3,PRKAA2,SMAD4,MED24,MAP2K1,ACVR2A,PRKAR1A
TGF-Œ≤ Signaling	2.85	0.112	TGFBR2,MAPK1,MAP3K7,ACVR1,TGFB3,SMAD4,KRAS,HOXC9,MAP2K1,ACVR2A
DNA Double-Strand Break Repair by Non-Homologous End Joining	2.78	0.211	WRN,XRCC5,ATM,NBN
Pyridoxal 5'-phosphate Salvage Pathway	2.57	0.111	MAPK1,PRKAA2,LIMK2,PNPO,HIPK1,MAP2K1,CDK1,ACVR2A
Granzyme B Signaling	2.54	0.25	APAF1,DFFB,LMNB1,DFFA
Molecular Mechanisms of Cancer	2.46	0.0635	FZD10,ARHGEF12,MAPK1,NFKBIE,ARHGEF7,PRKAR2A,APAF1,RAPGEF3,KRAS,ARHGEF17,MDM2,AURKA,NBN,TGFBR2,SYNGAP1,MAP3K7,APH1A,RASGRF1,TGFB3,SMAD4,MAP2K1,ATM,WNT5A,PRKAR1A
Netrin Signaling	2.43	0.105	PRKG1,RYR3,UNC5B,PRKAR2A,DCC,PRKAR1A
Cell Cycle: G2/M DNA Damage Checkpoint Regulation	2.21	0.125	TOP2B,YWHAZ,MDM2,RPRM,CDK1,ATM
BMP signaling pathway	2.17	0.1	MAPK1,MAP3K7,PRKAR2A,SMAD4,KRAS,HOXC9,MAP2K1,PRKAR1A
Glucocorticoid Receptor Signaling	2.17	0.0646	MAP3K14,MAPK1,NFKBIE,HSPA9,KRAS,TAF9B,TGFBR2,POLR2G,NCOA2,MAP3K7,VIPR1,SUMO1,FKBP4,PRKAA2,TGFB3,SMAD4,GTF2H1,MAP2K1,ATM
Mitochondrial Dysfunction	2.16	0.069	NDUFS5,MAOB,UQCR11,APH1A,COX10,NDUFV3,NDUFB7,UQCRC2,LRRK2,COX7A2L,NDUFA2,PINK1
Apoptosis Signaling	2.14	0.0947	MAP3K14,MAPK1,NFKBIE,APAF1,DFFB,KRAS,MAP2K1,CDK1,DFFA
Oleate Biosynthesis II (Animals)	2	0.167	SCD5,UFSP1,PTPRT
Estrogen Receptor Signaling	1.97	0.0809	POLR2G,H3F3A/H3F3B,MED20,NCOA2,MAPK1,GTF2H1,KRAS,RBFOX2,MAP2K1,MED24,TAF9B
Regulation of IL-2 Expression in Activated and Anergic T Lymphocytes	1.93	0.0899	TGFBR2,MAPK1,NFKBIE,TGFB3,SMAD4,KRAS,MALT1,MAP2K1
IGF-1 Signaling	1.88	0.0857	MAPK1,YWHAZ,PRKAR2A,IRS2,KRAS,CYR61,MAP2K1,ATM,PRKAR1A
CD27 Signaling in Lymphocytes	1.86	0.105	MAP3K14,SIVA1,MAP3K7,NFKBIE,APAF1,MAP2K1
Galactose Degradation I (Leloir Pathway)	1.85	0.125	GALK2,GALK1
tRNA Charging	1.81	0.0617	EARS2,MARS2,AARS2,AARS,VARS
Salvage Pathways of Pyrimidine Ribonucleotides	1.78	0.0784	MAPK1,PRKAA2,LIMK2,UCK2,HIPK1,MAP2K1,CDK1,ACVR2A
Antiproliferative Role of TOB in T Cell Signaling	1.76	0.154	TGFBR2,MAPK1,TGFB3,SMAD4
Mechanisms of Viral Exit from Host Cells	1.72	0.111	CHMP4A,VPS25,CHMP4B,LMNB1,CHMP3
CDK5 Signaling	1.7	0.0851	MAPK1,BDNF,LAMB1,PRKAR2A,PPP1R12A,KRAS,MAP2K1,PRKAR1A
Melanoma Signaling	1.64	0.109	MAPK1,MDM2,KRAS,MAP2K1,ATM
LPS-stimulated MAPK Signaling	1.63	0.0854	MAP3K14,MAPK1,MAP3K7,NFKBIE,KRAS,MAP2K1,ATM
Pancreatic Adenocarcinoma Signaling	1.62	0.075	TGFBR2,HMOX1,MAPK1,TGFB3,SMAD4,MDM2,KRAS,MAP2K1,ATM
Colorectal Cancer Metastasis Signaling	1.61	0.062	FZD10,MAPK1,MSH3,PRKAR2A,KRAS,GNG7,TGFBR2,TGFB3,DCC,SMAD4,PTGER2,MAP2K1,MMP17,PRKAR1A,ATM,WNT5A
Sonic Hedgehog Signaling	1.6	0.121	GLI3,PRKAR2A,CDK1,PRKAR1A
Type I Diabetes Mellitus Signaling	1.6	0.075	MAP3K14,MAPK1,HLA-E,HLA-C,MAP3K7,NFKBIE,APAF1,HLA-DQB1,CPE
Huntington's Disease Signaling	1.59	0.0625	NEUROD1,MAPK1,BDNF,PACSIN1,HSPA9,APAF1,DNM3,GNG7,TAF9B,POLR2G,HTT,VAMP3,DLG4,BET1L,ATM
Putrescine Degradation III	1.57	0.1	MAOB,ALDH1A3,ALDH7A1
ErbB4 Signaling	1.54	0.0896	NRG2,MAPK1,APH1A,KRAS,MAP2K1,ATM
Chronic Myeloid Leukemia Signaling	1.52	0.0762	TGFBR2,MAPK1,TGFB3,SMAD4,MDM2,KRAS,MAP2K1,ATM
Tryptophan Degradation X (Mammalian, via Tryptamine)	1.51	0.103	MAOB,ALDH1A3,ALDH7A1
4-1BB Signaling in T Lymphocytes	1.51	0.111	MAP3K14,MAPK1,NFKBIE,MAP2K1
Insulin Receptor Signaling	1.47	0.0704	ASIC2,MAPK1,PRKAR2A,PPP1R12A,IRS2,KRAS,ACLY,MAP2K1,ATM,PRKAR1A
CD40 Signaling	1.45	0.0857	MAP3K14,MAPK1,MAP3K7,NFKBIE,MAP2K1,ATM
DNA damage-induced 14-3-3œÉ Signaling	1.45	0.143	RAD9A,CDK1,ATM
Breast Cancer Regulation by Stathmin1	1.44	0.0628	ARHGEF12,MAPK1,ARHGEF7,PRKAR2A,ARHGEF17,KRAS,LIMK2,CDK1,GNG7,PPP1R12A,MAP2K1,PRKAR1A,ATM
Triacylglycerol Biosynthesis	1.42	0.087	AGPAT2,PPAP2B,LPPR2,ELOVL1
Acetyl-CoA Biosynthesis III (from Citrate)	1.41	0.125	ACLY
Sorbitol Degradation I	1.41	0.2	SORD
Germ Cell-Sertoli Cell Junction Signaling	1.4	0.0671	TGFBR2,MAP3K14,MAPK1,MAP3K7,PPAP2B,TGFB3,KRAS,MTMR2,LIMK2,MAP2K1,ATM
Paxillin Signaling	1.38	0.0721	ARF1,ARF6,MAPK1,ARHGEF7,KRAS,VCL,ITGB4,ATM
Sertoli Cell-Sertoli Cell Junction Signaling	1.37	0.0615	MAP3K14,PRKG1,MAPK1,MAP3K7,PPAP2B,PRKAR2A,TGFB3,KRAS,MTMR2,MAGI2,MAP2K1,PRKAR1A
Integrin Signaling	1.36	0.0628	ARF6,WIPF1,ARF1,MAPK1,MYL12B,ARHGEF7,PPP1R12A,TSPAN2,KRAS,ITGB4,VCL,MAP2K1,ATM
Aryl Hydrocarbon Receptor Signaling	1.34	0.0621	ALDH1L2,NCOA2,MAPK1,TP73,ALDH1A3,APAF1,TGFB3,MDM2,ALDH7A1,ATM
IL-10 Signaling	1.31	0.0769	HMOX1,MAP3K14,MAPK1,MAP3K7,NFKBIE,ARG2
Agrin Interactions at Neuromuscular Junction	1.31	0.087	GABPB1,NRG2,MAPK1,ARHGEF7,LAMB1,KRAS
GDNF Family Ligand-Receptor Interactions	1.31	0.0822	DOK4,MAPK1,IRS2,KRAS,MAP2K1,ATM
FAK Signaling	1.3	0.0693	MAPK1,ARHGEF7,KRAS,VCL,TNS1,MAP2K1,ATM
Cardiac Hypertrophy Signaling	1.29	0.0574	MAP3K14,MAPK1,PRKAR2A,CACNA1C,KRAS,GNG7,TGFBR2,MAP3K7,MYL12B,TGFB3,ADRA2C,MAP2K1,PRKAR1A,ATM
Factors Promoting Cardiogenesis in Vertebrates	1.28	0.0745	TGFBR2,FZD10,MAP3K7,ACVR1,TGFB3,SMAD4,ACVR2A
Neuregulin Signaling	1.25	0.0686	ERBB2IP,NRG2,MAPK1,DLG4,RPS6,KRAS,MAP2K1
PAK Signaling	1.25	0.066	MAPK1,MYL12B,ARHGEF7,KRAS,LIMK2,MAP2K1,ATM
Dopamine Degradation	1.23	0.0811	MAOB,ALDH1A3,ALDH7A1
Lymphotoxin Œ≤ Receptor Signaling	1.23	0.082	MAP3K14,MAPK1,APAF1,LTB,ATM
Notch Signaling	1.23	0.093	DTX4,APH1A,NUMB,HES1
ERK/MAPK Signaling	1.22	0.0583	MYCN,ELF4,H3F3A/H3F3B,MAPK1,YWHAZ,PRKAR2A,PPP1R12A,KRAS,RAPGEF3,MAP2K1,ATM,PRKAR1A
IL-17 Signaling	1.21	0.0811	MAP3K14,MAPK1,MAP3K7,KRAS,MAP2K1,ATM
Thrombopoietin Signaling	1.2	0.0794	MAPK1,IRS2,KRAS,MAP2K1,ATM
Role of CHK Proteins in Cell Cycle Checkpoint Control	1.2	0.0877	RAD9A,TLK1,CDK1,ATM,NBN
IL-1 Signaling	1.19	0.0654	MAP3K14,MAPK1,MAP3K7,NFKBIE,PRKAR2A,GNG7,PRKAR1A
Tumoricidal Function of Hepatic Natural Killer Cells	1.19	0.125	APAF1,DFFB,DFFA
Leptin Signaling in Obesity	1.17	0.0723	MAPK1,PRKAR2A,GHSR,MAP2K1,ATM,PRKAR1A
Thyroid Cancer Signaling	1.16	0.0952	MAPK1,BDNF,KRAS,MAP2K1
Neuroprotective Role of THOP1 in Alzheimer's Disease	1.16	0.0741	HLA-E,HLA-C,PRKAR2A,PRKAR1A
ErbB2-ErbB3 Signaling	1.15	0.0833	NRG2,MAPK1,KRAS,MAP2K1,ATM
p53 Signaling	1.15	0.0729	TP53INP1,TP73,ADCK3,APAF1,MDM2,RPRM,ATM
AMPK Signaling	1.14	0.0539	PFKFB3,MAPK1,PRKAA2,PRKAR2A,ADRA2C,IRS2,HMGCR,ATM,PRKAR1A
G-Protein Coupled Receptor Signaling	1.13	0.0551	MAPK1,NFKBIE,PRKAR2A,RAPGEF3,KRAS,SYNGAP1,AVPR2,VIPR1,OPRK1,PTH1R,ADRA2C,PTGER2,MAP2K1,PRKAR1A,ATM
Choline Degradation I	1.12	0.143	ALDH7A1
Formaldehyde Oxidation II (Glutathione-dependent)	1.12	0.1	ESD
Mouse Embryonic Stem Cell Pluripotency	1.11	0.0707	FZD10,MAPK1,MAP3K7,SMAD4,KRAS,MAP2K1,ATM
Induction of Apoptosis by HIV1	1.1	0.0769	MAP3K14,NFKBIE,APAF1,DFFB,DFFA
PKCŒ∏ Signaling in T Lymphocytes	1.08	0.0559	MAP3K14,MAPK1,MAP3K7,NFKBIE,KRAS,MALT1,HLA-DQB1,ATM
Histamine Degradation	1.05	0.069	ALDH1A3,ALDH7A1
Cytotoxic T Lymphocyte-mediated Apoptosis of Target Cells	1.04	0.0706	HLA-E,HLA-C,APAF1,DFFB,HLA-DQB1,DFFA
HGF Signaling	1.04	0.0667	MAP3K14,ELF4,MAPK1,MAP3K7,KRAS,MAP2K1,ATM
Synaptic Long Term Potentiation	1.03	0.062	MAPK1,PRKAR2A,CACNA1C,PPP1R12A,KRAS,RAPGEF3,MAP2K1,PRKAR1A
Estrogen-Dependent Breast Cancer Signaling	1.03	0.0694	MAPK1,KRAS,HSD17B1,HSD17B8,ATM
Role of JAK1 and JAK3 in Œ≥c Cytokine Signaling	1.03	0.0746	MAPK1,IRS2,KRAS,TSLP,ATM
Neuropathic Pain Signaling In Dorsal Horn Neurons	1.02	0.0648	KCNN1,KCNN2,MAPK1,BDNF,PRKAR2A,ATM,PRKAR1A
Antiproliferative Role of Somatostatin Receptor 2	1.01	0.0704	MAPK1,KRAS,MAP2K1,GNG7,ATM
IL-17A Signaling in Airway Cells	1.01	0.0694	MAPK1,MAP3K7,NFKBIE,MAP2K1,ATM
Prostate Cancer Signaling	0.999	0.0612	MAPK1,NFKBIE,MDM2,KRAS,MAP2K1,ATM
DNA Double-Strand Break Repair by Homologous Recombination	0.994	0.118	ATM,NBN
Colanic Acid Building Blocks Biosynthesis	0.994	0.0556	GALK2,GALK1
Fatty Acid Œ±-oxidation	0.994	0.0952	ALDH1A3,ALDH7A1
Hypoxia Signaling in the Cardiovascular System	0.963	0.0758	SUMO1,NFKBIE,UBE2V2,MDM2,ATM
Melanocyte Development and Pigmentation Signaling	0.961	0.0659	MAPK1,PRKAR2A,KRAS,MAP2K1,ATM,PRKAR1A
Autoimmune Thyroid Disease Signaling	0.96	0.0656	HLA-E,HLA-C,HLA-DQB1,TG
PRPP Biosynthesis I	0.949	0.143	PRPS1
Thyronamine and Iodothyronamine Metabolism	0.949	0.0769	DIO3
Thyroid Hormone Metabolism I (via Deiodination)	0.949	0.0769	DIO3
S-adenosyl-L-methionine Biosynthesis	0.949	0.125	MAT2B
Telomere Extension by Telomerase	0.943	0.118	XRCC5,NBN
TR/RXR Activation	0.943	0.0625	NCOA2,NXPH2,MDM2,THRA,DIO3,ATM
Œ±-Adrenergic Signaling	0.925	0.0571	MAPK1,PRKAR2A,KRAS,MAP2K1,GNG7,PRKAR1A
Erythropoietin Signaling	0.922	0.0641	MAPK1,NFKBIE,KRAS,MAP2K1,ATM
Neurotrophin/TRK Signaling	0.922	0.0667	MAPK1,BDNF,KRAS,MAP2K1,ATM
Cellular Effects of Sildenafil (Viagra)	0.91	0.0544	KCNN1,KCNN2,PRKG1,MYL12B,PRKAR2A,CACNA1C,PPP1R12A,PRKAR1A
RANK Signaling in Osteoclasts	0.908	0.0632	MAP3K14,MAPK1,MAP3K7,NFKBIE,MAP2K1,ATM
Mismatch Repair in Eukaryotes	0.896	0.0833	MSH3,EXO1
Oxidative Ethanol Degradation III	0.896	0.05	ALDH1A3,ALDH7A1
GNRH Signaling	0.896	0.0533	MAP3K14,MAPK1,MAP3K7,PRKAR2A,DNM3,KRAS,MAP2K1,PRKAR1A
Wnt/Œ≤-catenin Signaling	0.892	0.0575	TGFBR2,FZD10,APPL2,MAP3K7,ACVR1,TGFB3,DKKL1,MDM2,ACVR2A,WNT5A
G Beta Gamma Signaling	0.891	0.0513	MAPK1,PRKAR2A,KRAS,KCNJ6,GNG7,PRKAR1A
Renin-Angiotensin Signaling	0.89	0.056	MAPK1,PRKAR2A,KRAS,PTGER2,MAP2K1,ATM,PRKAR1A
Chemokine Signaling	0.882	0.0685	MAPK1,PPP1R12A,KRAS,LIMK2,MAP2K1
Role of NANOG in Mammalian Embryonic Stem Cell Pluripotency	0.875	0.0614	FZD10,MAPK1,SMAD4,KRAS,MAP2K1,WNT5A,ATM
CREB Signaling in Neurons	0.869	0.0493	POLR2G,MAPK1,GRID2,GRIK3,PRKAR2A,KRAS,MAP2K1,GNG7,ATM,PRKAR1A
TWEAK Signaling	0.866	0.0789	MAP3K14,NFKBIE,APAF1
Amyloid Processing	0.864	0.0714	MAPK1,APH1A,PRKAR2A,PRKAR1A
Melatonin Signaling	0.863	0.0641	MAPK1,RORA,PRKAR2A,MAP2K1,PRKAR1A
Renal Cell Carcinoma Signaling	0.863	0.0676	MAPK1,EGLN3,KRAS,MAP2K1,ATM
Corticotropin Releasing Hormone Signaling	0.846	0.0515	CRHR2,GLI3,MAPK1,BDNF,PRKAR2A,MAP2K1,PRKAR1A
Androgen Signaling	0.846	0.0486	POLR2G,NCOA2,MAPK1,PRKAR2A,GTF2H1,GNG7,PRKAR1A
PEDF Signaling	0.845	0.0641	MAPK1,BDNF,NFKBIE,KRAS,ATM
CNTF Signaling	0.842	0.0727	MAPK1,KRAS,MAP2K1,ATM
Semaphorin Signaling in Neurons	0.842	0.0769	ARHGEF12,MAPK1,DPYSL4,LIMK2
Endometrial Cancer Signaling	0.842	0.0702	MAPK1,KRAS,MAP2K1,ATM
Ovarian Cancer Signaling	0.842	0.0563	FZD10,MAPK1,PRKAR2A,KRAS,MAP2K1,WNT5A,ATM,PRKAR1A
Oncostatin M Signaling	0.838	0.0857	MAPK1,KRAS,MAP2K1
Heme Degradation	0.833	0.0909	HMOX1
Geranylgeranyldiphosphate Biosynthesis	0.833	0.125	COX10
Melatonin Degradation II	0.833	0.0833	MAOB
Arginine Degradation I (Arginase Pathway)	0.833	0.0769	ARG2
Molybdenum Cofactor Biosynthesis	0.833	0.0667	MOCS2
Xenobiotic Metabolism Signaling	0.823	0.0502	MAP3K14,MAPK1,KRAS,ESD,HS3ST3B1,HMOX1,MAOB,ALDH1L2,MAP3K7,ALDH1A3,SUMO1,CHST13,MAP2K1,ATM,ALDH7A1
IL-2 Signaling	0.821	0.069	MAPK1,KRAS,MAP2K1,ATM
Human Embryonic Stem Cell Pluripotency	0.816	0.051	TGFBR2,FZD10,BDNF,ACVR1,TGFB3,SMAD4,WNT5A,ATM
Cardiomyocyte Differentiation via BMP Receptors	0.812	0.1	MAP3K7,SMAD4
Ethanol Degradation IV	0.812	0.069	ALDH1A3,ALDH7A1
Superpathway of Geranylgeranyldiphosphate Biosynthesis I (via Mevalonate)	0.812	0.0556	COX10,HMGCR
IL-17A Signaling in Fibroblasts	0.811	0.075	MAPK1,MAP3K7,NFKBIE
Noradrenaline and Adrenaline Degradation	0.811	0.0577	MAOB,ALDH1A3,ALDH7A1
NF-Œ∫B Activation by Viruses	0.809	0.061	MAP3K14,MAPK1,NFKBIE,KRAS,ATM
CCR3 Signaling in Eosinophils	0.804	0.0551	MAPK1,PPP1R12A,KRAS,LIMK2,MAP2K1,GNG7,ATM
Role of IL-17A in Arthritis	0.8	0.0635	MAPK1,NFKBIE,MAP2K1,ATM
PPAR Signaling	0.795	0.0571	MAP3K14,MAPK1,MAP3K7,NFKBIE,KRAS,MAP2K1
Axonal Guidance Signaling	0.794	0.0449	FZD10,ARHGEF12,MAPK1,BDNF,ARHGEF7,UNC5B,PRKAR2A,LIMK2,KRAS,ROBO3,GNG7,WIPF1,GLI3,MYL12B,EFNB1,DCC,SEMA4B,MAP2K1,PRKAR1A,ATM,WNT5A
FLT3 Signaling in Hematopoietic Progenitor Cells	0.792	0.0658	MAPK1,FLT3,KRAS,MAP2K1,ATM
NRF2-mediated Oxidative Stress Response	0.78	0.0521	HMOX1,MAPK1,MAP3K7,UBE2K,DNAJC13,KRAS,PTPLAD1,MAP2K1,ENC1,ATM
Role of NFAT in Cardiac Hypertrophy	0.78	0.0483	TGFBR2,MAPK1,MAP3K7,PRKAR2A,TGFB3,KRAS,MAP2K1,GNG7,ATM,PRKAR1A
Type II Diabetes Mellitus Signaling	0.777	0.0435	MAP3K14,MAPK1,MAP3K7,NFKBIE,PRKAA2,IRS2,ATM
IL-6 Signaling	0.777	0.0565	MAP3K14,MAPK1,MAP3K7,NFKBIE,KRAS,MAP2K1,ATM
GADD45 Signaling	0.775	0.0909	CDK1,ATM
GŒ±12/13 Signaling	0.764	0.0556	TEC,MAPK1,MYL12B,NFKBIE,KRAS,MAP2K1,ATM
Cdc42 Signaling	0.762	0.0508	WIPF1,MAPK1,HLA-E,HLA-C,MYL12B,PPP1R12A,LIMK2,HLA-DQB1,CLIP1
Regulation of Cellular Mechanics by Calpain Protease	0.76	0.0556	MAPK1,KRAS,VCL,CDK1
Antigen Presentation Pathway	0.76	0.075	PSMB9,HLA-E,HLA-C
T Cell Receptor Signaling	0.751	0.055	TEC,MAPK1,KRAS,MALT1,MAP2K1,ATM
Lysine Degradation II	0.744	0.0526	ALDH7A1
Lysine Degradation V	0.744	0.0357	ALDH7A1
Acute Myeloid Leukemia Signaling	0.742	0.061	MAPK1,FLT3,KRAS,MAP2K1,ATM
Glutamate Receptor Signaling	0.741	0.058	GRID2,GRIK3,DLG4,GNG7
P2Y Purigenic Receptor Signaling Pathway	0.738	0.0507	MAPK1,PRKAR2A,KRAS,MAP2K1,GNG7,ATM,PRKAR1A
April Mediated Signaling	0.736	0.0698	MAP3K14,MAPK1,NFKBIE
Estrogen Biosynthesis	0.736	0.0612	HSD17B1,CYP51A1,HSD17B8
Signaling by Rho Family GTPases	0.734	0.0474	WIPF1,ARHGEF12,MAPK1,MYL12B,ARHGEF7,PPP1R12A,ARHGEF17,LIMK2,MAP2K1,CLIP1,GNG7,ATM
Nitric Oxide Signaling in the Cardiovascular System	0.726	0.0505	PRKG1,PRKAR2A,CACNA1C,ATM,PRKAR1A
GŒ±i Signaling	0.726	0.053	MAPK1,OPRK1,PRKAR2A,ADRA2C,KRAS,GNG7,PRKAR1A
Amyotrophic Lateral Sclerosis Signaling	0.723	0.0508	GRID2,GRIK3,NEFM,APAF1,CACNA1C,ATM
Myc Mediated Apoptosis Signaling	0.723	0.0667	YWHAZ,APAF1,KRAS,ATM
Role of PKR in Interferon Induction and Antiviral Response	0.691	0.0652	MAP3K7,NFKBIE,APAF1
B Cell Activating Factor Signaling	0.691	0.0667	MAP3K14,MAPK1,NFKBIE
Actin Cytoskeleton Signaling	0.677	0.0462	ARHGEF12,MAPK1,MYL12B,ARHGEF7,PPP1R12A,KRAS,LIMK2,VCL,MAP2K1,SSH1,ATM
Maturity Onset Diabetes of Young (MODY) Signaling	0.676	0.0645	NEUROD1,CACNA1C
Polyamine Regulation in Colon Cancer	0.676	0.069	OAZ1,KRAS
Urea Cycle	0.673	0.05	ARG2
Arginine Degradation VI (Arginase 2 Pathway)	0.673	0.0625	ARG2
Thioredoxin Pathway	0.673	0.125	NXN
Ceramide Degradation	0.673	0.0714	NAAA
Zymosterol Biosynthesis	0.673	0.0455	CYP51A1
HIF1Œ± Signaling	0.671	0.0556	MAPK1,EGLN3,MDM2,KRAS,MMP17,ATM
Rac Signaling	0.671	0.0492	MAPK1,KRAS,LIMK2,MAP2K1,ATM,ANK1
IL-15 Signaling	0.67	0.0597	MAPK1,KRAS,MAP2K1,ATM
Cell Cycle: G1/S Checkpoint Regulation	0.67	0.0606	TGFB3,SMAD4,MDM2,ATM
Dermatan Sulfate Biosynthesis (Late Stages)	0.649	0.0638	HS3ST3B1,CHST13,CHST14
GM-CSF Signaling	0.638	0.0588	MAPK1,KRAS,MAP2K1,ATM
cAMP-mediated signaling	0.635	0.0491	AVPR2,MAPK1,VIPR1,OPRK1,PTH1R,PRKAR2A,ADRA2C,RAPGEF3,PTGER2,MAP2K1,PRKAR1A
NGF Signaling	0.634	0.0508	MAP3K14,MAPK1,MAP3K7,KRAS,MAP2K1,ATM
ErbB Signaling	0.626	0.0575	NRG2,MAPK1,KRAS,MAP2K1,ATM
fMLP Signaling in Neutrophils	0.61	0.0465	MAPK1,NFKBIE,KRAS,MAP2K1,GNG7,ATM
Non-Small Cell Lung Cancer Signaling	0.607	0.0506	MAPK1,KRAS,MAP2K1,ATM
Role of PI3K/AKT Signaling in the Pathogenesis of Influenza	0.607	0.0541	MAPK1,NFKBIE,MAP2K1,ATM
Bladder Cancer Signaling	0.587	0.0549	MAPK1,MDM2,KRAS,MAP2K1,MMP17
JAK/Stat Signaling	0.578	0.0571	MAPK1,KRAS,MAP2K1,ATM
Graft-versus-Host Disease Signaling	0.575	0.06	HLA-E,HLA-C,HLA-DQB1
Relaxin Signaling	0.572	0.044	MAPK1,NFKBIE,PRKAR2A,MAP2K1,GNG7,ATM,PRKAR1A
Sphingosine and Sphingosine-1-phosphate Metabolism	0.565	0.0476	NAAA
Citrulline Biosynthesis	0.565	0.0385	ARG2
Remodeling of Epithelial Adherens Junctions	0.564	0.0588	ARF6,DNM3,VCL,CLIP1
Macropinocytosis Signaling	0.564	0.0526	ARF6,KRAS,ITGB4,ATM
B Cell Receptor Signaling	0.561	0.0471	MAP3K14,MAPK1,MAP3K7,NFKBIE,KRAS,MALT1,MAP2K1,ATM
TNFR1 Signaling	0.558	0.0577	MAP3K14,NFKBIE,APAF1
VEGF Signaling	0.551	0.0485	MAPK1,KRAS,VCL,MAP2K1,ATM
Phospholipase C Signaling	0.536	0.0423	HMOX1,ARHGEF12,MAPK1,MYL12B,ARHGEF7,PPP1R12A,ARHGEF17,KRAS,RAPGEF3,MAP2K1,GNG7
TNFR2 Signaling	0.525	0.0606	MAP3K14,NFKBIE
Protein Kinase A Signaling	0.524	0.0428	H3F3A/H3F3B,MAPK1,NFKBIE,YWHAZ,PRKAR2A,GNG7,TGFBR2,GLI3,MYL12B,RYR3,TGFB3,DCC,SMAD4,PPP1R12A,MAP2K1,PTPRT,PRKAR1A
IL-3 Signaling	0.524	0.0541	MAPK1,KRAS,MAP2K1,ATM
14-3-3-mediated Signaling	0.515	0.0496	MAPK1,TP73,YWHAZ,KRAS,MAP2K1,ATM
Assembly of RNA Polymerase II Complex	0.51	0.0536	POLR2G,GTF2H1,TAF9B
Glioma Signaling	0.506	0.0446	MAPK1,MDM2,KRAS,MAP2K1,ATM
Superpathway of Cholesterol Biosynthesis	0.504	0.0233	HMGCR,CYP51A1
Prolactin Signaling	0.499	0.05	MAPK1,KRAS,MAP2K1,ATM
p70S6K Signaling	0.496	0.0465	MAPK1,YWHAZ,RPS6,KRAS,MAP2K1,ATM
NF-Œ∫B Signaling	0.486	0.0457	TGFBR2,MAP3K14,MAP3K7,NFKBIE,KRAS,MALT1,TAB3,ATM
NAD Phosphorylation and Dephosphorylation	0.484	0.0588	ACP6
Dolichyl-diphosphooligosaccharide Biosynthesis	0.484	0.0256	ALG8
Dopamine Receptor Signaling	0.475	0.0426	MAOB,PRKAR2A,PPP1R12A,PRKAR1A
Epithelial Adherens Junction Signaling	0.473	0.0476	TGFBR2,ACVR1,KRAS,VCL,MAGI2,ACVR2A,CLIP1
Glioblastoma Multiforme Signaling	0.465	0.0427	FZD10,MAPK1,MDM2,KRAS,MAP2K1,WNT5A,ATM
HER-2 Signaling in Breast Cancer	0.463	0.05	MDM2,KRAS,ITGB4,ATM
VEGF Family Ligand-Receptor Interactions	0.463	0.0476	MAPK1,KRAS,MAP2K1,ATM
PI3K/AKT Signaling	0.46	0.0417	MAPK1,NFKBIE,YWHAZ,MDM2,KRAS,MAP2K1
Telomerase Signaling	0.455	0.0485	ELF4,MAPK1,KRAS,MAP2K1,ATM
PDGF Signaling	0.452	0.0471	MAPK1,KRAS,MAP2K1,ATM
Glutaryl-CoA Degradation	0.451	0.0417	HSD17B8
RAR Activation	0.441	0.0423	MAPK1,ALDH1A3,PRKAR2A,TGFB3,GTF2H1,SMAD4,MAP2K1,PRKAR1A
Ephrin Receptor Signaling	0.441	0.0398	MAP3K14,WIPF1,MAPK1,EFNB1,KRAS,LIMK2,MAP2K1,GNG7
Dermatan Sulfate Biosynthesis	0.44	0.0423	HS3ST3B1,CHST13,CHST14
Circadian Rhythm Signaling	0.431	0.0541	BHLHE41,CRY2
MIF-mediated Glucocorticoid Regulation	0.431	0.0476	MAPK1,NFKBIE
Ethanol Degradation II	0.431	0.0465	ALDH1A3,ALDH7A1
Actin Nucleation by ARP-WASP Complex	0.428	0.0455	WIPF1,PPP1R12A,KRAS
Toll-like Receptor Signaling	0.428	0.0484	MAP3K14,MAPK1,MAP3K7
EGF Signaling	0.428	0.0484	MAPK1,MAP2K1,ATM
Aldosterone Signaling in Epithelial Cells	0.419	0.0417	ASIC2,MAPK1,HSPA9,DNAJC13,KRAS,MAP2K1,ATM
PI3K Signaling in B Lymphocytes	0.418	0.0429	MAPK1,NFKBIE,IRS2,KRAS,MALT1,MAP2K1
Glioma Invasiveness Signaling	0.415	0.05	MAPK1,KRAS,ATM
IL-9 Signaling	0.415	0.05	IRS2,ATM
Inhibition of Angiogenesis by TSP1	0.415	0.0513	TGFBR2,MAPK1
Tight Junction Signaling	0.412	0.0435	TGFBR2,PRKAR2A,TGFB3,VCL,INADL,MAGI2,PRKAR1A
Serotonin Degradation	0.403	0.04	MAOB,ALDH1A3,ALDH7A1
Death Receptor Signaling	0.403	0.0469	MAP3K14,NFKBIE,APAF1
Production of Nitric Oxide and Reactive Oxygen Species in Macrophages	0.401	0.0381	MAP3K14,MAPK1,MAP3K7,NFKBIE,PPP1R12A,ARG2,MAP2K1,ATM
Nucleotide Excision Repair Pathway	0.4	0.0571	POLR2G,GTF2H1
Gap Junction Signaling	0.398	0.0398	PRKG1,MAPK1,PRKAR2A,KRAS,MAP2K1,ATM,PRKAR1A
eNOS Signaling	0.395	0.0395	PRKG1,HSPA9,PRKAA2,PRKAR2A,ATM,PRKAR1A
Assembly of RNA Polymerase III Complex	0.394	0.0625	BRF1
Choline Biosynthesis III	0.394	0.0455	HMOX1
Cholesterol Biosynthesis I	0.394	0.025	CYP51A1
Cholesterol Biosynthesis II (via 24,25-dihydrolanosterol)	0.394	0.025	CYP51A1
Cholesterol Biosynthesis III (via Desmosterol)	0.394	0.025	CYP51A1
OX40 Signaling Pathway	0.373	0.0426	HLA-E,HLA-C,NFKBIE,HLA-DQB1
Chondroitin Sulfate Degradation (Metazoa)	0.37	0.0435	HYAL3
Superpathway of Citrulline Metabolism	0.37	0.0263	ARG2
Mevalonate Pathway I	0.37	0.0357	HMGCR
Phenylalanine Degradation IV (Mammalian, via Side Chain)	0.37	0.0256	MAOB
IL-8 Signaling	0.369	0.039	HMOX1,MAPK1,MYL12B,KRAS,LIMK2,MAP2K1,GNG7,ATM
EIF2 Signaling	0.369	0.04	MAPK1,RPL28,RPL26L1,RPS19,RPS6,KRAS,MAP2K1,ATM
Role of Tissue Factor in Cancer	0.368	0.0435	MAPK1,KRAS,LIMK2,CYR61,ATM
3-phosphoinositide Degradation	0.366	0.0382	PDCD1,MTMR14,PPFIA3,PPP1R12A,MTMR2,RNGTT
nNOS Signaling in Skeletal Muscle Cells	0.347	0.0323	RYR3
CDP-diacylglycerol Biosynthesis I	0.347	0.037	AGPAT2
Dermatan Sulfate Degradation (Metazoa)	0.347	0.0435	HYAL3
Methionine Degradation I (to Homocysteine)	0.347	0.0435	MAT2B
Docosahexaenoic Acid (DHA) Signaling	0.344	0.0408	APAF1,ATM
Thrombin Signaling	0.34	0.0388	ARHGEF12,MAPK1,MYL12B,PPP1R12A,KRAS,MAP2K1,GNG7,ATM
Synaptic Long Term Depression	0.339	0.0377	PRKG1,MAPK1,GRID2,RYR3,KRAS,MAP2K1
Virus Entry via Endocytic Pathways	0.338	0.0404	HLA-C,KRAS,ITGB4,ATM
Crosstalk between Dendritic Cells and Natural Killer Cells	0.338	0.0421	HLA-E,HLA-C,LTB,MICA
Angiopoietin Signaling	0.33	0.0405	NFKBIE,KRAS,ATM
Phosphatidylglycerol Biosynthesis II (Non-plastidic)	0.327	0.0303	AGPAT2
Methylglyoxal Degradation III	0.327	0.0435	AKR1B1
Parkinson's Signaling	0.327	0.0625	MAPK1
Role of Osteoblasts, Osteoclasts and Chondrocytes in Rheumatoid Arthritis	0.325	0.0378	FZD10,MAP3K14,MAPK1,MAP3K7,NFKBIE,SMAD4,DKKL1,WNT5A,ATM
CD28 Signaling in T Helper Cells	0.324	0.0379	NFKBIE,MALT1,HLA-DQB1,MAP2K1,ATM
Hereditary Breast Cancer Signaling	0.324	0.0391	POLR2G,KRAS,CDK1,ATM,NBN
Acute Phase Response Signaling	0.322	0.0393	HMOX1,MAP3K14,MAPK1,MAP3K7,NFKBIE,KRAS,MAP2K1
Role of MAPK Signaling in the Pathogenesis of Influenza	0.321	0.0435	MAPK1,KRAS,MAP2K1
MIF Regulation of Innate Immunity	0.32	0.04	MAPK1,NFKBIE
FcŒ≥RIIB Signaling in B Lymphocytes	0.32	0.0339	KRAS,ATM
D-myo-inositol (1,4,5,6)-Tetrakisphosphate Biosynthesis	0.31	0.036	PDCD1,PPFIA3,PPP1R12A,MTMR2,RNGTT
D-myo-inositol (3,4,5,6)-tetrakisphosphate Biosynthesis	0.31	0.036	PDCD1,PPFIA3,PPP1R12A,MTMR2,RNGTT
Cysteine Biosynthesis III (mammalia)	0.309	0.0333	MAT2B
FcŒ≥ Receptor-mediated Phagocytosis in Macrophages and Monocytes	0.307	0.0392	HMOX1,ARF6,MAPK1,VAMP3
HMGB1 Signaling	0.307	0.0404	MAPK1,KRAS,MAP2K1,ATM
Role of NFAT in Regulation of the Immune Response	0.305	0.0354	MAPK1,NFKBIE,KRAS,HLA-DQB1,MAP2K1,GNG7,ATM
PTEN Signaling	0.304	0.037	TGFBR2,MAPK1,KRAS,MAGI2,MAP2K1
SAPK/JNK Signaling	0.3	0.0392	MAP3K7,KRAS,GNG7,ATM
3-phosphoinositide Biosynthesis	0.296	0.0343	PDCD1,PPFIA3,PPP1R12A,MTMR2,RNGTT,ATM
Growth Hormone Signaling	0.295	0.0395	MAPK1,ONECUT1,ATM
RhoGDI Signaling	0.294	0.0354	ARHGEF12,MYL12B,ARHGEF7,PPP1R12A,ARHGEF17,LIMK2,GNG7
Antioxidant Action of Vitamin C	0.293	0.0374	HMOX1,MAPK1,NFKBIE,NXN
Role of Macrophages, Fibroblasts and Endothelial Cells in Rheumatoid Arthritis	0.293	0.0361	FZD10,MAP3K14,MAPK1,MAP3K7,NFKBIE,LTB,DKKL1,KRAS,MAP2K1,CEBPG,WNT5A,ATM
Endoplasmic Reticulum Stress Pathway	0.291	0.0556	TAOK3
Regulation of eIF4 and p70S6K Signaling	0.29	0.0345	MAPK1,RPS19,RPS6,KRAS,MAP2K1,ATM
GŒ±q Signaling	0.29	0.0357	HMOX1,MAPK1,NFKBIE,MAP2K1,GNG7,ATM
Role of IL-17F in Allergic Inflammatory Airway Diseases	0.287	0.0426	MAPK1,MAP2K1
iNOS Signaling	0.287	0.0377	MAPK1,NFKBIE
Basal Cell Carcinoma Signaling	0.286	0.0411	FZD10,GLI3,WNT5A
Small Cell Lung Cancer Signaling	0.278	0.0337	NFKBIE,APAF1,ATM
Chondroitin Sulfate Biosynthesis (Late Stages)	0.277	0.037	HS3ST3B1,CHST13
Granzyme A Signaling	0.275	0.05	ANP32A
Dendritic Cell Maturation	0.274	0.0338	MAP3K14,MAPK1,HLA-C,NFKBIE,LTB,HLA-DQB1,ATM
CXCR4 Signaling	0.268	0.0357	MAPK1,MYL12B,KRAS,MAP2K1,GNG7,ATM
Ephrin B Signaling	0.263	0.037	MAPK1,EFNB1,GNG7
Lipid Antigen Presentation by CD1	0.261	0.0435	ARF6
DNA Methylation and Transcriptional Repression Signaling	0.261	0.0435	MECP2
Tryptophan Degradation III (Eukaryotic)	0.261	0.0208	HSD17B8
Caveolar-mediated Endocytosis Signaling	0.256	0.0353	HLA-C,ITGB4,COPG1
IL-4 Signaling	0.256	0.038	KRAS,HLA-DQB1,ATM
Heparan Sulfate Biosynthesis (Late Stages)	0.241	0.0328	HS3ST3B1,CHST13
NAD Salvage Pathway II	0.234	0.0323	ACP6
IL-22 Signaling	0.211	0.04	MAPK1
Role of JAK1, JAK2 and TYK2 in Interferon Signaling	0.211	0.037	IFNAR2
Estrogen-mediated S-phase Entry	0.211	0.0357	CDK1
IL-17A Signaling in Gastric Cells	0.201	0.04	MAPK1
Role of JAK family kinases in IL-6-type Cytokine Signaling	0.201	0.037	MAPK1

## Sheet: ARday3vs1-methylated-pathways
¬© 2000-2013 Ingenuity Systems, Inc. All rights reserved.
Ingenuity Canonical Pathways	-log(p-value)	Ratio	Molecules
Antigen Presentation Pathway	3.12	0.25	CALR,HLA-E,HLA-A,HLA-C,HLA-B,HLA-DRB1,PSMB8,HLA-F,HLA-DPB1,TAPBP
Mechanisms of Viral Exit from Host Cells	2.84	0.222	CHMP6,NEDD4,CHMP2B,SH3GL3,ACTA2,XPO1,VPS25,ACTG1,ACTA1,PRKCB
ILK Signaling	2.75	0.146	MAP2K4,MYH10,PPP2CA,ACTA2,RHOT2,ILK,VEGFB,CDC42,RICTOR,NCK2,MYC,IRS2,ITGB4,RHOF,ACTA1,DSP,TMSB10/TMSB4X,CFL1,IRS4,ACTN2,PPP2R5D,VIM,ACTG1,PPP2R5A,ATF2,FOS,SNAI2,RPS6KA5
Proline Biosynthesis I	2.65	0.214	PYCRL,ALDH18A1,PYCR1
Wnt/Œ≤-catenin Signaling	2.35	0.144	CSNK1G1,PPP2CA,TGFBR3,ILK,BCL9,MYC,CSNK1E,NLK,MAP3K7,ACVR1C,SOX4,SFRP4,LRP5,PPP2R5D,GNAQ,TCF3,SOX11,APC,ACVR1B,PPP2R5A,CD44,NR5A2,LRP1,FZD7,WNT5A
Cell Cycle Control of Chromosomal Replication	2.22	0.226	MCM3,MCM6,CDC7,CDK6,ORC6,ORC4,RPA2
Type I Diabetes Mellitus Signaling	2.05	0.142	CD247,MAP2K4,SOCS1,IL12A,HLA-A,PIAS1,HLA-DRB1,IFNGR1,CASP9,MAP3K7,HLA-E,HLA-C,GAD1,HLA-B,CHUK,TNFRSF1B,HLA-F
Mitotic Roles of Polo-Like Kinase	2.01	0.171	SLK,ANAPC2,CDC20,PPP2CA,PPP2R5D,PLK2,CDC7,ANAPC10,ANAPC11,CDC16,CDC27,PPP2R5A
Arginine Degradation VI (Arginase 2 Pathway)	2	0.188	PYCRL,ARG2,PYCR1
Role of BRCA1 in DNA Damage Response	1.96	0.169	FANCD2,E2F5,MDC1,SMARCD2,BRIP1,BLM,BRCA1,FANCA,SMARCA4,CHEK1,RFC3
Protein Ubiquitination Pathway	1.81	0.119	ANAPC2,USP24,PSMD7,CDC20,HLA-A,HSPA1A/HSPA1B,UBE2N,ANAPC10,PSMB8,USP48,USO1,DNAJC28,USP42,UBE2V1,DNAJC1,HLA-B,BRCA1,ANAPC11,USP43,DNAJC27,PSMD13,PSMD6,SKP1/SKP1P2,PSME1,NEDD4,HLA-C,ZBTB12,PSMD2,UBE2G1,SMURF2,UBA1,USP51
IGF-1 Signaling	1.8	0.143	SOCS1,YWHAG,YWHAE,IGFBP7,IGFBP2,GRB10,FOS,NEDD4,CASP9,FOXO1,SOS1,IGFBP3,IGF1R,IRS2,MAP2K1
Crosstalk between Dendritic Cells and Natural Killer Cells	1.77	0.147	IL12A,HLA-A,ACTA2,HLA-DRB1,LTB,ACTG1,MICB,HLA-E,HLA-C,HLA-B,HLA-F,TNFRSF1B,MICA,ACTA1
Molecular Mechanisms of Cancer	1.73	0.106	MAP2K4,APH1B,TAB2,RHOT2,CDC42,CHEK1,MYC,CASP9,NLK,FANCD2,ADCY5,MAP3K7,SOS1,E2F5,BRCA1,RHOF,MAP2K1,SMAD1,LRP5,PMAIP1,ADCY2,GNAQ,CDK6,RAPGEF3,TCF3,APC,BCL2L1,FOS,DAXX,MAX,FOXO1,RABIF,RASGRF1,ARHGEF18,CASP7,BCL2L11,LRP1,WNT5A,FZD7,PRKCB
Oxidized GTP and dGTP Detoxification	1.69	0.182	DDX6,NUDT1
Caveolar-mediated Endocytosis Signaling	1.68	0.141	ITGAE,HLA-A,HLA-C,ZBTB12,ACTA2,PTPN1,HLA-B,FLOT1,ITGB4,COPB1,ACTG1,ACTA1
FcŒ≥ Receptor-mediated Phagocytosis in Macrophages and Monocytes	1.62	0.137	PLD3,ACTA2,CDC42,ACTG1,MYO5A,NCK2,PIP5K1A,RAB11B,EZR,ARPC4,PLD6,ACTA1,VASP,PRKCB
Factors Promoting Cardiogenesis in Vertebrates	1.52	0.138	LRP5,TGFBR3,TCF3,APC,ACVR1B,ATF2,MAP3K7,MEF2C,SMAD1,ACVR1C,LRP1,PRKCB,FZD7
Role of Oct4 in Mammalian Embryonic Stem Cell Pluripotency	1.48	0.178	NR2F1,NR6A1,PHC1,JARID2,NR5A2,FBXO15,BRCA1,ASH2L
Pyrimidine Ribonucleotides Interconversion	1.47	0.147	NME1,ENTPD6,CMPK1,AK7,NME6
ERK5 Signaling	1.43	0.154	IL6ST,MYC,FOS,YWHAG,YWHAE,GNAQ,MEF2C,RPS6KA5,RPS6KA2,ATF2
Geranylgeranyldiphosphate Biosynthesis	1.42	0.25	FDPS,FNTB
Role of CHK Proteins in Cell Cycle Checkpoint Control	1.4	0.158	PPP2CA,PPP2R5D,E2F5,MDC1,CLSPN,BRCA1,PPP2R5A,CHEK1,RFC3
VEGF Signaling	1.38	0.126	BCL2L1,FOXO1,YWHAE,ACTN2,SOS1,KDR,ACTA2,EIF2B3,VEGFB,MAP2K1,ACTG1,ACTA1,PRKCB
Ephrin B Signaling	1.38	0.136	NCK2,EPHB6,EFNB2,CFL1,CXCR4,CXCL12,GNAQ,EFNB3,CDC42,GNG5,GNG7
PTEN Signaling	1.37	0.119	TGFBR3,ILK,CDC42,BCAR1,BCL2L1,CASP9,MAGI1,FOXO1,FGFR4,KDR,SOS1,IGF1R,CHUK,FGFRL1,MAP2K1,BCL2L11
Pyrimidine Ribonucleotides De Novo Biosynthesis	1.33	0.104	NME1,ENTPD6,CMPK1,AK7,NME6
RAN Signaling	1.3	0.167	KPNB1,KPNA3,KPNA4,XPO1
Huntington's Disease Signaling	1.29	0.108	NEUROD1,MAP2K4,HDAC2,HSPA1A/HSPA1B,BDNF,SH3GL3,PACSIN1,IFT57,GNAQ,GPAA1,VTI1B,GNG5,GNG7,HDAC5,ATF2,HDAC6,BCL2L1,CTSD,CASP9,SOS1,IGF1R,DLG4,SNCA,NAPA,CASP7,PRKCB
JAK/Stat Signaling	1.27	0.143	BCL2L1,SOCS1,PIAS3,FOS,PIAS1,SOS1,PTPN1,GNAQ,STAT5B,MAP2K1
Induction of Apoptosis by HIV1	1.23	0.138	MAP2K4,BCL2L1,DAXX,CASP9,CXCR4,SLC25A3,CHUK,TNFRSF1B,DFFA
ATM Signaling	1.23	0.148	MAP2K4,FANCD2,H2AFX,MDC1,TDP1,BLM,BRCA1,CHEK1,ATF2
Ephrin Receptor Signaling	1.23	0.104	CFL1,CXCR4,CRKL,GNAQ,CXCL12,VEGFB,EPHA4,CDC42,BCAR1,GNG5,GNG7,ATF2,NCK2,EPHB6,EPHA6,EFNB2,SOS1,ARPC4,EPHA5,EFNB3,MAP2K1
Remodeling of Epithelial Adherens Junctions	1.23	0.147	NME1,ACTN2,ACTA2,TUBB2A,ARPC4,CBLL1,EXOC2,ACTG1,ACTA1,APC
Endoplasmic Reticulum Stress Pathway	1.22	0.222	CASP9,ATF6,CASP7,TAOK3
Proline Biosynthesis II (from Arginine)	1.22	0.1	PYCRL,PYCR1
PPARŒ±/RXRŒ± Activation	1.21	0.11	MAP2K4,ADCY2,MED23,TGFBR3,GNAQ,NR2C2,PLCL2,ADIPOR1,ACVR1B,NR2F1,CHD5,MAP3K7,ADCY5,SOS1,MEF2C,CHUK,STAT5B,MAP2K1,ACVR1C,PPARGC1A,PRKCB
CD27 Signaling in Lymphocytes	1.2	0.14	MAP2K4,BCL2L1,FOS,CASP9,MAP3K11,MAP3K7,CHUK,MAP2K1
Role of JAK2 in Hormone-like Cytokine Signaling	1.2	0.167	SOCS1,IRS4,PTPN1,IRS2,STAT5B,SIRPA
Interferon Signaling	1.2	0.167	SOCS1,PTPN2,PIAS1,IFNGR1,PSMB8,IFNAR1
Epithelial Adherens Junction Signaling	1.2	0.122	MYH10,LMO7,TGFBR3,ACTN2,TUBB2A,ACTA2,CDC42,TCF3,ACTG1,APC,ACVR1B,MAGI1,AGGF1,SNAI2,ARPC4,PVRL1,ACVR1C,ACTA1
Growth Hormone Signaling	1.2	0.132	SOCS1,FOS,IGF2,IGF1R,IGFBP3,RPS6KA5,RPS6KA2,STAT5B,ONECUT1,PRKCB
Virus Entry via Endocytic Pathways	1.15	0.121	HLA-A,HLA-C,ZBTB12,ACTA2,HLA-B,TFRC,ITGB4,AP1B1,CDC42,ACTG1,ACTA1,PRKCB
D-myo-inositol (1,4,5,6)-Tetrakisphosphate Biosynthesis	1.14	0.108	PTPN2,PPP2R5D,NUDT12,PPP4R1,PTPN12,NUDT15,PPP2R5A,SACM1L,MTMR4,DUSP1,PTPN1,RNGTT,SIRPA,NUDT1,DUSP16
D-myo-inositol (3,4,5,6)-tetrakisphosphate Biosynthesis	1.14	0.108	PTPN2,PPP2R5D,NUDT12,PPP4R1,PTPN12,NUDT15,PPP2R5A,SACM1L,MTMR4,DUSP1,PTPN1,RNGTT,SIRPA,NUDT1,DUSP16
Cytotoxic T Lymphocyte-mediated Apoptosis of Target Cells	1.14	0.129	CD247,CASP9,HLA-E,HLA-A,HLA-C,HLA-B,HLA-DRB1,HLA-F,HLA-DPB1,CASP7,DFFA
Protein Kinase A Signaling	1.11	0.101	AKAP12,ANAPC2,MYH10,PTPN2,AKAP8,PDE12,PDE4A,ANAPC10,PTPN12,PHKA2,GNG7,PHKB,GLI3,ADCY5,PTPN1,DUSP11,CHUK,ANAPC11,CDC16,MAP2K1,VASP,ADCY2,YWHAG,PDE4C,YWHAE,GNAQ,PLCL2,TCF3,GNG5,CNGA3,ATF2,EPM2A,DUSP1,EYA3,PTPN21,CDC27,SIRPA,DUSP16,PRKCB,AKAP1
Paxillin Signaling	1.11	0.117	NCK2,MAP2K4,ITGAE,ARF1,ACTN2,SOS1,ACTA2,ITGB4,CDC42,PTPN12,ACTG1,BCAR1,ACTA1
Cardiolipin Biosynthesis II	1.07	0.111	PGS1
Urea Cycle	1.07	0.1	ARG2,ASL
Chondroitin and Dermatan Biosynthesis	1.07	0.154	CSGALNACT2,CHSY1
Glycine Cleavage Complex	1.07	0.133	GCSH,GLDC
Dermatan Sulfate Biosynthesis	1.05	0.113	CSGALNACT2,XYLT1,HS3ST2,CHSY1,NDST2,NDST1,HS3ST3A1,DSE
Cholesterol Biosynthesis I	1.04	0.075	FDFT1,NSDHL,DHCR7
Cholesterol Biosynthesis II (via 24,25-dihydrolanosterol)	1.04	0.075	FDFT1,NSDHL,DHCR7
Cholesterol Biosynthesis III (via Desmosterol)	1.04	0.075	FDFT1,NSDHL,DHCR7
EIF2 Signaling	1.01	0.105	RPL24,RPL17,EIF2B3,EIF4A2,EIF3E,RPL39L,EIF4G1,EIF4E,RPS11,RPS4X,RPS24,FAU,RPL39,EIF2C3,SOS1,EIF3I,RPL19,RPLP2,MAP2K1,RPL29,RPL41
tRNA Charging	1.01	0.0741	RARS,VARS2,TARSL2,HARS,TARS,AARS
Chronic Myeloid Leukemia Signaling	1.01	0.114	HDAC6,MYC,BCL2L1,HDAC2,CRKL,SOS1,E2F5,CDK6,CHUK,STAT5B,MAP2K1,HDAC5
Antioxidant Action of Vitamin C	0.984	0.112	MAP2K4,SLC2A5,PLA2G16,PLD3,SLC2A1,PLB1,PLA2G1B,PLCL2,CHUK,PLD6,NXN,STAT5B
Superpathway of Citrulline Metabolism	0.964	0.0789	ARG2,ALDH18A1,ASL
Polyamine Regulation in Colon Cancer	0.96	0.138	MYC,PSME1,MAX,APC
Hereditary Breast Cancer Signaling	0.954	0.109	NPM1,HDAC2,CDK6,SMARCD2,SMARCA4,HDAC5,CHEK1,HDAC6,FANCD2,H2AFX,BLM,BRCA1,FANCA,RFC3
Regulation of eIF4 and p70S6K Signaling	0.939	0.0977	EIF4EBP2,PPP2CA,PPP2R5D,EIF2B3,EIF4A2,EIF3E,EIF4G1,PPP2R5A,EIF4E,RPS11,RPS4X,RPS24,FAU,SOS1,EIF2C3,EIF3I,MAP2K1
p38 MAPK Signaling	0.932	0.12	MYC,MAP2K4,DAXX,MAX,MAP3K7,DUSP1,TAB2,HMGN1,PLA2G1B,RPS6KA5,MEF2C,RPS6KA2,TNFRSF1B,ATF2
Neuroprotective Role of THOP1 in Alzheimer's Disease	0.929	0.111	YWHAE,HLA-E,HLA-A,HLA-C,HLA-B,HLA-F
mTOR Signaling	0.907	0.1	PLD3,PPP2CA,PPP2R5D,RHOT2,VEGFB,EIF4A2,EIF3E,RICTOR,EIF4G1,PPP2R5A,EIF4E,RPS11,FAU,RPS24,RPS4X,EIF3I,RPS6KA5,RPS6KA2,PLD6,RHOF,PRKCB
Ceramide Signaling	0.892	0.114	MAP2K4,CTSD,FOS,PPP2CA,PPP2R5D,SPHK1,S1PR1,TNFRSF1B,MAP2K1,PPP2R5A
Cyclins and Cell Cycle Regulation	0.892	0.112	HDAC6,CCNA2,HDAC2,PPP2CA,PPP2R5D,E2F5,CDK6,SKP1/SKP1P2,PPP2R5A,HDAC5
RhoGDI Signaling	0.859	0.096	CFL1,ACTA2,RHOT2,GNAQ,RDX,CDC42,ACTG1,GNG5,GNG7,PIP5K1A,EZR,ARPC4,CD44,CDH8,ARHGEF18,ARHGDIA,RHOF,DLC1,ACTA1
Role of JAK1, JAK2 and TYK2 in Interferon Signaling	0.855	0.148	SOCS1,PTPN2,IFNGR1,IFNAR1
Cell Cycle: G1/S Checkpoint Regulation	0.852	0.121	HDAC6,MYC,MAX,HDAC2,E2F5,CDK6,SKP1/SKP1P2,HDAC5
Circadian Rhythm Signaling	0.848	0.135	CSNK1E,BHLHE41,NR1D1,CRY1,ATF2
Triacylglycerol Biosynthesis	0.848	0.109	PPAPDC1B,LCLAT1,DGAT2,AGPAT1,ELOVL6
Citrulline Biosynthesis	0.847	0.0769	ARG2,ALDH18A1
Cholecystokinin/Gastrin-mediated Signaling	0.841	0.113	MAP2K4,FOS,RHOT2,SOS1,GNAQ,MEF2C,EPHA4,RHOF,MAP2K1,BCAR1,PRKCB,ATF2
IL-1 Signaling	0.84	0.103	MAP2K4,ECSIT,FOS,ADCY2,ADCY5,MAP3K7,TAB2,GNAQ,CHUK,GNG5,GNG7
Semaphorin Signaling in Neurons	0.834	0.135	DPYSL2,CFL1,DPYSL4,RHOT2,RHOF,SEMA7A,NRP1
Phosphatidylglycerol Biosynthesis II (Non-plastidic)	0.83	0.0909	LCLAT1,AGPAT1,PGS1
Parkinson's Signaling	0.83	0.188	CASP9,PARK7,SNCA
Cell Cycle: G2/M DNA Damage Checkpoint Regulation	0.819	0.125	YWHAG,YWHAE,RPRM,BRCA1,SKP1/SKP1P2,CHEK1
Regulation of Actin-based Motility by Rho	0.816	0.112	PIP5K1A,CFL1,ACTA2,RHOT2,ARPC4,PFN2,ARHGDIA,CDC42,RHOF,ACTA1
Integrin Signaling	0.811	0.101	MAP2K4,MAP3K11,CRKL,ACTN2,ACTA2,RHOT2,ILK,CDC42,BCAR1,ACTG1,NCK2,ITGAE,ARF1,SOS1,ARPC4,ITGB4,RHOF,MAP2K1,NEDD9,VASP,ACTA1
Role of JAK family kinases in IL-6-type Cytokine Signaling	0.807	0.148	MAP2K4,IL6ST,SOCS1,STAT5B
Chondroitin Sulfate Biosynthesis	0.803	0.1	CSGALNACT2,XYLT1,HS3ST2,CHSY1,NDST2,NDST1,HS3ST3A1
D-myo-inositol-5-phosphate Metabolism	0.795	0.0962	PTPN2,PPP2R5D,NUDT12,PPP4R1,PTPN12,NUDT15,PPP2R5A,SACM1L,MTMR4,DUSP1,PTPN1,RNGTT,SIRPA,NUDT1,DUSP16
TGF-Œ≤ Signaling	0.792	0.112	MAP2K4,FOS,MAP3K7,SOS1,SMURF2,VDR,SMAD1,MAP2K1,ACVR1C,ACVR1B
Spliceosomal Cycle	0.791	0.111	U2AF1
Epoxysqualene Biosynthesis	0.791	0.111	FDFT1
Spermine Biosynthesis	0.791	0.143	AMD1
L-DOPA Degradation	0.791	0.0769	LRTOMT
GDP-L-fucose Biosynthesis I (from GDP-D-mannose)	0.791	0.143	GMDS
Formaldehyde Oxidation II (Glutathione-dependent)	0.791	0.1	ADH5
Glycine Biosynthesis I	0.791	0.167	SHMT2
Glutamate Dependent Acid Resistance	0.791	0.25	GAD1
3-phosphoinositide Degradation	0.777	0.0955	PTPN2,PPP2R5D,NUDT12,PPP4R1,PTPN12,NUDT15,PPP2R5A,SACM1L,MTMR4,DUSP1,PTPN1,RNGTT,SIRPA,NUDT1,DUSP16
Œ≥-linolenate Biosynthesis II (Animals)	0.772	0.125	ACSL6,FADS2,ACSL4
Glioblastoma Multiforme Signaling	0.767	0.0976	RHOT2,CDK6,PLCL2,CDC42,TCF3,APC,MYC,IGF2,FOXO1,SOS1,IGF1R,E2F5,RHOF,MAP2K1,WNT5A,FZD7
3-phosphoinositide Biosynthesis	0.767	0.0914	PTPN2,PPP2R5D,NUDT12,PPP4R1,PTPN12,PPP2R5A,NUDT15,SACM1L,PIP5K1A,MTMR4,DUSP1,PTPN1,RNGTT,SIRPA,NUDT1,DUSP16
Folate Transformations I	0.762	0.0625	MTHFS,SHMT2
MSP-RON Signaling Pathway	0.753	0.12	IL12A,ACTA2,MST1,CCR2,ACTG1,ACTA1
Chondroitin Sulfate Biosynthesis (Late Stages)	0.753	0.111	CSGALNACT2,HS3ST2,CHSY1,NDST2,NDST1,HS3ST3A1
OX40 Signaling Pathway	0.746	0.106	MAP2K4,CD247,BCL2L1,HLA-E,HLA-A,HLA-C,HLA-B,HLA-DRB1,HLA-F,HLA-DPB1
Thrombopoietin Signaling	0.745	0.111	MYC,FOS,SOS1,IRS2,STAT5B,MAP2K1,PRKCB
14-3-3-mediated Signaling	0.725	0.107	MAP2K4,FOS,SRPK2,YWHAG,FOXO1,YWHAE,TUBB2A,YAP1,VIM,PLCL2,SNCA,MAP2K1,PRKCB
Œ±-Adrenergic Signaling	0.724	0.0952	ADRA2A,ADCY2,PHKB,ADCY5,GNAQ,MAP2K1,GNG5,PHKA2,GNG7,PRKCB
Graft-versus-Host Disease Signaling	0.722	0.12	HLA-E,HLA-A,HLA-C,HLA-B,HLA-DRB1,HLA-F
Actin Nucleation by ARP-WASP Complex	0.717	0.106	NCK2,RHOT2,SOS1,ARPC4,CDC42,RHOF,VASP
Leukocyte Extravasation Signaling	0.713	0.0995	MAP2K4,CXCR4,CRKL,ACTN2,ACTA2,CTNNA3,MMP15,RDX,CXCL12,RAPGEF3,CDC42,BCAR1,ACTG1,EDIL3,EZR,CD44,DLC1,VASP,ACTA1,PRKCB
Cdc42 Signaling	0.712	0.096	MAP2K4,CD247,MAP3K11,CFL1,HLA-A,HLA-DRB1,CDC42,APC,ATF2,FOS,HLA-E,HLA-C,ARPC4,HLA-B,EXOC2,HLA-F,HLA-DPB1
Autoimmune Thyroid Disease Signaling	0.692	0.0984	HLA-E,HLA-A,HLA-C,HLA-B,HLA-DRB1,HLA-F
TNFR1 Signaling	0.692	0.115	MAP2K4,FOS,CASP9,CHUK,CDC42,CASP7
Pentose Phosphate Pathway	0.689	0.0909	PGD,RPIA
Dolichyl-diphosphooligosaccharide Biosynthesis	0.689	0.0513	ALG3,ALG1
Apoptosis Signaling	0.682	0.105	MAP2K4,ACIN1,BCL2L1,CASP9,CHUK,TNFRSF1B,MAP2K1,BCL2L11,CASP7,DFFA
TNFR2 Signaling	0.682	0.121	MAP2K4,FOS,CHUK,TNFRSF1B
GDNF Family Ligand-Receptor Interactions	0.669	0.11	MAP2K4,FOS,GDNF,DOK4,SOS1,IRS2,CDC42,MAP2K1
Myc Mediated Apoptosis Signaling	0.665	0.117	MAP2K4,MYC,YWHAG,CASP9,YWHAE,SOS1,IGF1R
Death Receptor Signaling	0.665	0.109	MAP2K4,TNFRSF21,DAXX,CASP9,CHUK,TNFRSF1B,CASP7
Ephrin A Signaling	0.664	0.115	EPHA6,CFL1,EPHA5,EPHA4,CDC42,BCAR1
Superpathway of Cholesterol Biosynthesis	0.645	0.0465	FDPS,FDFT1,NSDHL,DHCR7
Corticotropin Releasing Hormone Signaling	0.644	0.0882	FOS,ADCY2,CRHR2,GLI3,BDNF,ADCY5,NPR1,GNAQ,MEF2C,MAP2K1,PRKCB,ATF2
NADH Repair	0.633	0.111	GAPDH
Glutathione Redox Reactions II	0.633	0.143	TXNDC12
Spermidine Biosynthesis I	0.633	0.125	AMD1
Thyroid Hormone Biosynthesis	0.633	0.143	CTSD
Fatty Acid Œ≤-oxidation III (Unsaturated, Odd Number)	0.633	0.2	EHHADH
N-acetylglucosamine Degradation I	0.633	0.125	AMDHD2
DNA Methylation and Transcriptional Repression Signaling	0.627	0.13	HDAC2,MTA1,SAP18
Role of PKR in Interferon Induction and Antiviral Response	0.608	0.109	CASP9,MAP3K7,TAB2,CHUK,ATF2
Thyroid Cancer Signaling	0.608	0.119	MYC,GDNF,BDNF,TCF3,MAP2K1
Rac Signaling	0.598	0.0902	MAP2K4,MCF2L,ABI2,PIP5K1A,MAP3K11,CFL1,ARPC4,CD44,CDC42,MAP2K1,ANK1
Mitochondrial Dysfunction	0.587	0.0805	MAP2K4,COX7A2,NDUFA10,APH1B,UQCR11,RHOT2,UQCRB,NDUFS1,CASP9,NDUFS8,PARK7,UQCRFS1,NDUFA3,SNCA
Endothelin-1 Signaling	0.583	0.0909	PLA2G16,ADCY2,PLD3,EDNRB,MAPK15,GNAQ,PLA2G1B,PLCL2,MYC,FOS,CASP9,ADCY5,PLB1,SOS1,PLD6,CASP7,PRKCB
Role of NFAT in Cardiac Hypertrophy	0.583	0.087	IL6ST,MAP2K4,ADCY2,HDAC2,GNAQ,PLCL2,GNG5,GNG7,HDAC5,HDAC6,RCAN1,ADCY5,MAP3K7,SOS1,IGF1R,MEF2C,MAP2K1,PRKCB
Axonal Guidance Signaling	0.579	0.0855	DPYSL2,BDNF,CXCL12,VEGFB,EPHA4,CDC42,BCAR1,ABLIM1,GNG7,SEMA6C,EIF4E,EPHB6,NCK2,EFNB2,NTNG1,GLI3,ARPC4,SOS1,PFN2,ABLIM2,EFNB3,ADAMTS5,MAP2K1,VASP,CFL1,CXCR4,CRKL,TUBB2A,GNAQ,PLCL2,GNG5,EPHA6,EPHA5,SEMA4B,ADAM9,WNT5A,SEMA7A,FZD7,NRP1,PRKCB
4-1BB Signaling in T Lymphocytes	0.578	0.111	MAP2K4,CHUK,MAP2K1,ATF2
SAPK/JNK Signaling	0.568	0.098	MAP2K4,DAXX,MAP3K11,MAP3K7,CRKL,SOS1,CDC42,GNG5,GNG7,ATF2
PPAR Signaling	0.568	0.0952	NR2F1,FOS,MAP3K7,SOS1,CHUK,NRIP1,TNFRSF1B,STAT5B,MAP2K1,PPARGC1A
LPS-stimulated MAPK Signaling	0.562	0.0976	MAP2K4,FOS,MAP3K7,CHUK,CDC42,MAP2K1,PRKCB,ATF2
Type II Diabetes Mellitus Signaling	0.561	0.0745	MAP2K4,SOCS1,IRS4,MAP3K7,ACSL6,ACSL4,IRS2,CHUK,TNFRSF1B,ADIPOR1,PRKCB,KCNJ11
Estrogen Receptor Signaling	0.559	0.0956	SPEN,MED23,MED17,THRAP3,CCNC,GTF2F2,SOS1,PHB2,GTF2F1,NRIP1,MAP2K1,SMARCA4,PPARGC1A
Dermatan Sulfate Biosynthesis (Late Stages)	0.553	0.106	HS3ST2,NDST2,NDST1,HS3ST3A1,DSE
Colorectal Cancer Metastasis Signaling	0.552	0.0891	IL6ST,MAP2K4,LRP5,ADCY2,RHOT2,MMP15,VEGFB,IFNGR1,TCF3,APC,GNG5,GNG7,MYC,BCL2L1,FOS,CASP9,ADCY5,SOS1,RHOF,MAP2K1,LRP1,WNT5A,FZD7
RhoA Signaling	0.546	0.1	KTN1,PIP5K1A,CFL1,EZR,ACTA2,ARPC4,IGF1R,RDX,PFN2,DLC1,ACTG1,ACTA1
ErbB Signaling	0.538	0.103	MAP2K4,NCK2,FOS,FOXO1,SOS1,CDC42,MAP2K1,EREG,PRKCB
Signaling by Rho Family GTPases	0.529	0.087	MAP2K4,MAP3K11,CFL1,ACTA2,RHOT2,GNAQ,RDX,VIM,CDC42,ACTG1,GNG5,GNG7,FOS,STMN1,PIP5K1A,EZR,ARPC4,CDH8,ARHGEF18,RHOF,MAP2K1,ACTA1
Uracil Degradation II (Reductive)	0.526	0.0909	DPYSL2
Pentose Phosphate Pathway (Oxidative Branch)	0.526	0.1	PGD
Spermine and Spermidine Degradation I	0.526	0.0714	PAOX
Methylmalonyl Pathway	0.526	0.0833	PCCA
Thymine Degradation	0.526	0.0909	DPYSL2
Arginine Degradation I (Arginase Pathway)	0.526	0.0769	ARG2
N-acetylglucosamine Degradation II	0.526	0.0833	AMDHD2
Molybdenum Cofactor Biosynthesis	0.526	0.0667	MOCS2
Assembly of RNA Polymerase III Complex	0.52	0.125	GTF3C5,BRF1
Fatty Acid Activation	0.52	0.105	ACSL6,ACSL4
Choline Biosynthesis III	0.52	0.0909	PLD3,PLD6
ERK/MAPK Signaling	0.51	0.0874	YWHAG,PPP2CA,PPP2R5D,CRKL,PLA2G1B,RAPGEF3,BCAR1,PPP2R5A,EIF4E,ATF2,MYC,FOS,DUSP1,MOS,SOS1,RPS6KA5,MAP2K1,PRKCB
HER-2 Signaling in Breast Cancer	0.506	0.1	CASP9,FOXO1,SOS1,CDK6,PARD6G,ITGB4,CDC42,PRKCB
VEGF Family Ligand-Receptor Interactions	0.506	0.0952	FOS,KDR,SOS1,PLA2G1B,VEGFB,MAP2K1,NRP1,PRKCB
Tight Junction Signaling	0.505	0.0932	MYH10,PPP2CA,RAB13,PPP2R5D,ACTA2,CDC42,ACTG1,PPP2R5A,FOS,CGN,PVRL1,TNFRSF1B,CSTF3,ACTA1,VASP
Cardiac Œ≤-adrenergic Signaling	0.503	0.0844	AKAP12,ADCY2,AKAP8,PDE4C,ADCY5,PPP2CA,PPP2R5D,PDE12,PDE4A,PPP2R5A,GNG7,GNG5,AKAP1
Sertoli Cell-Sertoli Cell Junction Signaling	0.497	0.0872	MAP2K4,MAP3K11,ACTN2,TGFBR3,ACTA2,TUBB2A,ILK,CDC42,BCAR1,ACTG1,ATF2,AGGF1,MAP3K7,CGN,PVRL1,MAP2K1,ACTA1
Cardiac Hypertrophy Signaling	0.496	0.0861	MAP2K4,ADCY2,MAP3K11,RHOT2,GNAQ,EIF2B3,ATF6,PLCL2,EIF4E,GNG5,GNG7,ATF2,ADRA2A,ADCY5,MAP3K7,SOS1,IGF1R,MEF2C,RHOF,MAP2K1,ADRA1B
Oncostatin M Signaling	0.491	0.114	IL6ST,SOS1,STAT5B,MAP2K1
PDGF Signaling	0.488	0.0941	MAP2K4,MYC,FOS,CRKL,SOS1,SPHK1,MAP2K1,PRKCB
Neuregulin Signaling	0.487	0.0882	MYC,CRKL,SOS1,DLG4,STAT5B,MAP2K1,EREG,TMEFF2,PRKCB
Amyotrophic Lateral Sclerosis Signaling	0.487	0.0847	PRPH,BCL2L1,SOD1,CASP9,GDNF,GRID2,VEGFB,SLC1A2,RNF19A,CASP7
HGF Signaling	0.487	0.0952	MAP2K4,FOS,MAP3K11,MAP3K7,CRKL,SOS1,CDC42,MAP2K1,PRKCB,ATF2
Germ Cell-Sertoli Cell Junction Signaling	0.481	0.0915	MAP2K4,MAP3K11,ACTN2,ACTA2,RHOT2,TUBB2A,ILK,CDC42,BCAR1,ACTG1,AGGF1,MAP3K7,RHOF,MAP2K1,ACTA1
Tumoricidal Function of Hepatic Natural Killer Cells	0.48	0.125	CASP9,CASP7,DFFA
Estrogen-mediated S-phase Entry	0.48	0.107	MYC,CCNA2,E2F5
Pyrimidine Deoxyribonucleotides De Novo Biosynthesis I	0.476	0.0588	NME1,NME6
Phospholipases	0.475	0.0909	PLA2G16,PLD3,PLB1,PLA2G1B,PLCL2,PLD6
Toll-like Receptor Signaling	0.475	0.0968	MAP2K4,ECSIT,FOS,MAP3K7,TAB2,CHUK
Neurotrophin/TRK Signaling	0.472	0.0933	MAP2K4,FOS,BDNF,SOS1,CDC42,MAP2K1,ATF2
Telomerase Signaling	0.472	0.0971	HDAC6,MYC,HDAC2,PPP2CA,PPP2R5D,SOS1,TINF2,MAP2K1,PPP2R5A,HDAC5
Cell Cycle Regulation by BTG Family Proteins	0.465	0.111	PPP2CA,PPP2R5D,E2F5,PPP2R5A
PI3K/AKT Signaling	0.462	0.0833	BCL2L1,YWHAG,FOXO1,YWHAE,PPP2CA,PPP2R5D,SOS1,ILK,CHUK,MAP2K1,EIF4E,PPP2R5A
Glutamate Receptor Signaling	0.455	0.087	GRID2,SLC1A3,DLG4,SLC1A2,GNG5,GNG7
Triacylglycerol Degradation	0.45	0.0938	NDST2,NDST1,PNPLA4
CMP-N-acetylneuraminate Biosynthesis I (Eukaryotes)	0.447	0.0556	CMAS
Glycerol Degradation I	0.447	0.0833	GK5
Lysine Degradation II	0.447	0.0526	AADAT
Lysine Degradation V	0.447	0.0357	AADAT
2-oxobutanoate Degradation I	0.447	0.0588	PCCA
Trans, trans-farnesyl Diphosphate Biosynthesis	0.447	0.1	FDPS
Citrulline-Nitric Oxide Cycle	0.447	0.0625	ASL
dTMP De Novo Biosynthesis	0.447	0.0714	SHMT2
Glutamate Degradation III (via 4-aminobutyrate)	0.447	0.0833	GAD1
Folate Polyglutamylation	0.447	0.0588	SHMT2
Chemokine Signaling	0.437	0.0959	FOS,CFL1,CXCR4,CXCL12,GNAQ,MAP2K1,PRKCB
CDP-diacylglycerol Biosynthesis I	0.437	0.0741	LCLAT1,AGPAT1
Dermatan Sulfate Degradation (Metazoa)	0.437	0.087	CD44,FGFRL1
p53 Signaling	0.412	0.0938	BCL2L1,PMAIP1,THBS1,SNAI2,RPRM,BRCA1,TP53BP2,CHEK1,SIRT1
RAR Activation	0.408	0.0847	MAP2K4,ADCY2,SMARCD2,SMARCA4,NR2F1,FOS,DUSP1,ADCY5,IGFBP3,NRIP1,STAT5B,MAP2K1,SMAD1,PNPLA4,PRKCB,PPARGC1A
Synaptic Long Term Depression	0.405	0.0818	PLA2G16,PPP2CA,NPR1,PLB1,GRID2,PPP2R5D,IGF1R,GNAQ,PLA2G1B,PLCL2,MAP2K1,PPP2R5A,PRKCB
IL-3 Signaling	0.405	0.0946	FOS,FOXO1,CRKL,SOS1,STAT5B,MAP2K1,PRKCB
Small Cell Lung Cancer Signaling	0.405	0.0787	MYC,BCL2L1,PIAS3,MAX,CASP9,CDK6,CHUK
Phospholipase C Signaling	0.402	0.0808	CD247,ADCY2,PLD3,HDAC2,RHOT2,GNAQ,PLA2G1B,RAPGEF3,GNG5,GNG7,ATF2,HDAC5,HDAC6,ADCY5,SOS1,ARHGEF18,MEF2C,RHOF,PLD6,MAP2K1,PRKCB
Granzyme B Signaling	0.401	0.125	CASP9,DFFA
Mismatch Repair in Eukaryotes	0.401	0.0833	FEN1,RFC3
GNRH Signaling	0.4	0.08	MAP2K4,FOS,ADCY2,MAP3K11,ADCY5,MAP3K7,SOS1,GNAQ,CDC42,MAP2K1,PRKCB,ATF2
CXCR4 Signaling	0.399	0.0833	MAP2K4,ADCY2,CXCR4,RHOT2,GNAQ,CXCL12,BCAR1,GNG5,GNG7,FOS,ADCY5,RHOF,MAP2K1,PRKCB
Notch Signaling	0.396	0.093	MAML1,JAG2,APH1B,NUMB
NGF Signaling	0.391	0.0847	MAP2K4,MAP3K11,MAP3K7,SOS1,RPS6KA5,CHUK,RPS6KA2,CDC42,MAP2K1,ATF2
BMP signaling pathway	0.389	0.0875	MAP2K4,FST,MAP3K7,SOS1,SMAD1,MAP2K1,ATF2
Arginine Biosynthesis IV	0.386	0.0417	ASL
Superpathway of Serine and Glycine Biosynthesis I	0.386	0.0556	SHMT2
Ceramide Biosynthesis	0.386	0.0625	KDSR
Thioredoxin Pathway	0.386	0.125	NXN
Pentose Phosphate Pathway (Non-oxidative Branch)	0.386	0.0769	RPIA
Selenocysteine Biosynthesis II (Archaea and Eukaryotes)	0.386	0.0588	PSTK
Superoxide Radicals Degradation	0.386	0.125	SOD1
UDP-N-acetyl-D-glucosamine Biosynthesis II	0.386	0.0588	GNPNAT1
Zymosterol Biosynthesis	0.386	0.0455	NSDHL
Salvage Pathways of Pyrimidine Deoxyribonucleotides	0.386	0.0556	AICDA
Mouse Embryonic Stem Cell Pluripotency	0.386	0.0909	IL6ST,MYC,MAP3K7,SOS1,TCF3,SMAD1,MAP2K1,APC,FZD7
Salvage Pathways of Pyrimidine Ribonucleotides	0.38	0.0784	PYCRL,MAP2K4,NME1,CDK6,CMPK1,MAP2K1,AICDA,NME6
Prolactin Signaling	0.375	0.0875	MYC,SOCS1,FOS,SOS1,STAT5B,MAP2K1,PRKCB
P2Y Purigenic Receptor Signaling Pathway	0.372	0.0797	MYC,FOS,ADCY2,ADCY5,GNAQ,PLCL2,MAP2K1,GNG5,GNG7,PRKCB,ATF2
Mitochondrial L-carnitine Shuttle Pathway	0.369	0.0909	ACSL6,ACSL4
FLT3 Signaling in Hematopoietic Progenitor Cells	0.36	0.0921	SOS1,RPS6KA5,RPS6KA2,STAT5B,MAP2K1,EIF4E,ATF2
Actin Cytoskeleton Signaling	0.359	0.0798	ABI2,MYH10,CFL1,TMSB10/TMSB4X,CRKL,ACTN2,ACTA2,RDX,CDC42,BCAR1,ACTG1,APC,PIP5K1A,EZR,SOS1,ARPC4,PFN2,MAP2K1,ACTA1
Gap Junction Signaling	0.358	0.0795	CSNK1E,ADCY2,CSNK1G1,ADCY5,NPR1,SOS1,TUBB2A,ACTA2,GNAQ,PLCL2,MAP2K1,ACTG1,ACTA1,PRKCB
Insulin Receptor Signaling	0.356	0.0845	SCNN1A,ASIC2,FOXO1,IRS4,CRKL,SOS1,PTPN1,EIF2B3,IRS2,MAP2K1,EIF4E,GRB10
Transcriptional Regulatory Network in Embryonic Stem Cells	0.355	0.1	RIF1,CDYL,MEIS1,ONECUT1
Sphingosine-1-phosphate Signaling	0.355	0.0833	ADCY2,CASP9,ADCY5,RHOT2,SPHK1,S1PR1,GNAQ,PLCL2,RHOF,CASP7
Production of Nitric Oxide and Reactive Oxygen Species in Macrophages	0.351	0.0762	MAP2K4,MAP3K11,PPP2CA,PPP2R5D,RHOT2,IFNGR1,ARG2,PPP2R5A,FOS,MAP3K7,CHUK,RHOF,TNFRSF1B,MAP2K1,SIRPA,PRKCB
Breast Cancer Regulation by Stathmin1	0.348	0.0821	ADCY2,PPP2CA,PPP2R5D,TUBB2A,GNAQ,CDC42,PPP2R5A,GNG5,GNG7,STMN1,ADCY5,SOS1,E2F5,UHMK1,ARHGEF18,MAP2K1,PRKCB
CNTF Signaling	0.346	0.0909	IL6ST,SOS1,RPS6KA5,RPS6KA2,MAP2K1
Endometrial Cancer Signaling	0.346	0.0877	MYC,CASP9,SOS1,ILK,MAP2K1
CDK5 Signaling	0.341	0.0851	FOSB,ADCY2,BDNF,PPP2CA,ADCY5,PPP2R5D,MAP2K1,PPP2R5A
Cardiomyocyte Differentiation via BMP Receptors	0.34	0.1	MAP3K7,ATF2
Superpathway of Geranylgeranyldiphosphate Biosynthesis I (via Mevalonate)	0.34	0.0556	FDPS,FNTB
Glycoaminoglycan-protein Linkage Region Biosynthesis	0.336	0.0667	XYLT1
IL-2 Signaling	0.33	0.0862	SOCS1,FOS,SOS1,STAT5B,MAP2K1
Role of NFAT in Regulation of the Immune Response	0.328	0.0758	CSNK1E,CD247,FOS,RCAN1,CSNK1G1,SOS1,GNAQ,XPO1,HLA-DRB1,MEF2C,CHUK,MAP2K1,GNG7,GNG5,ATF2
Fatty Acid Œ≤-oxidation I	0.327	0.0667	ACSL6,ACSL4,EHHADH
Hypoxia Signaling in the Cardiovascular System	0.324	0.0909	P4HB,SUMO1,UBE2G1,UBE2N,UBE2V1,ATF2
Acute Myeloid Leukemia Signaling	0.32	0.0854	MAP2K4,MYC,SOS1,STAT5B,TCF3,MAP2K1,PIM2
Superpathway of Inositol Phosphate Compounds	0.317	0.0705	PTPN2,PPP2R5D,NUDT12,PPP4R1,PTPN12,PPP2R5A,NUDT15,SACM1L,PIP5K1A,MTMR4,DUSP1,PTPN1,RNGTT,SIRPA,NUDT1,DUSP16
Granzyme A Signaling	0.314	0.1	NME1,ANP32A
Dopamine-DARPP32 Feedback in cAMP Signaling	0.312	0.0765	KCNJ12,KCNJ8,ADCY2,CSNK1G1,PPP2CA,PPP2R5D,GNAQ,PLCL2,PPP2R5A,ATF2,KCNJ11,CSNK1E,ADCY5,PRKCB
Role of MAPK Signaling in the Pathogenesis of Influenza	0.311	0.087	MAP2K4,PLA2G16,PLB1,PLA2G1B,MAP2K1,ATF2
VDR/RXR Activation	0.308	0.0864	LRP5,IL12A,CCNC,FOXO1,IGFBP3,VDR,PRKCB
Role of Wnt/GSK-3Œ≤ Signaling in the Pathogenesis of Influenza	0.308	0.0864	CSNK1E,CSNK1G1,TCF3,IFNAR1,APC,FZD7,WNT5A
Erythropoietin Signaling	0.298	0.0769	SOCS1,FOS,SOS1,STAT5B,MAP2K1,PRKCB
Lipid Antigen Presentation by CD1	0.29	0.087	CALR,PSAP
Role of IL-17F in Allergic Inflammatory Airway Diseases	0.287	0.0851	RPS6KA5,RPS6KA2,MAP2K1,ATF2
Heparan Sulfate Biosynthesis	0.286	0.0685	XYLT1,HS3ST2,NDST2,NDST1,HS3ST3A1
Regulation of Cellular Mechanics by Calpain Protease	0.286	0.0694	CCNA2,EZR,ACTN2,CDK6,CNGA3
IL-6 Signaling	0.282	0.0806	MAP2K4,IL6ST,SOCS1,FOS,MAP3K7,SOS1,CRP,CHUK,TNFRSF1B,MAP2K1
PI3K Signaling in B Lymphocytes	0.281	0.0786	FOS,ATF3,IRS4,IRS2,ATF6,PLCL2,CHUK,PLEKHA1,MAP2K1,PRKCB,ATF2
Aldosterone Signaling in Epithelial Cells	0.28	0.0774	SCNN1A,DNAJC28,NEDD4,PIP5K1A,ASIC2,DUSP1,HSPA1A/HSPA1B,DNAJC27,SOS1,DNAJC1,PLCL2,MAP2K1,PRKCB
HMGB1 Signaling	0.273	0.0808	MAP2K4,FOS,RHOT2,IFNGR1,CDC42,TNFRSF1B,RHOF,MAP2K1
CCR5 Signaling in Macrophages	0.273	0.0632	MAP2K4,CD247,FOS,GNG5,GNG7,PRKCB
ErbB2-ErbB3 Signaling	0.273	0.0833	MYC,FOXO1,SOS1,STAT5B,MAP2K1
G Protein Signaling Mediated by Tubby	0.27	0.0714	GNAQ,GNG5,GNG7
TWEAK Signaling	0.27	0.0789	CASP9,CHUK,CASP7
Stearate Biosynthesis I (Animals)	0.27	0.0638	ACSL6,ACSL4,ELOVL6
Allograft Rejection Signaling	0.262	0.0737	HLA-E,HLA-A,HLA-C,HLA-B,HLA-DRB1,HLA-F,HLA-DPB1
UDP-N-acetyl-D-galactosamine Biosynthesis II	0.261	0.0417	GNPNAT1
Inhibition of Angiogenesis by TSP1	0.254	0.0769	MAP2K4,THBS1,KDR
tRNA Splicing	0.254	0.0667	PDE4C,PDE12,PDE4A
Maturity Onset Diabetes of Young (MODY) Signaling	0.247	0.0645	NEUROD1,GAPDH
GABA Receptor Signaling	0.244	0.0714	GABRG3,GAD1,GABARAP,AP1B1
IL-17A Signaling in Fibroblasts	0.239	0.075	FOS,MAP3K7,CHUK
NAD Phosphorylation and Dephosphorylation	0.232	0.0588	NADK
Glycogen Degradation II	0.232	0.0625	AGL
Glycine Betaine Degradation	0.232	0.0435	SHMT2
Glutaryl-CoA Degradation	0.207	0.0417	EHHADH
